# Supplementary material for: With or without a Ca2+ signal?: a proteomics approach toward Ca2+-dependent and -independent changes in response to oxidative stress in Arabidopsis thaliana
Source: Planta. 2025 Dec 5;263(1):23. doi: 10.1007/s00425-025-04891-y (PMC12680889; doi:10.1007/s00425-025-04891-y)
Supplement: Supplementary file 2 — Supplementary file2 (XLSX 3800 KB) [file 425_2025_4891_MOESM2_ESM.xlsx]

## Sheet: Legend
With or without a Ca2+ signal?
A proteomics approach towards Ca2+ dependent and independent proteome changes in response to oxidative stress in A. thaliana
Annelotte van Dieren, Andras Bittner, Bernhard Wurzinger, Leila Afjehi-Sadat, Wolfram Weckwerth, Markus Teige and Ute C. Vothknecht
Supplementary Data 1: Proteins identified by mass spectrometry were processed in maxQuant (total). Quality control (QC) was performed to filter out proteins ‘only identified by site’ (proteins that are only identified by peptides carrying modified amino acids), reverse sequences (decoy proteins), and potential contaminants (for example, albumin). Protein groups were further filtered based on vali…

## Sheet: total 10 min
LFQ intensity C_10_R1	LFQ intensity C_10_R2	LFQ intensity C_10_R3	LFQ intensity C_10_R4	LFQ intensity C_10_R5	LFQ intensity I_10_R1	LFQ intensity I_10_R2	LFQ intensity I_10_R3	LFQ intensity I_10_R4	LFQ intensity I_10_R5	LFQ intensity S_10_R1	LFQ intensity S_10_R2	LFQ intensity S_10_R3	LFQ intensity S_10_R4	LFQ intensity S_10_R5	LFQ intensity SI_10_R1	LFQ intensity SI_10_R2	LFQ intensity SI_10_R3	LFQ intensity SI_10_R4	LFQ intensity SI_10_R5	C: Only identified by site	C: Reverse	C: Potential contaminant	C: Taxonomy IDs	N: Peptides	N: Razor + unique peptides	N: Unique peptides	N: Sequence coverage [%]	N: Unique + razor sequence coverage [%]	N: Unique sequence coverage [%]	N: Mol. weight [kDa]	N: Q-value	N: Score	N: Intensity	N: MS/MS count	T: Protein IDs	T: Majority protein IDs	T: id
192890000	0	164230000	181740000	152980000	166910000	192770000	197160000	221060000	238450000	184380000	165650000	206640000	225060000	130800000	182790000	238360000	173250000	197340000	216230000				-1	7	3	1	41	25	13,2	24484	0	53797	7691000000	90	AT1G01050.2;AT1G01050.1	AT1G01050.2;AT1G01050.1	0
204560000	154430000	150030000	109960000	151490000	192340000	214100000	156770000	252100000	79796000	206580000	117370000	189360000	126820000	199570000	147330000	212860000	190840000	174930000	200690000				-1	15	15	15	53,2	53,2	53,2	32575	0	122,16	10930000000	192	AT1G01080.1;AT1G01080.2;AT1G01080.3	AT1G01080.1;AT1G01080.2;AT1G01080.3	1
467490000	480450000	468560000	433620000	564140000	463340000	475920000	451460000	453280000	525090000	386820000	536790000	481080000	530880000	551400000	338030000	450790000	469650000	384400000	625270000				-1	32	32	32	63,6	63,6	63,6	47173	0	323,31	129470000000	1168	AT1G01090.1	AT1G01090.1	2
30885000	39880000	47606000	17931000	44622000	30655000	37676000	31041000	36398000	41621000	12476000	18109000	27050000	37966000	29109000	22238000	48610000	41164000	44068000	46787000				-1	4	4	2	77,7	77,7	49,1	11162	0	86,06	1520400000	111	AT1G01100.4;AT1G01100.2;AT1G01100.1;AT1G01100.3	AT1G01100.4;AT1G01100.2;AT1G01100.1;AT1G01100.3	3
0	0	0	0	10519000	0	0	0	7862900	6007200	6552100	0	7560900	0	0	0	0	0	0	0				-1	5	4	4	12,5	9,2	9,2	50504	0	13763	173130000	17	AT1G01140.1;AT1G01140.2;AT1G01140.3	AT1G01140.1;AT1G01140.2;AT1G01140.3	4
0	0	0	0	0	2470700	3600600	1720800	4540600	3384700	0	0	2899400	0	2059600	1686300	2480100	0	2789800	5806200				-1	6	6	6	12,8	12,8	12,8	104,35	0	19249	166630000	46	AT1G01220.4;AT1G01220.8;AT1G01220.3;AT1G01220.7;AT1G01220.1;AT1G01220.6;AT1G01220.5;AT1G01220.2	AT1G01220.4;AT1G01220.8;AT1G01220.3;AT1G01220.7;AT1G01220.1;AT1G01220.6;AT1G01220.5;AT1G01220.2	5
28226000	0	15824000	0	22623000	18940000	0	15803000	0	0	0	0	15325000	0	25770000	49232000	28517000	0	0	0				-1	5	4	4	13,4	11,8	11,8	52175	0	11857	481200000	31	AT1G01300.1	AT1G01300.1	6
117610000	86608000	116460000	141220000	150720000	100650000	101300000	108800000	146690000	138850000	130300000	137120000	127410000	174830000	138520000	153010000	131860000	157050000	160280000	155610000				-1	63	54	54	48,1	43,1	43,1	197,5	0	323,31	27214000000	809	AT1G01320.2;AT1G01320.3;AT1G01320.1	AT1G01320.2;AT1G01320.3;AT1G01320.1	7
0	8711900	0	0	0	7006800	0	0	7785200	7146200	5746600	8022300	0	0	10236000	0	17252000	11676000	16474000	0				-1	4	3	2	12,9	10,8	5	52784	0	98736	142500000	27	AT1G01420.1;AT1G01420.2	AT1G01420.1;AT1G01420.2	8
4257400	2800300	2553100	0	2822200	0	2458500	0	1936100	2188900	0	3254600	2813000	2738700	2821400	2351600	5131800	1783100	4789300	5173000				-1	1	1	1	13,9	13,9	13,9	16543	0	16395	127980000	69	AT1G01470.1	AT1G01470.1	9
0	0	0	0	0	9070800	0	5874400	0	9832900	6161200	0	11631000	11357000	12986000	0	25680000	33954000	42311000	0				-1	5	5	5	24,3	24,3	24,3	29216	0	16883	315910000	22	AT1G01630.1	AT1G01630.1	10
13379000	12741000	14277000	12066000	12780000	15062000	0	13508000	18687000	8799800	9699600	9175400	11564000	8906800	14696000	11952000	21087000	19029000	15884000	31447000				-1	5	5	4	14,3	14,3	12,4	48155	0	26783	574530000	60	AT1G01710.1	AT1G01710.1	11
161750000	175330000	144890000	143070000	155970000	172360000	145160000	156380000	147010000	132850000	168700000	135790000	156720000	139090000	138570000	227100000	276510000	242140000	231040000	272390000				-1	17	16	16	65,4	62,7	62,7	31,66	0	226,94	10733000000	255	AT1G01800.1;AT1G01800.2	AT1G01800.1;AT1G01800.2	12
0	0	0	0	0	11269000	5650400	0	0	4685500	11380000	0	13924000	0	0	12165000	0	21569000	13615000	14306000				-1	2	2	2	5,7	5,7	5,7	83246	0	16,12	1230900000	16	AT1G01900.1	AT1G01900.1	13
0	0	15071000	16679000	26887000	6778400	14409000	11212000	17509000	18713000	37615000	22625000	19987000	30094000	23171000	28039000	27374000	0	31641000	36138000				-1	7	7	7	18,4	18,4	18,4	39,67	0	29959	955040000	86	AT1G01910.4;AT1G01910.2;AT1G01910.1;AT1G01910.5;AT1G01910.3	AT1G01910.4;AT1G01910.2;AT1G01910.1;AT1G01910.5	14
24287000	29825000	24742000	6938100	31084000	19592000	29280000	20278000	29086000	13783000	27061000	21912000	30841000	23223000	30921000	33119000	38417000	24782000	47798000	47354000				-1	27	27	22	20,5	20,5	17,4	194,94	0	262,59	2795400000	287	AT1G01960.1	AT1G01960.1	16
0	0	59976000	87888000	56683000	63285000	65342000	76630000	62674000	63779000	99876000	78941000	110540000	66837000	66431000	64018000	99528000	87824000	0	48381000				-1	2	1	1	3,7	2	2	60102	0	3696	2108300000	37	AT1G01980.1	AT1G01980.1	17
0	0	0	0	0	0	0	0	0	0	0	27421000	0	0	0	24210000	0	52626000	26341000	0				-1	4	4	4	14,5	14,5	14,5	71365	0	87854	237560000	12	AT1G02020.1;AT1G02020.2;AT1G02020.3	AT1G02020.1;AT1G02020.2;AT1G02020.3	18
22842000	17638000	16711000	9127500	8805600	13056000	11884000	14662000	15251000	19805000	0	11512000	12498000	16674000	13917000	12087000	16823000	0	18730000	26838000				-1	12	12	12	8,9	8,9	8,9	263,76	0	70039	695180000	79	AT1G02080.2;AT1G02080.3;AT1G02080.1	AT1G02080.2;AT1G02080.3;AT1G02080.1	19
19681000	0	0	0	0	0	0	0	0	0	0	0	0	0	0	0	0	0	0	0				-1	4	4	4	14,1	14,1	14,1	34876	0	4,63	72350000	5	AT1G02100.2;AT1G02100.3;AT1G02100.1	AT1G02100.2;AT1G02100.3;AT1G02100.1	21
15752000	21008000	14710000	0	33829000	12801000	0	15393000	17249000	13515000	25378000	0	21394000	0	20103000	0	0	0	0	29114000				-1	6	3	3	31	20,7	20,7	22648	0	10539	569080000	37	AT1G02130.1	AT1G02130.1	22
0	21054000	21663000	26378000	24608000	26742000	16756000	25381000	22392000	0	21434000	0	28116000	0	0	0	0	26724000	0	0				-1	4	4	4	36,7	36,7	36,7	17458	0	28891	591470000	26	AT1G02140.1	AT1G02140.1	23
115120000	101660000	82523000	80295000	91556000	79014000	110730000	85687000	121750000	95678000	87542000	86143000	110700000	102980000	114280000	103250000	149300000	94928000	122760000	123700000				-1	22	22	22	50,6	50,6	50,6	59882	0	211,55	11201000000	362	AT1G02150.1	AT1G02150.1	24
0	0	0	0	0	0	0	0	0	0	0	54080000	0	33293000	0	0	0	0	0	0				-1	4	4	4	14,4	14,4	14,4	39792	0	72915	386580000	15	AT1G02170.1	AT1G02170.1	25
46814000	47712000	34473000	23400000	24813000	37800000	30090000	36967000	39561000	26400000	48566000	35909000	46823000	36549000	33852000	46280000	29239000	20327000	20081000	12018000				-1	8	8	8	31,8	31,8	31,8	40033	0	54587	1989000000	84	AT1G02305.1;AT1G02300.1	AT1G02305.1	28
0	0	8705200	11041000	8406100	5944800	0	12251000	0	0	7269600	7171700	12932000	10291000	0	6569700	0	32014000	0	0				-1	2	2	1	20,1	20,1	16,9	23441	0	12767	143990000	20	AT1G02335.1	AT1G02335.1	29
1265900000	1457500000	1319900000	1343000000	1254100000	1335100000	1341000000	1569800000	1317800000	1406100000	812500000	917970000	1252100000	1019400000	1127700000	859200000	854920000	708520000	779470000	1158700000				-1	33	16	11	86,8	62,8	37,7	43158	0	323,31	140410000000	933	AT1G02500.2;AT1G02500.1	AT1G02500.2;AT1G02500.1	30
369200000	393600000	354330000	515010000	343500000	371060000	352190000	388890000	379220000	432290000	384410000	393040000	439300000	374340000	359410000	283580000	332620000	501170000	590730000	274500000				-1	8	8	8	34,6	34,6	34,6	32356	0	323,31	55665000000	602	AT1G02560.1	AT1G02560.1	31
821430000	687060000	587640000	619990000	744270000	464700000	476600000	325850000	489120000	544750000	553970000	768380000	493760000	695710000	693480000	661540000	614950000	525890000	519510000	721880000				-1	12	12	6	40,7	40,7	28	24606	0	205,67	72783000000	543	AT1G02780.1	AT1G02780.1	34
7795300	9176800	7988700	9158800	11892000	7056000	7038600	7739700	7972500	6461400	9498300	5601900	8008600	6429800	6862300	12281000	10997000	13741000	13174000	15555000				-1	4	4	4	23,1	23,1	23,1	29589	0	14739	394980000	69	AT1G02880.2;AT1G02880.3;AT1G02880.6;AT1G02880.4;AT1G02880.5;AT1G02880.1;AT2G44750.1;AT2G44750.2	AT1G02880.2;AT1G02880.3;AT1G02880.6;AT1G02880.4;AT1G02880.5;AT1G02880.1	35
280850000	199880000	305840000	323630000	232560000	203240000	222260000	263810000	288850000	217870000	216650000	273130000	423760000	302860000	186920000	169870000	300390000	339220000	207880000	154110000				-1	16	7	7	75,1	47,4	47,4	23598	0	173,02	13864000000	161	AT1G02920.1	AT1G02920.1	36
236910000	209830000	383180000	318670000	278970000	213350000	209500000	199630000	192440000	166020000	358520000	265340000	411470000	254280000	276660000	140810000	221720000	201020000	175760000	155060000				-1	18	16	9	78,8	74,5	46,6	23486	0	273,65	24591000000	328	AT1G02930.2;AT1G02930.1	AT1G02930.2;AT1G02930.1	37
89386000	152640000	137850000	178690000	162480000	112580000	139610000	0	161200000	206920000	131240000	164110000	99642000	182230000	153360000	247240000	289610000	344480000	464060000	198350000				-1	2	2	2	6,7	6,7	6,7	51068	0,0094013	18782	6253200000	55	AT1G02960.1;AT1G02960.2;AT1G02960.6;AT1G02960.4;AT1G02960.3;AT1G02960.5	AT1G02960.1;AT1G02960.2;AT1G02960.6;AT1G02960.4;AT1G02960.3;AT1G02960.5	38
33357000	27147000	0	25865000	0	0	0	0	27917000	0	0	0	0	28080000	0	0	10328000	0	0	5005600				-1	1	1	1	1,2	1,2	1,2	83853	0,0013168	2829	306930000	21	AT1G43140.1;AT1G02980.2;AT1G02980.1	AT1G43140.1;AT1G02980.2;AT1G02980.1	39
16085000	15060000	0	24349000	16490000	0	0	18696000	13374000	13418000	13097000	0	28268000	15323000	0	0	0	21117000	19269000	0				-1	6	6	6	31,3	31,3	31,3	33247	0	13965	553660000	26	AT1G03030.2;AT1G03030.1	AT1G03030.2;AT1G03030.1	40
39824000	38583000	33935000	25801000	42963000	25847000	26831000	31751000	33209000	31297000	30613000	0	34809000	28060000	48071000	11680000	12065000	33496000	26779000	42951000				-1	7	7	7	11,4	11,4	11,4	80,45	0	34406	1331600000	70	AT1G03090.2;AT1G03090.1	AT1G03090.2;AT1G03090.1	41
399790000	608110000	454870000	495260000	386930000	476250000	472380000	529430000	427380000	428390000	491290000	345570000	280330000	391040000	337800000	441760000	452150000	791860000	680960000	450490000				-1	13	13	13	61,3	61,3	61,3	22306	0	239,73	61016000000	493	AT1G03130.1;AT4G02770.1	AT1G03130.1;AT4G02770.1	43
116300000	76658000	103820000	88377000	83853000	98002000	82036000	79904000	78789000	72485000	97709000	73255000	90246000	77737000	78916000	113320000	120100000	107160000	112670000	103650000				-1	16	16	12	50,3	50,3	43	45717	0	290,78	11947000000	429	AT1G03220.1	AT1G03220.1	44
41094000	22625000	65858000	36162000	22244000	24938000	24888000	58615000	23743000	25100000	43136000	27228000	73666000	36366000	0	41409000	0	82409000	56951000	38655000				-1	11	7	7	33,2	22,4	22,4	46148	0	69355	1861500000	89	AT1G03230.1	AT1G03230.1	45
29510000	32776000	0	19530000	24515000	24143000	41946000	47882000	32181000	39753000	24583000	13466000	38079000	25997000	23930000	21352000	28853000	11795000	46087000	15099000				-1	13	13	13	25,4	25,4	25,4	98883	0	95585	1412500000	89	AT1G03310.2;AT1G03310.1	AT1G03310.2;AT1G03310.1	46
0	14243000	26312000	12626000	0	0	17620000	0	10216000	0	0	0	0	15510000	0	0	0	0	0	0				-1	2	2	2	15,1	15,1	15,1	10694	0	10119	189770000	12	AT1G03330.1	AT1G03330.1	47
0	0	27049000	0	23093000	0	27827000	35280000	39494000	0	28044000	24029000	35758000	22089000	23524000	0	0	0	0	0				-1	5	5	5	20,2	20,2	20,2	39,13	0	47797	608110000	30	AT1G03400.1;AT1G03400.2	AT1G03400.1;AT1G03400.2	49
733610000	804620000	785160000	845800000	711380000	851940000	795630000	907710000	784490000	845920000	697630000	813580000	811120000	854360000	725860000	746180000	638900000	790740000	780550000	1081800000				-1	31	31	31	80,6	80,6	80,6	43796	0	323,31	195270000000	1298	AT1G03475.1;AT4G03205.1;AT4G03205.2	AT1G03475.1	50
139880000	108610000	116910000	131490000	152010000	116150000	94600000	135710000	144830000	185990000	103290000	113740000	101440000	179610000	148360000	102410000	98172000	87306000	136120000	137000000				-1	6	6	6	33,3	33,3	33,3	18834	0	228,36	8860300000	181	AT1G03600.1	AT1G03600.1	51
219060000	252790000	202200000	230910000	121090000	215460000	237370000	281120000	177270000	193180000	290760000	194000000	247560000	212230000	152840000	227590000	231040000	349090000	319470000	276760000				-1	26	21	20	69,7	64,2	62,2	43625	0	323,31	27000000000	509	AT1G03630.2;AT1G03630.1	AT1G03630.2;AT1G03630.1	52
294120000	298430000	211350000	174370000	203110000	231450000	149150000	228900000	203480000	277940000	214000000	278970000	248730000	214660000	262580000	267490000	323060000	248060000	295990000	298490000				-1	11	11	11	49,7	49,7	49,7	19664	0	129,34	13916000000	179	AT1G03680.1	AT1G03680.1	53
33147000	53435000	58466000	60817000	40103000	43766000	0	47961000	0	34475000	37176000	0	0	0	37914000	39228000	49248000	66985000	0	64438000				-1	4	4	3	24,7	24,7	21,1	26115	0	60233	1471400000	51	AT1G03870.1	AT1G03870.1	54
0	34664000	23633000	19199000	0	0	17290000	21108000	21521000	27194000	23988000	0	32907000	0	0	0	0	0	14987000	0				-1	2	2	2	8,5	8,5	8,5	29795	0	69567	467620000	30	AT1G03900.1	AT1G03900.1	55
61141000	57161000	91156000	76054000	102180000	77941000	100740000	99217000	40528000	104120000	68148000	55009000	99907000	115090000	103700000	73660000	27408000	80590000	0	24395000				-1	18	18	18	29,3	29,3	29,3	85241	0	208,75	4995300000	164	AT1G04080.4;AT1G04080.1;AT1G04080.3;AT1G04080.5;AT1G04080.2	AT1G04080.4;AT1G04080.1;AT1G04080.3;AT1G04080.5;AT1G04080.2	58
6793500	5734300	8541200	0	0	0	7812800	0	7340700	14413000	0	7853000	0	0	0	0	0	9257400	0	0				-1	4	4	4	12,2	12,2	12,2	40,51	0	90301	92124000	13	AT1G04130.1;AT1G04130.2	AT1G04130.1;AT1G04130.2	59
250620000	202420000	230380000	278690000	280700000	192370000	164600000	200560000	210330000	197190000	225080000	189390000	273430000	263180000	220350000	196600000	169070000	175990000	87123000	187080000				-1	16	16	16	40,4	40,4	40,4	50853	0	317,96	28249000000	453	AT1G04170.2;AT1G04170.1;AT4G18330.2;AT4G18330.1;AT2G18720.2;AT2G18720.1	AT1G04170.2;AT1G04170.1	60
45606000	46618000	35685000	40590000	83241000	42119000	62690000	43129000	65457000	51248000	37678000	52211000	35552000	73558000	53792000	18629000	28037000	33858000	38692000	29230000				-1	11	11	11	36,3	36,3	36,3	37,18	0	65262	3099300000	137	AT1G04190.1	AT1G04190.1	61
302120000	303290000	228190000	239360000	382280000	288120000	257030000	198570000	295150000	350150000	262900000	279460000	223400000	332710000	335440000	434230000	476070000	328600000	453280000	373250000				-1	11	11	7	78,8	78,8	55,6	17058	0	150,2	39969000000	695	AT1G04270.2;AT1G04270.1;AT5G09510.1;AT5G09510.2;AT5G43640.1;AT1G33850.1;AT5G09490.1	AT1G04270.2;AT1G04270.1;AT5G09510.1	62
27297000	38183000	36425000	0	0	0	27431000	0	28283000	21948000	0	0	30817000	0	26206000	0	18726000	0	0	39025000				-1	3	3	3	25,2	25,2	25,2	13835	0	71603	610700000	25	AT1G04290.2;AT1G04290.1	AT1G04290.2;AT1G04290.1	63
0	0	0	19422000	0	0	0	0	0	0	0	0	0	0	0	0	0	0	0	0				-1	4	4	4	19,2	19,2	19,2	40796	0	5765	62470000	6	AT1G04350.1	AT1G04350.1	64
6541400	0	0	0	0	0	0	0	0	0	0	0	0	0	0	0	14797000	0	0	0				-1	3	3	3	9	9	9	69456	0,006003	20345	30372000	4	AT1G04400.2;AT1G04400.1	AT1G04400.2;AT1G04400.1	65
1944700000	2256100000	2174100000	2991100000	1652700000	2597900000	2263300000	2385600000	2226000000	2208800000	2518300000	2053500000	2325500000	2337500000	1874900000	2392500000	2955700000	3751000000	3727500000	3147000000				-1	30	30	17	80,7	80,7	59,3	35571	0	323,31	470390000000	1907	AT1G04410.1;AT5G56720.1	AT1G04410.1	66
243820000	249070000	279940000	236780000	275250000	259060000	304990000	248530000	282320000	248600000	330800000	230930000	271680000	250510000	265330000	264360000	310140000	336350000	318340000	244140000				-1	23	23	23	54,9	54,9	54,9	46427	0	323,31	46698000000	713	AT1G04420.1	AT1G04420.1	67
1199300000	1038000000	901880000	990700000	1080600000	983860000	863220000	857740000	833000000	1059000000	830770000	904600000	732160000	943560000	930900000	851550000	966890000	771430000	708920000	822620000				-1	13	13	13	82,4	82,4	82,4	13406	0	286,79	101710000000	647	AT3G04400.2;AT2G33370.2;AT3G04400.1;AT2G33370.1;AT1G04480.1	AT3G04400.2;AT2G33370.2;AT3G04400.1;AT2G33370.1;AT1G04480.1	68
23178000	35178000	24768000	36334000	36091000	16342000	33196000	28830000	23458000	21539000	28682000	0	30271000	0	13941000	0	34199000	19292000	19094000	37516000				-1	14	12	12	35,4	31,4	31,4	56881	0	37957	1358200000	62	AT1G04510.2;AT1G04510.1	AT1G04510.2;AT1G04510.1	69
62611000	66993000	63148000	68113000	63816000	90687000	66876000	65968000	77327000	80852000	48259000	71812000	61550000	61197000	61794000	57669000	18693000	55277000	49495000	58165000				-1	12	12	12	41,3	41,3	41,3	34553	0	97,99	7244300000	221	AT1G04530.1	AT1G04530.1	70
86121000	79314000	89672000	92003000	113330000	85828000	78695000	111300000	93202000	106710000	72765000	103420000	108020000	106040000	101570000	103790000	85651000	105580000	3664300	59727000				-1	14	14	14	73,6	73,6	73,6	26421	0	170,91	8961200000	221	AT1G04640.2;AT1G04640.1	AT1G04640.2;AT1G04640.1	71
201170000	160250000	202240000	164930000	203390000	196940000	199370000	177540000	210250000	200790000	152830000	152690000	207990000	155580000	209290000	192740000	277270000	206190000	213250000	216630000				-1	19	19	19	66,5	66,5	66,5	36538	0	268,88	26858000000	548	AT1G04690.1	AT1G04690.1	72
0	0	0	0	0	0	0	0	0	0	0	0	0	0	0	0	26508000	33358000	0	0				-1	13	9	9	41,8	33,4	33,4	46611	0	43172	432150000	20	AT1G04710.1	AT1G04710.1	73
0	0	0	20956000	0	14602000	0	13860000	0	0	0	0	19561000	0	0	0	0	0	20072000	0				-1	4	4	4	22,8	22,8	22,8	24765	0	16924	348920000	24	AT1G04750.1;AT2G33120.1;AT2G33120.2;AT1G04750.4;AT1G04750.3;AT1G04750.2;AT2G33120.3;AT1G04760.2;AT1G04760.1;AT2G32670.1;AT3G24890.5;AT3G24890.4;AT3G24890.3;AT3G24890.1;AT3G24890.2	AT1G04750.1;AT2G33120.1;AT2G33120.2;AT1G04750.4;AT1G04750.3;AT1G04750.2;AT2G33120.3;AT1G04760.2;AT1G04760.1;AT2G32670.1	74
27289000	0	36746000	26735000	49322000	31236000	33843000	36229000	32101000	38095000	31196000	41985000	32996000	37546000	42676000	30593000	41336000	38881000	27727000	0				-1	19	7	7	28,6	11,9	11,9	108,86	0	35189	1250000000	69	AT1G04810.1	AT1G04810.1	75
423530000	397390000	432800000	475690000	437860000	343410000	299490000	327220000	306140000	335030000	481220000	0	521940000	426250000	453440000	0	149170000	127470000	139590000	209110000				-1	31	1	1	74,7	3,1	3,1	49,54	0	30064	20094000000	78	AT1G50010.1;AT1G04820.1	AT1G50010.1;AT1G04820.1	76
48991000	58114000	48016000	50840000	49040000	49193000	53235000	59234000	56907000	50843000	49161000	62918000	37371000	46719000	54095000	81377000	89444000	144060000	106330000	69424000				-1	11	11	11	44,1	44,1	44,1	46603	0	113,99	3854600000	188	AT1G04850.1;AT1G04850.2	AT1G04850.1;AT1G04850.2	77
0	0	0	0	0	0	27458000	0	15012000	0	0	0	0	0	0	0	0	0	0	9395600				-1	4	4	4	10,2	10,2	10,2	43129	0	81531	222790000	14	AT1G04870.2;AT1G04870.1	AT1G04870.2;AT1G04870.1	78
69361000	67999000	84858000	65533000	34080000	78662000	62817000	80703000	61735000	54364000	75032000	43221000	74895000	59581000	35101000	52283000	58719000	77680000	108200000	62430000				-1	14	14	14	58,8	58,8	58,8	36676	0	307,72	9551600000	478	AT1G05010.1	AT1G05010.1	80
31232000	27822000	36290000	20027000	0	0	27968000	19720000	26672000	23508000	18206000	0	37575000	23895000	39801000	0	0	46855000	0	41285000				-1	14	14	13	36,3	36,3	34,4	60034	0	148,14	1303900000	87	AT1G05180.1;AT1G05180.2;AT1G05180.3	AT1G05180.1;AT1G05180.2;AT1G05180.3	81
733130000	506780000	548470000	478980000	482480000	686610000	545570000	556310000	545300000	519990000	689420000	621850000	593880000	590710000	582730000	632760000	486460000	569150000	587480000	478160000				-1	19	19	19	63,7	63,7	63,7	24705	0	323,31	93474000000	744	AT1G05190.1	AT1G05190.1	82
88699000	69418000	77465000	60156000	64232000	65774000	68371000	78210000	59081000	66122000	29355000	67169000	54612000	59513000	67730000	65141000	37661000	25655000	56846000	62178000				-1	14	14	14	38,1	38,1	38,1	47,02	0	113,52	4735400000	157	AT1G05350.1	AT1G05350.1	83
23367000	42123000	28152000	22204000	53122000	40608000	53797000	36264000	29917000	52137000	14249000	25107000	35390000	23182000	32818000	49839000	71189000	53229000	85697000	43626000				-1	3	3	3	31	31	31	16203	0	20607	1572400000	60	AT1G05385.2;AT1G05385.1	AT1G05385.2;AT1G05385.1	84
15850000	38758000	20138000	28140000	35731000	25936000	18042000	33745000	21228000	14579000	21307000	34632000	21599000	22317000	33549000	24117000	43844000	23341000	40340000	33730000				-1	15	15	14	26,8	26,8	24,6	86356	0	95343	1531200000	101	AT1G05520.1	AT1G05520.1	85
48202000	36404000	44061000	28232000	25551000	39598000	36641000	26041000	23739000	27592000	28545000	21910000	30060000	37116000	35936000	39733000	38487000	21792000	27590000	47505000				-1	11	11	10	35,4	35,4	33,3	52813	0	78824	2629500000	261	AT1G05560.1;AT1G05560.2	AT1G05560.1;AT1G05560.2	86
0	0	0	0	0	20985000	0	35620000	28064000	0	0	0	45976000	0	0	0	0	0	0	0				-1	4	4	4	15,6	15,6	15,6	32528	0	70544	291440000	16	AT1G05620.2;AT1G05620.1	AT1G05620.2;AT1G05620.1	87
0	0	0	0	0	0	0	0	0	0	7830800	0	0	0	0	0	0	0	0	0				-1	2	2	2	6,4	6,4	6,4	38951	0,001569	27082	28301000	4	AT1G05805.1	AT1G05805.1	88
267410000	305190000	235650000	281100000	256740000	260580000	290650000	257650000	277210000	210350000	271790000	291970000	250470000	279030000	258720000	258600000	325990000	282240000	323530000	251860000				-1	21	21	21	54	54	54	48122	0	323,31	45904000000	765	AT1G06000.1	AT1G06000.1	89
4239600	3061300	5739300	3429100	4093700	2735800	2861900	2589200	2963400	3146100	2661200	3514200	0	3447500	4668200	2834400	0	0	0	7206400				-1	2	2	2	6,7	6,7	6,7	48975	0	40424	123330000	43	AT1G06110.1;AT1G06110.3;AT1G06110.2	AT1G06110.1;AT1G06110.3;AT1G06110.2	91
0	0	0	10324000	0	0	0	11022000	0	0	0	0	0	0	0	0	0	0	0	0				-1	4	4	3	17,9	17,9	15,8	36496	0	12581	133440000	12	AT1G06130.2;AT1G06130.1;AT2G43430.3;AT2G43430.2;AT2G43430.1	AT1G06130.2;AT1G06130.1	92
5464000	0	0	9898000	3884600	0	0	8079300	0	3998500	0	0	3700200	0	0	0	0	0	0	0				-1	6	6	6	17,8	17,8	17,8	42797	0	29768	124350000	22	AT1G06210.1;AT1G06210.2	AT1G06210.1;AT1G06210.2	93
0	0	0	19380000	0	9843200	0	0	0	0	20817000	0	6244700	9926000	0	12543000	0	0	0	0				-1	10	10	10	12	12	12	110,44	0	11621	208350000	19	AT1G06220.3;AT1G06220.2;AT1G06220.1;AT5G25230.2;AT5G25230.1	AT1G06220.3;AT1G06220.2;AT1G06220.1;AT5G25230.2;AT5G25230.1	94
50229000	40609000	87218000	51253000	64949000	64340000	65057000	71362000	76044000	81807000	90824000	35084000	72209000	57516000	85334000	82160000	69594000	50060000	80504000	53456000				-1	24	24	24	40,6	40,6	40,6	75675	0	269,36	7383000000	237	AT1G06290.1;AT1G06310.1;AT3G06690.1	AT1G06290.1	95
18719000	24554000	32255000	31523000	34428000	22300000	13961000	25740000	28285000	38652000	36304000	28843000	43769000	40365000	74223000	0	36505000	0	48185000	26498000				-1	15	15	14	24	24	22	96687	0	53289	1783400000	75	AT1G06410.3;AT1G06410.2;AT1G06410.1	AT1G06410.3;AT1G06410.2;AT1G06410.1	96
102930000	23550000	92109000	90478000	79085000	40369000	59293000	69185000	22854000	95941000	71793000	84759000	59772000	66098000	114800000	51692000	37374000	41194000	24198000	47368000				-1	18	18	18	59,2	59,2	59,2	43257	0	293,49	6801300000	184	AT1G06550.1	AT1G06550.1	97
33112000	33927000	33101000	33811000	0	0	27918000	27683000	39482000	0	33832000	25435000	43936000	26452000	0	0	38612000	47611000	0	14002000				-1	10	10	10	35,7	35,7	35,7	48815	0	29359	847980000	37	AT1G06570.1;AT1G06570.2	AT1G06570.1;AT1G06570.2	98
0	0	0	0	0	0	0	0	0	0	0	0	0	23505000	0	0	0	0	0	0				-1	8	3	3	26,8	14,1	14,1	41745	0	11339	48545000	3	AT1G06640.1;AT1G06640.3;AT1G06640.2	AT1G06640.1;AT1G06640.3;AT1G06640.2	99
133180000	109500000	103800000	91318000	160420000	115050000	111730000	128020000	99762000	117650000	129550000	109290000	119670000	112660000	86491000	71073000	52721000	110440000	109520000	63749000				-1	17	17	12	54,7	54,7	46,6	42,02	0	136,59	9083600000	203	AT1G06650.2;AT1G06650.1;AT1G06645.1	AT1G06650.2;AT1G06650.1	100
5907500000	7326900000	7021800000	9777100000	6528700000	7946200000	6666000000	7261700000	5639800000	5761200000	7070200000	8490800000	7399200000	6471900000	6321100000	8120200000	9755900000	11656000000	9841800000	9230400000				-1	19	19	19	51,3	51,3	51,3	28095	0	323,31	1176700000000	1884	AT1G06680.1;AT1G06680.2;AT2G30790.1	AT1G06680.1;AT1G06680.2	101
43048000	63047000	49567000	56235000	48117000	58200000	67198000	63180000	46658000	52383000	45990000	75638000	66365000	65046000	48360000	74281000	95107000	130140000	132850000	95642000				-1	13	13	13	41,1	41,1	41,1	41497	0	147,43	6323800000	255	AT1G06690.1	AT1G06690.1	102
0	0	0	0	0	0	0	0	0	0	0	0	0	3957900	0	0	0	0	0	0				-1	2	2	2	2,9	2,9	2,9	117,17	0	67795	21204000	4	AT1G06900.1	AT1G06900.1	103
23956000	23126000	24335000	0	32593000	0	0	0	26402000	29921000	20889000	0	27274000	33042000	0	0	45540000	0	0	28358000				-1	17	17	17	21,7	21,7	21,7	112,12	0	88,96	1001900000	65	AT1G06950.1	AT1G06950.1	104
35303000	38181000	0	0	35745000	0	0	0	0	0	0	0	0	43326000	0	0	0	0	0	0				-1	3	3	1	23	23	5,8	16294	0	41385	338490000	6	AT1G06960.5;AT1G06960.2;AT1G06960.1;AT1G06960.6;AT1G06960.3	AT1G06960.5;AT1G06960.2;AT1G06960.1;AT1G06960.6;AT1G06960.3	105
15541000	0	0	0	28987000	24557000	0	0	26177000	0	0	0	0	0	0	0	0	0	0	0				-1	9	9	9	39,1	39,1	39,1	40637	0	70868	465990000	32	AT1G07040.1	AT1G07040.1	106
27485000	0	0	0	0	0	14065000	13303000	0	0	0	0	28674000	25159000	0	0	0	0	42062000	28259000				-1	6	6	6	50,9	50,9	50,9	29698	0	34771	476480000	26	AT1G07080.1	AT1G07080.1	107
49923000	58612000	44255000	56671000	48906000	43766000	40244000	21945000	61210000	58495000	53388000	51728000	30544000	40546000	59316000	40132000	52141000	31626000	55428000	34577000				-1	23	23	19	42,3	42,3	37	82558	0	217,3	5091500000	250	AT1G07110.1	AT1G07110.1	108
650150000	736110000	714360000	813990000	752330000	693070000	625370000	720790000	758910000	813010000	409150000	635340000	667490000	677470000	651820000	581140000	571930000	476240000	455670000	634200000				-1	15	15	12	72,8	72,8	59,6	25601	0	323,31	48004000000	299	AT1G07140.1	AT1G07140.1	109
0	0	0	0	0	16402000	15612000	0	0	0	0	17502000	0	0	0	17693000	0	18336000	0	0				-1	2	2	2	19,1	19,1	19,1	12428	0	45107	95748000	6	AT2G30000.1;AT1G07170.6;AT1G07170.5;AT1G07170.4;AT1G07170.3;AT1G07170.2;AT1G07170.1	AT2G30000.1;AT1G07170.6;AT1G07170.5;AT1G07170.4;AT1G07170.3;AT1G07170.2;AT1G07170.1	110
0	0	0	24411000	0	0	19408000	0	0	41517000	0	0	0	0	0	0	0	0	0	0				-1	3	3	3	10,8	10,8	10,8	52646	0,00027233	35082	192410000	5	AT1G07240.1	AT1G07240.1	111
45332000	28263000	41114000	61060000	23833000	53658000	32303000	40615000	43688000	47343000	24590000	32733000	37326000	46199000	15143000	37087000	27225000	24058000	35785000	68614000				-1	18	18	18	46,6	46,6	46,6	52843	0	92392	2905900000	185	AT1G07250.1	AT1G07250.1	112
0	0	0	0	0	1837300	0	2497500	0	0	1959300	2139700	1894400	0	0	0	0	0	6084200	2495100				-1	1	1	1	4,5	4,5	4,5	39013	0,0060015	20307	33792000	24	AT1G07310.1	AT1G07310.1	113
493180000	308160000	333700000	343330000	413640000	386780000	337320000	306810000	343040000	352000000	562720000	354800000	395830000	469900000	514100000	401770000	406920000	354320000	466410000	436710000				-1	11	11	11	41	41	41	30142	0	212,47	35557000000	468	AT1G07320.4;AT1G07320.3;AT1G07320.2;AT1G07320.1	AT1G07320.4;AT1G07320.3;AT1G07320.2;AT1G07320.1	114
0	0	0	0	0	13231000	22959000	0	0	0	34336000	47249000	0	0	0	0	0	0	0	0				-1	6	6	6	15	15	15	53587	0	94576	361660000	17	AT1G07360.1;AT2G29580.1;AT5G07060.2;AT5G07060.1	AT1G07360.1	115
159550000	206780000	162440000	170170000	168690000	198960000	230260000	202520000	160200000	203610000	301150000	192730000	199680000	194240000	177330000	250540000	155370000	258450000	153960000	271580000				-1	11	11	1	46,8	46,8	5,7	29122	0	64163	13316000000	212	AT1G07370.1	AT1G07370.1	116
167110000	168570000	163730000	195670000	163960000	182530000	144310000	176460000	170600000	162620000	104560000	132690000	148940000	180250000	146960000	122400000	108650000	189290000	169570000	159160000				-1	9	9	8	39,8	39,8	36,8	28332	0	73,66	10559000000	207	AT1G07440.1;AT1G07440.2;AT1G07450.1	AT1G07440.1;AT1G07440.2	117
0	0	0	0	0	0	0	0	22158000	0	23931000	0	0	0	0	0	0	0	0	20758000				-1	3	3	3	29,1	29,1	29,1	11409	0	58802	310760000	10	AT5G59970.2;AT5G59970.1;AT5G59690.1;AT3G53730.1;AT3G46320.1;AT3G45930.1;AT2G28740.1;AT1G07820.2;AT1G07820.1;AT1G07660.1;AT1G07660.2	AT5G59970.2;AT5G59970.1;AT5G59690.1;AT3G53730.1;AT3G46320.1;AT3G45930.1;AT2G28740.1;AT1G07820.2;AT1G07820.1;AT1G07660.1;AT1G07660.2	119
37105000	0	0	34721000	31004000	31212000	0	18094000	0	0	0	0	24007000	20347000	0	0	0	0	0	0				-1	6	6	6	34,8	34,8	34,8	23011	0	18438	481660000	27	AT1G07700.4;AT1G07700.2;AT1G07700.1;AT1G07700.3	AT1G07700.4;AT1G07700.2;AT1G07700.1;AT1G07700.3	120
31166000	80106000	73403000	61821000	98484000	91375000	82816000	78910000	75445000	64070000	62472000	72744000	68637000	68194000	64544000	106660000	132810000	134810000	66248000	87410000				-1	6	6	6	28,1	28,1	28,1	38,31	0	42,35	5125700000	167	AT1G07750.1;AT2G28680.1	AT1G07750.1	121
824580000	512800000	616690000	747910000	1066300000	779130000	611070000	591990000	688590000	825690000	877320000	942630000	650230000	909850000	876700000	511690000	435870000	250840000	413100000	435360000				-1	9	9	3	59,2	59,2	23,8	14804	0	172,99	59113000000	284	AT5G59850.1;AT1G07770.3;AT1G07770.2;AT1G07770.1;AT2G39590.1	AT5G59850.1;AT1G07770.3;AT1G07770.2;AT1G07770.1	122
42022000	56371000	0	41220000	0	44395000	0	0	61466000	0	45307000	0	39813000	0	44460000	0	44690000	56182000	73242000	32788000				-1	8	8	8	54,2	54,2	54,2	29633	0	53555	1418700000	44	AT1G07780.1;AT1G07780.10;AT1G07780.5;AT1G07780.3;AT1G07780.9;AT1G07780.7;AT1G07780.13;AT1G07780.12;AT1G07780.2;AT5G05590.1;AT1G07780.11;AT1G07780.4;AT1G07780.8;AT1G07780.6;AT5G05590.3;AT5G05590.4;AT1G29410.7;AT5G05590.2;AT1G29410.4;AT1G29410.5;AT1G29410.3;AT1G29410.6;AT1G29410.1;AT1G29410.2	AT1G07780.1;AT1G07780.10;AT1G07780.5;AT1G07780.3;AT1G07780.9;AT1G07780.7;AT1G07780.13;AT1G07780.12;AT1G07780.2;AT5G05590.1;AT1G07780.11;AT1G07780.4;AT1G07780.8;AT1G07780.6	123
2181800000	2357500000	2242800000	2092000000	1855700000	2292400000	2185800000	2478800000	1860400000	1785000000	1965900000	1743800000	2064700000	1713900000	1522700000	1533400000	1901800000	1475100000	1416400000	1358400000				-1	31	31	30	95,2	95,2	95,2	27561	0	323,31	503050000000	1606	AT1G07890.8;AT1G07890.7;AT1G07890.5;AT1G07890.4;AT1G07890.3;AT1G07890.2;AT1G07890.1;AT1G07890.6;AT3G09640.2;AT3G09640.1	AT1G07890.8;AT1G07890.7;AT1G07890.5;AT1G07890.4;AT1G07890.3;AT1G07890.2;AT1G07890.1;AT1G07890.6	124
9773700000	9897700000	10797000000	10361000000	11375000000	10005000000	10431000000	9715100000	10001000000	10304000000	9370500000	10390000000	9893700000	9367900000	11125000000	10668000000	13331000000	12826000000	9094900000	11652000000				-1	39	39	38	77,1	77,1	75,5	49502	0	323,31	2763500000000	5288	AT5G60390.3;AT5G60390.2;AT5G60390.1;AT1G07940.4;AT1G07940.3;AT1G07940.2;AT1G07940.1;AT1G07930.1;AT1G07920.1;AT1G07930.2	AT5G60390.3;AT5G60390.2;AT5G60390.1;AT1G07940.4;AT1G07940.3;AT1G07940.2;AT1G07940.1;AT1G07930.1;AT1G07920.1;AT1G07930.2	125
53840000	53844000	36489000	50655000	47146000	69969000	48605000	54402000	38916000	62879000	32834000	53254000	47768000	49506000	42696000	27155000	0	42763000	0	35265000				-1	8	8	8	61,1	61,1	61,1	20848	0	52036	1463800000	59	AT1G08110.3;AT1G08110.2;AT1G08110.1;AT1G08110.4	AT1G08110.3;AT1G08110.2;AT1G08110.1;AT1G08110.4	126
7734900	8194300	8825700	0	7623400	0	0	5363300	0	0	2925100	4622100	6047400	6349200	0	18459000	0	0	12842000	0				-1	9	9	9	19	19	19	87739	0	45273	334320000	61	AT1G08130.1;AT1G49250.1	AT1G08130.1	127
373040000	335910000	340550000	361550000	289920000	341370000	327690000	316250000	319890000	399500000	292040000	211160000	360880000	265520000	264180000	191140000	259700000	224120000	273140000	341800000				-1	27	27	9	78,4	78,4	34,2	43,79	0	323,31	52654000000	802	AT1G08200.1	AT1G08200.1	128
0	0	0	0	0	0	0	0	0	0	0	0	0	0	5538500	0	0	0	0	0				-1	8	3	3	27,8	12,1	12,1	44801	0	19471	18238000	6	AT1G08250.1	AT1G08250.1	129
69628000	135710000	71485000	64642000	147210000	50158000	0	56898000	76708000	87148000	116670000	66632000	95197000	226170000	103220000	0	0	0	0	62456000				-1	9	5	3	37	18,1	10,2	24469	0	27957	4554300000	88	AT1G08360.1	AT1G08360.1	130
5594300	0	0	0	0	0	0	0	0	0	0	0	0	0	0	0	0	0	0	0				-1	4	4	4	13,4	13,4	13,4	40,61	0	17356	86061000	15	AT1G08370.1	AT1G08370.1	131
0	0	0	0	0	0	0	1099800	0	0	0	0	0	1123600	0	0	0	0	0	0				-1	1	1	1	17,1	17,1	17,1	15143	0,0015456	25022	3285800	4	AT1G08380.1	AT1G08380.1	132
15873000	44017000	36743000	19751000	29316000	33250000	29386000	34112000	32844000	41219000	52117000	30294000	47421000	0	0	17669000	30589000	56168000	39041000	33967000				-1	20	18	6	29,3	26,8	11,7	108,08	0	83765	1748600000	101	AT1G08420.2;AT1G08420.1	AT1G08420.2;AT1G08420.1	133
33524000	0	56905000	44625000	18032000	0	25122000	28013000	33147000	0	67527000	24432000	83597000	48991000	30190000	33990000	18108000	48433000	33396000	50310000				-1	12	12	12	36,3	36,3	36,3	49843	0	93753	1960300000	99	AT1G08450.1;AT1G08450.2;AT1G08450.3	AT1G08450.1;AT1G08450.2;AT1G08450.3	134
140500000	132490000	152190000	161110000	182420000	189810000	185920000	140030000	150140000	122890000	170960000	144160000	127060000	146510000	151630000	164580000	222700000	197940000	217460000	175810000				-1	17	17	17	58,7	58,7	58,7	50485	0	303,75	13962000000	244	AT1G08490.1	AT1G08490.1	135
272200000	291730000	267200000	247510000	275140000	249720000	263540000	287160000	246330000	227170000	284090000	269670000	290610000	256900000	280750000	198020000	218760000	171170000	205340000	193410000				-1	46	46	46	54,2	54,2	54,2	83283	0	323,31	66243000000	1049	AT1G08520.1	AT1G08520.1	136
103120000	121370000	94197000	103570000	95256000	99425000	113920000	101870000	104100000	106320000	137540000	84935000	109580000	101710000	114740000	77051000	106640000	92608000	86368000	119440000				-1	16	16	16	42,2	42,2	42,2	52017	0	323,31	10474000000	257	AT1G08550.3;AT1G08550.2;AT1G08550.1	AT1G08550.3;AT1G08550.2;AT1G08550.1	137
0	14306000	12720000	0	0	0	0	0	0	0	0	0	0	0	0	0	0	0	0	13697000				-1	3	3	3	8,1	8,1	8,1	64506	0	16428	110270000	20	AT1G08680.5;AT1G08680.3;AT1G08680.2;AT1G08680.1;AT1G08680.4	AT1G08680.5;AT1G08680.3;AT1G08680.2;AT1G08680.1;AT1G08680.4	138
208680000	234810000	177890000	287220000	177850000	203310000	140980000	178390000	132630000	242170000	377430000	370320000	299500000	328200000	193580000	160680000	165490000	153600000	298130000	217440000				-1	5	5	4	31,6	31,6	31,6	15098	0	140,15	13615000000	186	AT1G08830.2;AT1G08830.1	AT1G08830.2;AT1G08830.1	139
0	0	0	0	0	0	0	1316900	0	0	0	0	2279100	0	0	0	0	0	0	0				-1	1	1	1	6	6	6	24312	0,0002736	36304	10084000	6	AT1G54830.3;AT1G54830.2;AT1G54830.1;AT1G08970.4;AT1G08970.3;AT1G08970.2;AT1G08970.1;AT3G48590.1;AT5G63470.2;AT5G63470.1	AT1G54830.3;AT1G54830.2;AT1G54830.1;AT1G08970.4;AT1G08970.3;AT1G08970.2;AT1G08970.1;AT3G48590.1;AT5G63470.2;AT5G63470.1	140
85616000	80413000	71229000	74684000	62622000	83206000	92949000	88366000	67367000	70354000	103550000	65396000	83699000	73869000	78524000	126070000	81066000	86732000	102840000	92787000				-1	16	16	16	52,2	52,2	52,2	45056	0	220,89	11222000000	344	AT1G08980.1	AT1G08980.1	141
26861000	34130000	31057000	33307000	24691000	27991000	32327000	32484000	41454000	46323000	50056000	21179000	29555000	26822000	25950000	43732000	32382000	91926000	36414000	36331000				-1	14	14	14	22	22	22	107,66	0	84416	1949700000	121	AT1G09010.1	AT1G09010.1	142
38523000	18853000	0	0	0	25715000	17594000	25352000	0	0	36419000	10637000	0	32219000	25728000	28497000	29105000	0	10031000	34902000				-1	6	6	6	20,1	20,1	20,1	53466	0	34649	661930000	52	AT1G09020.1	AT1G09020.1	143
18816000	0	16105000	15331000	16991000	0	0	0	10586000	0	36393000	0	20746000	14406000	0	29177000	33078000	33433000	35992000	0				-1	5	5	5	15,7	15,7	15,7	34189	0	27808	695970000	45	AT1G09070.1	AT1G09070.1	144
328390000	344000000	321580000	408860000	288150000	346860000	381860000	389350000	343390000	398570000	319390000	293910000	355880000	330620000	249890000	318530000	331080000	444580000	345850000	361310000				-1	15	15	15	47,9	47,9	47,9	36307	0	235,27	34900000000	455	AT1G09130.1;AT1G09130.2;AT1G09130.3	AT1G09130.1;AT1G09130.2;AT1G09130.3	145
0	0	18914000	20735000	0	0	0	11562000	10223000	0	0	0	7830600	6626700	0	0	0	0	0	14627000				-1	7	7	7	54,1	54,1	54,1	20457	0	140,64	383610000	35	AT1G09150.1	AT1G09150.1	146
60653000	31975000	38805000	57203000	82492000	56174000	59340000	52309000	35364000	0	47216000	40625000	46579000	55454000	54327000	28458000	17991000	13667000	0	0				-1	5	5	2	43,4	43,4	30,1	15268	0	96245	1897000000	54	AT5G65360.1;AT5G10400.1;AT5G10390.1;AT3G27360.1;AT1G09200.1;AT5G65350.1;AT1G13370.1;AT1G19890.1	AT5G65360.1;AT5G10400.1;AT5G10390.1;AT3G27360.1;AT1G09200.1;AT5G65350.1;AT1G13370.1	148
117340000	210860000	161570000	176210000	171230000	193680000	171830000	147510000	161320000	153330000	219310000	191120000	163620000	220960000	176010000	187960000	195220000	184880000	181490000	245560000				-1	24	16	16	55,2	43,2	43,2	48156	0	284,97	24967000000	414	AT1G09210.1	AT1G09210.1	149
52469000	37540000	23884000	22470000	46706000	29508000	47308000	34964000	34134000	47455000	76954000	9397800	39356000	26432000	52576000	53271000	35980000	101400000	57057000	72358000				-1	11	10	9	34,2	32,2	30,3	59445	0	153,57	3270200000	134	AT1G09270.1;AT1G09270.2;AT1G09270.3	AT1G09270.1;AT1G09270.2;AT1G09270.3	150
489900000	537400000	620320000	603800000	503610000	511480000	416360000	501760000	605180000	627780000	620670000	610820000	642650000	561590000	409930000	482690000	492130000	834100000	613880000	701570000				-1	21	21	20	68,7	68,7	68,7	19947	0	323,31	66601000000	734	AT1G09310.1	AT1G09310.1	152
3873500000	3907700000	3840500000	3618200000	4612600000	4206200000	4118200000	4048700000	4268200000	4944000000	4114600000	4659800000	4133100000	4248600000	4950600000	4337900000	3821800000	4004900000	4078100000	3927400000				-1	39	39	39	76,7	76,7	76,7	42619	0	323,31	1079700000000	3150	AT1G09340.1;AT1G09340.2	AT1G09340.1;AT1G09340.2	153
274140000	258460000	281980000	205940000	280560000	281450000	256920000	272490000	268800000	248650000	234540000	212100000	289550000	267940000	292590000	190120000	258040000	233260000	177010000	208900000				-1	16	16	12	43,6	43,6	39,4	46945	0	295,33	38656000000	571	AT1G09430.1	AT1G09430.1	154
64912000	67349000	86515000	68210000	51736000	63523000	51043000	54895000	48953000	52267000	39616000	0	57923000	39355000	67176000	33905000	36690000	72859000	44265000	48572000				-1	11	11	10	42,6	42,6	38,5	32397	0	62,47	3600500000	152	AT1G09490.2;AT1G09490.1;AT1G09480.2;AT1G09480.1;AT1G09500.3;AT1G09500.2;AT1G09500.1	AT1G09490.2;AT1G09490.1	155
746440000	511860000	728200000	621440000	710940000	653930000	641930000	548210000	808340000	829430000	698480000	737710000	660900000	752570000	744190000	813030000	828880000	416120000	458230000	699950000				-1	11	11	11	53	53	53	18709	0	80688	62937000000	430	AT1G57860.1;AT1G57660.1;AT1G09690.1;AT1G09590.1	AT1G57860.1;AT1G57660.1;AT1G09690.1;AT1G09590.1	156
247370000	229170000	261170000	203790000	229210000	223910000	267060000	227290000	237810000	210710000	211180000	190970000	209550000	205070000	215760000	238270000	305550000	233140000	309050000	260910000				-1	62	62	62	65,5	65,5	65,5	123,45	0	323,31	75999000000	1774	AT1G09620.1	AT1G09620.1	157
522050000	437880000	497580000	570800000	602120000	510100000	592520000	491950000	523620000	611200000	567600000	626020000	536280000	507280000	660540000	546720000	625190000	585560000	535120000	670300000				-1	25	15	15	52,2	28,3	28,3	46,66	0	252,89	75452000000	565	AT1G09640.1;AT1G09640.2	AT1G09640.1	158
266550000	312770000	373850000	567800000	261880000	481970000	336060000	504960000	302680000	360420000	477020000	363220000	544550000	417920000	307730000	319530000	222970000	232460000	212400000	218500000				-1	13	13	13	30,5	30,5	30,5	47661	0	323,31	54691000000	399	AT1G09750.1	AT1G09750.1	159
37082000	48274000	45154000	59404000	55981000	59967000	45921000	50217000	52709000	56422000	62097000	28947000	43074000	53376000	50608000	68048000	69006000	69781000	70833000	53015000				-1	11	11	11	72,7	72,7	72,7	28041	0	82958	3047700000	93	AT1G09760.1	AT1G09760.1	160
0	0	0	0	0	0	0	0	0	0	19365000	0	0	0	0	0	8065300	0	0	0				-1	4	4	4	5,1	5,1	5,1	95766	0	94228	56664000	15	AT1G09770.1	AT1G09770.1	161
1079000000	1330100000	1234200000	1210400000	1199400000	1148500000	1301500000	1125700000	1193800000	1173100000	1160600000	1277100000	1202400000	1293600000	1228900000	1113600000	1307900000	989470000	1205800000	983990000				-1	47	47	34	91	91	68,6	60579	0	323,31	297370000000	1945	AT1G09780.1	AT1G09780.1	162
472120000	487050000	473610000	494100000	464450000	464790000	551690000	525290000	492070000	558240000	466880000	457000000	476200000	428370000	451370000	391790000	416770000	598460000	559400000	319840000				-1	22	22	19	58,4	58,4	49,2	44756	0	323,31	57979000000	670	AT1G09795.1	AT1G09795.1	163
101300000	114850000	109090000	134520000	114120000	118720000	135250000	128470000	131700000	126010000	113430000	109470000	106400000	120480000	134420000	147670000	136270000	173910000	125540000	109530000				-1	12	12	12	34,2	34,2	34,2	56473	0	323,31	9164000000	203	AT1G09830.1	AT1G09830.1	164
0	0	0	0	0	0	0	0	0	0	13360000	0	0	0	0	0	18069000	0	0	0				-1	1	1	1	3,4	3,4	3,4	48073	0,0028111	2352	59557000	4	AT1G09850.1	AT1G09850.1	165
3851200	0	0	0	0	0	1945200	1356100	0	0	0	0	2065600	2069500	0	0	2964900	0	0	0				-1	2	2	2	5,5	5,5	5,5	54854	0	49267	25815000	16	AT1G09870.1	AT1G09870.1	166
0	0	39989000	0	0	0	0	99180000	0	0	0	0	0	0	0	0	0	0	0	60938000	+			-1	1	1	1	2,5	2,5	2,5	66255	1	-2	397410000	13	AT1G09900.1	AT1G09900.1	167
155590000	120660000	160130000	140640000	123530000	127410000	171990000	120960000	136000000	176140000	45400000	87905000	82499000	97538000	66958000	44738000	107550000	80305000	158130000	112070000				-1	13	13	13	52,6	52,6	52,6	21,04	0	297,7	9953300000	223	AT1G10200.1;AT1G10200.2	AT1G10200.1;AT1G10200.2	168
25808000	17224000	18162000	17318000	18899000	22368000	19164000	20191000	25368000	20549000	24480000	25757000	26530000	28272000	24230000	21551000	33864000	42113000	36038000	34321000				-1	24	9	9	34,4	14,7	14,7	99165	0	65905	1369000000	106	AT1G10290.1	AT1G10290.1	169
70427000	0	0	0	0	56012000	67072000	0	62858000	0	0	0	0	0	61201000	0	0	0	0	35269000				-1	3	3	3	16,3	16,3	16,3	25911	0	79728	920480000	20	AT1G10360.1	AT1G10360.1	170
244050000	205180000	289830000	229820000	268430000	335440000	243350000	284670000	304400000	287170000	197570000	246080000	234600000	211050000	234510000	230220000	286040000	472690000	245130000	319680000				-1	11	11	11	57,7	57,7	57,7	25307	0	193,61	21543000000	264	AT1G10370.1	AT1G10370.1	171
0	0	0	0	20730000	0	0	0	0	0	0	0	0	0	0	0	0	25631000	0	0				-1	6	6	6	5	5	5	106,31	0	81406	73186000	7	AT1G10390.3;AT1G10390.2;AT1G10390.1	AT1G10390.3;AT1G10390.2;AT1G10390.1	172
3998200	0	0	0	0	0	0	0	0	0	0	0	0	0	0	0	0	0	0	0				-1	7	4	3	36,6	29,1	24,8	34934	0	93441	45329000	6	AT1G10430.2;AT1G10430.1;AT1G69960.1;AT4G26720.1	AT1G10430.2;AT1G10430.1	173
0	0	0	0	0	0	0	4599000	0	0	0	0	0	0	0	0	0	0	0	0				-1	2	2	2	5,8	5,8	5,8	65127	0	4034	9210000	4	AT1G10580.1	AT1G10580.1	174
102440000	0	109060000	89342000	0	85823000	78920000	95523000	49380000	50345000	0	103670000	83901000	89552000	68112000	97699000	28142000	162690000	73410000	82565000				-1	5	5	5	28,8	28,8	28,8	15455	0	15656	4136700000	81	AT1G10590.1;AT1G10590.2;AT1G10590.3	AT1G10590.1;AT1G10590.2;AT1G10590.3	175
250510000	174930000	212370000	198480000	137230000	209270000	244450000	239510000	168280000	140450000	437390000	162680000	226970000	221780000	152730000	290760000	236590000	169100000	259540000	141610000				-1	16	16	1	80,7	80,7	16,6	20608	0	323,31	29323000000	503	AT2G47170.3;AT2G47170.2;AT2G47170.1;AT1G10630.2;AT1G10630.1;AT5G14670.3;AT5G14670.2;AT1G70490.7;AT1G70490.6;AT1G70490.5;AT1G70490.4;AT1G70490.3;AT1G70490.2;AT1G70490.1;AT1G23490.1;AT5G14670.1	AT2G47170.3;AT2G47170.2;AT2G47170.1;AT1G10630.2;AT1G10630.1;AT5G14670.3;AT5G14670.2;AT1G70490.7;AT1G70490.6;AT1G70490.5;AT1G70490.4;AT1G70490.3;AT1G70490.2;AT1G70490.1;AT1G23490.1;AT5G14670.1	176
256810000	274730000	271590000	278660000	262220000	294360000	272140000	300600000	288730000	268470000	394850000	253070000	254450000	205950000	232860000	257530000	233190000	212830000	187990000	228160000				-1	16	12	10	42,8	36,2	33,1	46678	0	232,26	20672000000	323	AT1G10670.4;AT1G10670.2;AT1G10670.1;AT1G10670.3	AT1G10670.4;AT1G10670.2;AT1G10670.1;AT1G10670.3	177
24926000	27112000	21235000	0	29263000	0	0	36801000	0	0	24182000	19294000	22788000	19106000	22726000	28517000	0	55625000	0	0				-1	9	9	9	40,1	40,1	40,1	44696	0	48599	927140000	68	AT1G10700.1;AT1G10700.2	AT1G10700.1;AT1G10700.2	178
307080000	287480000	312820000	267450000	334070000	286110000	291030000	294590000	291260000	316670000	353220000	325990000	323300000	309550000	333710000	383110000	375260000	397610000	358660000	309670000				-1	67	67	67	50,3	50,3	50,3	156,58	0	323,31	122570000000	2079	AT1G10760.3;AT1G10760.2;AT1G10760.1;AT4G24450.3;AT4G24450.2;AT4G24450.1	AT1G10760.3;AT1G10760.2;AT1G10760.1	179
28343000	19106000	35942000	0	25926000	27509000	48763000	38709000	33700000	33710000	24050000	32232000	14792000	32188000	37175000	38514000	33380000	24249000	36646000	0				-1	12	12	12	48,4	48,4	48,4	38372	0	155,36	1512700000	131	AT1G10840.1;AT1G10840.2	AT1G10840.1;AT1G10840.2	180
13407000	0	0	0	0	0	0	12365000	0	0	0	0	12594000	0	0	0	0	0	0	0				-1	8	1	1	22,6	4,1	4,1	41168	0,00026795	32118	108640000	7	AT1G10940.1;AT1G10940.2;AT2G23030.1;AT4G33950.2;AT4G33950.1;AT1G78290.3;AT1G78290.2	AT1G10940.1;AT1G10940.2	181
589800000	887300000	595270000	510600000	701400000	548110000	11889000	519460000	549750000	461430000	472970000	1195400000	637390000	432380000	582030000	1441100000	573870000	87172000	1236500000	1336500000				-1	3	3	2	31,1	31,1	24,3	15897	0	99896	22546000000	252	AT1G10960.1	AT1G10960.1	182
0	15784000	20424000	0	17708000	30331000	26248000	32077000	22978000	0	0	0	0	0	0	0	0	0	50604000	21661000				-1	4	4	4	19	19	19	26508	0	83088	333350000	17	AT1G11360.4;AT1G11360.3;AT1G11360.2;AT1G11360.1	AT1G11360.4;AT1G11360.3;AT1G11360.2;AT1G11360.1	183
293480000	217670000	250380000	187480000	180160000	263040000	264810000	214470000	233020000	156060000	215530000	82152000	164160000	157050000	153970000	217960000	269990000	231800000	284160000	237850000				-1	9	9	9	40,5	40,5	40,5	26,2	0	142,15	13932000000	287	AT1G11430.1	AT1G11430.1	184
0	27885000	0	0	0	0	0	0	0	16098000	0	0	30431000	0	0	0	0	0	0	0				-1	7	7	7	19,1	19,1	19,1	62916	0	32219	165460000	13	AT1G11480.2;AT1G11480.1	AT1G11480.2;AT1G11480.1	185
0	0	0	0	0	0	0	0	0	0	0	13670000	0	0	0	12956000	0	0	0	0				-1	2	2	2	16,1	16,1	16,1	13334	0,0030403	22277	59324000	7	AT1G11530.1	AT1G11530.1	186
25815000	26625000	33191000	31878000	41075000	32460000	24775000	26648000	0	0	0	0	28206000	21443000	0	0	0	25409000	24238000	0				-1	5	5	5	22,3	22,3	22,3	35564	0	67855	449930000	35	AT1G11545.1	AT1G11545.1	187
35702000	44045000	47361000	43909000	32021000	44135000	26933000	31326000	52401000	32278000	39943000	45336000	48278000	53396000	41200000	40077000	33741000	96226000	61243000	95787000				-1	9	9	9	17,6	17,6	17,6	61687	0	49607	2085600000	79	AT1G11580.1;AT1G11580.2	AT1G11580.1;AT1G11580.2	188
139520000	188820000	200220000	202390000	186110000	154970000	215620000	148920000	183390000	163440000	182790000	215780000	175040000	154780000	138120000	183370000	233800000	279970000	261350000	189560000				-1	10	10	10	30,1	30,1	30,1	44114	0	196,59	15460000000	260	AT1G11650.2;AT1G11650.1	AT1G11650.2;AT1G11650.1	189
55330000	41451000	57431000	34490000	96078000	77065000	75711000	45323000	47322000	48890000	59910000	42197000	68110000	46847000	59839000	81772000	104100000	74172000	90111000	74305000				-1	13	13	13	28,1	28,1	28,1	81262	0	136,05	3074700000	116	AT1G11660.2;AT1G11660.4;AT1G11660.3;AT1G11660.1	AT1G11660.2;AT1G11660.4;AT1G11660.3;AT1G11660.1	190
42932000	44033000	22671000	0	69350000	18694000	26015000	20991000	46373000	0	36921000	33382000	5493300	40559000	39364000	58285000	38478000	9613100	26374000	37395000				-1	17	17	17	23	23	23	118,51	0	108,67	2358100000	144	AT1G11720.1;AT1G11720.2	AT1G11720.1;AT1G11720.2	191
170060000	145750000	176880000	193140000	154260000	128020000	181070000	156330000	154980000	177220000	176370000	138120000	182230000	122660000	132770000	232960000	206490000	244630000	338350000	192990000				-1	8	8	8	32,1	32,1	32,1	29382	0	120,31	14786000000	321	AT1G11750.1;AT1G11750.2	AT1G11750.1;AT1G11750.2	192
9105700	0	13690000	0	16282000	0	0	0	0	0	0	0	7944100	0	0	0	0	0	0	0				-1	7	5	5	32,3	27,9	27,9	37614	0	39671	191410000	21	AT1G11790.2;AT1G11790.1	AT1G11790.2;AT1G11790.1	193
798130000	696760000	746000000	782040000	815520000	903600000	856280000	886460000	687860000	657660000	1236300000	758370000	784610000	803190000	783880000	917340000	813200000	1004400000	886290000	653420000				-1	16	16	15	47	47	41,3	31928	0	300,57	109190000000	723	AT1G11840.4;AT1G11840.3;AT1G11840.2;AT1G11840.1;AT1G11840.6;AT1G11840.5	AT1G11840.4;AT1G11840.3;AT1G11840.2;AT1G11840.1;AT1G11840.6;AT1G11840.5	194
4173800000	4095300000	4244600000	3836200000	4281800000	4243800000	4072400000	4199800000	4366200000	4079700000	4133700000	4049800000	4124400000	4029800000	4410500000	4862800000	4940200000	5173700000	4999800000	4220400000				-1	43	43	43	80,9	80,9	80,9	44444	0	323,31	1245800000000	4882	AT1G11860.1;AT1G11860.2;AT1G11860.3	AT1G11860.1;AT1G11860.2;AT1G11860.3	195
76655000	69135000	83147000	63858000	74729000	70897000	77250000	74765000	75692000	98858000	63528000	75935000	82440000	60437000	72001000	82582000	87926000	51945000	64485000	66861000				-1	15	15	15	48,2	48,2	48,2	57181	0	312,9	7779200000	279	AT1G11870.1;AT1G11870.2;AT1G11870.6;AT1G11870.4;AT1G11870.5;AT1G11870.3	AT1G11870.1;AT1G11870.2;AT1G11870.6;AT1G11870.4;AT1G11870.5;AT1G11870.3	196
129100000	132210000	117060000	119880000	95265000	93688000	103440000	111000000	108340000	91135000	155880000	116810000	116170000	142510000	110500000	147760000	177020000	119130000	174860000	136420000				-1	13	13	13	36,8	36,8	36,8	54613	0	323,31	14241000000	388	AT1G11910.1;AT1G11910.2;AT1G62290.2;AT1G62290.1;AT1G62290.5	AT1G11910.1;AT1G11910.2	198
0	0	0	0	0	0	0	0	0	0	29678000	0	0	0	0	0	0	82327000	0	0				-1	6	6	5	35,7	35,7	32,5	27766	0	22613	378410000	27	AT1G11930.2;AT1G11930.1	AT1G11930.2;AT1G11930.1	199
174560000	174450000	175030000	174090000	170810000	172030000	191760000	169580000	161500000	159680000	128730000	148290000	163590000	170250000	160410000	119110000	212570000	144880000	146050000	162540000				-1	28	28	22	68,2	68,2	58,1	61459	0	323,31	32484000000	763	AT1G12000.1	AT1G12000.1	200
39517000	23049000	59621000	80228000	23828000	74274000	43026000	59264000	97504000	45688000	40639000	0	77641000	48240000	49576000	29843000	62602000	43571000	76551000	65545000				-1	1	1	1	7,5	7,5	7,5	36531	0	72018	2409500000	62	AT1G12010.1	AT1G12010.1	201
45798000	50300000	53076000	79295000	38594000	51148000	40767000	38351000	47494000	19201000	51839000	24511000	44882000	87975000	16308000	42862000	32245000	104820000	82603000	97867000				-1	13	13	13	41,3	41,3	41,3	46095	0	92429	3489900000	200	AT1G12050.1	AT1G12050.1	202
29530000	36386000	31671000	41510000	39567000	31596000	37735000	32661000	36332000	29900000	35406000	32693000	39888000	40274000	40006000	39073000	26299000	33187000	31419000	35051000				-1	13	12	12	36,4	34,6	34,6	52103	0	51883	3214200000	190	AT1G12140.3;AT1G12140.1;AT1G12140.2;AT1G12200.2;AT1G12200.1;AT1G12160.1;AT1G12130.1	AT1G12140.3;AT1G12140.1;AT1G12140.2	203
131940000	115720000	146880000	157530000	125650000	139400000	104620000	128700000	118260000	142070000	174220000	102390000	144340000	181400000	155780000	107250000	86033000	168340000	94421000	166960000				-1	16	16	16	51,1	51,1	51,1	43994	0	159,52	14075000000	296	AT1G12230.1;AT1G12230.2	AT1G12230.1;AT1G12230.2	204
240990000	184040000	213630000	215100000	192950000	245260000	206100000	238850000	227740000	217620000	315680000	197720000	234670000	217350000	192710000	243560000	275080000	229230000	260780000	230690000				-1	19	19	17	40,5	40,5	37,3	73843	0	272,48	36006000000	608	AT1G12240.1	AT1G12240.1	205
0	0	0	0	0	0	0	0	0	23581000	0	0	0	0	0	0	0	21348000	36126000	16197000				-1	3	3	3	33,1	33,1	33,1	15432	0	10514	94880000	9	AT1G12250.3;AT1G12250.2;AT1G12250.1	AT1G12250.3;AT1G12250.2;AT1G12250.1	206
76693000	44177000	65950000	63492000	65837000	65135000	87840000	86700000	74076000	81263000	86814000	68441000	65996000	79935000	55241000	72235000	114500000	79826000	72935000	62543000				-1	30	25	25	62,6	55,1	55,1	64584	0	291,38	10083000000	305	AT1G12270.1	AT1G12270.1	207
30336000	24940000	24549000	41311000	21807000	0	24971000	18251000	0	35591000	0	0	0	41009000	34742000	0	23889000	45199000	0	62337000				-1	3	3	3	34,5	34,5	34,5	16517	0	15104	563990000	31	AT1G12310.1;AT1G62820.1	AT1G12310.1	208
7098100	7956200	5951400	0	11282000	6168100	7197800	6059300	0	4687300	0	4384500	6369600	7960000	5870600	0	13130000	10033000	0	0				-1	5	5	5	24,9	24,9	24,9	35368	0	46867	270620000	61	AT1G12350.2;AT1G12350.1;AT5G02080.6;AT5G02080.1;AT5G02080.4;AT5G02080.7;AT5G02080.5	AT1G12350.2;AT1G12350.1	209
10183000	0	0	0	0	11814000	0	13341000	0	0	0	0	0	0	0	0	11210000	0	0	0				-1	7	7	7	15,8	15,8	15,8	75082	0	17541	125280000	15	AT1G12360.1	AT1G12360.1	210
69659000	112460000	80379000	141300000	67276000	61729000	48842000	60294000	97854000	49242000	101900000	83415000	101380000	118120000	39787000	60658000	92550000	173360000	158940000	127040000				-1	7	7	7	37,6	37,6	37,6	31208	0	69333	7913400000	196	AT1G12410.1	AT1G12410.1	211
15707000	0	44282000	22037000	21876000	16419000	23269000	24260000	0	45115000	0	59856000	43392000	0	0	0	36504000	55791000	41315000	11956000				-1	8	8	8	27,5	27,5	27,5	33851	0	46341	999670000	56	AT1G12520.1;AT1G12520.2;AT1G12520.3	AT1G12520.1;AT1G12520.2;AT1G12520.3	212
0	0	0	17384000	10904000	0	0	0	20644000	12138000	0	0	10883000	11364000	13558000	23865000	0	17510000	24180000	0				-1	3	3	3	15,5	15,5	15,5	34912	0	18161	201000000	18	AT1G12550.1	AT1G12550.1	213
0	0	6584400	0	0	0	0	0	4613400	0	12815000	0	0	14522000	0	0	21738000	17576000	0	13901000				-1	6	6	6	17,8	17,8	17,8	60718	0	24471	165390000	24	AT1G12770.2;AT1G12770.1	AT1G12770.2;AT1G12770.1	214
0	0	11436000	60024000	17597000	13404000	0	24875000	23543000	32582000	30276000	13540000	13264000	8856900	0	0	0	36398000	28971000	11227000				-1	14	14	8	46,2	46,2	25,4	39157	0	56403	775890000	70	AT1G12780.1;AT4G10960.1	AT1G12780.1	215
153440000	174550000	140780000	134620000	128100000	134450000	143440000	118710000	122320000	129160000	183350000	166960000	144840000	137460000	148710000	126640000	119920000	145810000	145230000	89916000				-1	34	34	34	57,8	57,8	57,8	85667	0	323,31	20310000000	659	AT1G12800.1	AT1G12800.1	216
273850000	267510000	234460000	302530000	296590000	250010000	310880000	234250000	227940000	245130000	268930000	214270000	293000000	254980000	250500000	283460000	366040000	427020000	425670000	379050000				-1	25	25	25	64,5	64,5	64,5	42619	0	323,31	43092000000	713	AT1G12840.1	AT1G12840.1	217
2273900000	2633300000	2373400000	2373300000	4077500000	2717800000	3454800000	2837800000	3210300000	3295200000	986990000	3690800000	2401400000	2553000000	3817200000	3894100000	4062000000	3643900000	3099000000	3093500000				-1	34	18	9	89,1	52	24,9	37667	0	323,31	246260000000	1953	AT1G12900.4;AT1G12900.3;AT1G12900.1;AT1G12900.5	AT1G12900.4;AT1G12900.3;AT1G12900.1;AT1G12900.5	218
5263200	4561500	4076400	0	0	1506500	1743600	2258000	1794000	1224700	8544300	0	4375300	2909500	4457900	0	0	0	0	2259400				-1	25	1	1	73,8	5,4	5,4	34332	0	24012	435080000	318	AT1G12900.2	AT1G12900.2	219
0	0	0	0	0	0	0	0	0	0	0	0	15685000	0	0	31243000	0	25502000	0	0				-1	6	1	1	15,2	2,3	2,3	48941	0,0077114	19475	105690000	5	AT1G12920.1	AT1G12920.1	220
0	0	0	0	0	0	0	0	0	0	4640900	0	4156700	0	0	0	3634800	0	0	0				-1	1	1	1	1,2	1,2	1,2	110,53	0	40956	27477000	12	AT1G12930.1	AT1G12930.1	221
131560000	43896000	32743000	43530000	33358000	145290000	13945000	30760000	18324000	0	48298000	22975000	25135000	27539000	33092000	34602000	19266000	18051000	12821000	19075000				-1	18	18	17	42,4	42,4	40,3	59324	0	142,36	3252100000	118	AT1G13020.1	AT1G13020.1	222
225660000	182710000	165900000	142860000	161850000	213440000	180530000	173640000	161910000	223670000	205060000	179160000	169670000	169210000	179610000	222460000	215460000	249620000	200810000	166720000				-1	7	7	2	45,6	45,6	18,6	29667	0	323,31	20888000000	316	AT1G13060.1;AT1G13060.3;AT1G13060.2	AT1G13060.1;AT1G13060.3;AT1G13060.2	223
17799000	12554000	9686400	0	0	0	0	0	0	0	11638000	0	0	0	0	0	0	0	0	0				-1	3	3	3	6,8	6,8	6,8	61399	0	61195	110300000	11	AT1G13190.1	AT1G13190.1	225
472020000	440380000	458230000	451440000	444480000	386630000	466010000	424340000	395050000	431090000	357840000	448370000	340810000	417350000	426070000	476590000	434380000	370180000	419600000	368650000				-1	13	13	13	46,1	46,1	46,1	40424	0	275,43	41101000000	583	AT1G13270.1;AT1G13270.2	AT1G13270.1;AT1G13270.2	226
219920000	170220000	173620000	177350000	171140000	206750000	176670000	200210000	202770000	166950000	154500000	161270000	181740000	190350000	220050000	150780000	168200000	220770000	186410000	190640000				-1	7	7	6	39,8	39,8	36,6	27809	0	105,69	11403000000	233	AT1G13280.1;AT3G25780.1	AT1G13280.1	227
69187000	70221000	74121000	61835000	50943000	54333000	65961000	59231000	60038000	58620000	52277000	49601000	63663000	56705000	57806000	65405000	52935000	39964000	65702000	71591000				-1	26	26	19	63,9	63,9	47	65516	0	323,31	10617000000	717	AT1G13320.3;AT1G13320.1;AT1G13320.2;AT1G13320.4	AT1G13320.3;AT1G13320.1;AT1G13320.2;AT1G13320.4	228
6679800000	6073600000	6398200000	6569000000	6721700000	6106200000	6752000000	7083500000	6341900000	5687400000	6988200000	6691100000	5851500000	6285300000	6767100000	7645300000	6671500000	6370800000	6715000000	5983000000				-1	45	45	7	90,5	90,5	26,6	36913	0	323,31	1515700000000	3927	AT1G13440.1;AT1G13440.2	AT1G13440.1;AT1G13440.2	229
0	0	0	10130000	0	0	0	0	10554000	0	0	11044000	0	0	0	20014000	28570000	30930000	25150000	0				-1	2	2	2	10,7	10,7	10,7	46803	0	54737	164180000	20	AT1G13730.2;AT1G13730.1	AT1G13730.2;AT1G13730.1	230
16901000	17121000	0	24258000	0	0	25502000	24398000	20861000	23355000	0	0	0	0	0	37394000	0	34603000	0	40607000				-1	5	5	5	11,7	11,7	11,7	68241	0	17973	368040000	26	AT1G13750.1	AT1G13750.1	231
0	0	0	0	0	0	0	0	0	13856000	0	0	0	0	0	0	0	0	0	0				-1	3	3	3	14,9	14,9	14,9	34063	0	76001	110920000	12	AT1G13870.1	AT1G13870.1	232
14772000	0	0	0	0	0	0	0	20600000	0	46432000	0	0	0	0	0	0	0	0	0				-1	8	8	8	12,5	12,5	12,5	73716	0	12721	417000000	14	AT1G13900.1	AT1G13900.1	233
223630000	202410000	154160000	138990000	120340000	172990000	143740000	168690000	140690000	237980000	175980000	176140000	187630000	156070000	165850000	174350000	155610000	19869000	231600000	106120000				-1	11	11	11	95,5	95,5	95,5	16163	0	198,19	12368000000	248	AT1G13930.3;AT1G13930.2;AT1G13930.1	AT1G13930.3;AT1G13930.2;AT1G13930.1	234
12176000	0	9688500	0	0	0	0	0	7459600	12420000	0	0	0	0	0	10599000	0	0	0	0				-1	7	3	3	50,6	25,9	25,9	17,36	0	15127	141620000	12	AT1G13950.1	AT1G13950.1	235
2206400	0	0	0	0	0	4189900	0	0	0	0	0	0	0	0	0	0	4144600	0	6585500				-1	3	3	3	5,7	5,7	5,7	162,62	0,0010568	28731	86660000	23	AT1G13980.2;AT1G13980.1	AT1G13980.2;AT1G13980.1	236
83448000	82096000	77522000	93168000	112740000	81455000	64030000	75787000	60500000	100270000	83678000	87110000	68194000	65436000	103920000	29617000	62419000	33812000	35873000	72067000				-1	22	22	21	62,1	62,1	60,3	49335	0	126,95	10104000000	283	AT1G14000.1	AT1G14000.1	237
34457000	64121000	46613000	50872000	62422000	47788000	40528000	101360000	54691000	71799000	98503000	74220000	91465000	72581000	86113000	125220000	160230000	110620000	118140000	81952000				-1	20	20	20	51,5	51,5	51,5	54611	0	91581	4249900000	180	AT1G14030.1	AT1G14030.1	238
0	0	0	0	0	21048000	11674000	0	0	0	0	0	0	28117000	0	0	26824000	0	0	0				-1	4	4	4	21,7	21,7	21,7	53504	0	37095	150630000	13	AT1G14250.1	AT1G14250.1	239
0	0	0	0	26087000	0	0	0	33611000	36181000	0	25417000	28611000	0	0	0	0	49906000	0	0				-1	3	3	3	20,5	20,5	20,5	28,18	0	36914	387300000	8	AT1G14310.1	AT1G14310.1	240
731170000	698870000	533190000	565840000	784920000	560210000	480450000	468320000	468580000	570790000	605590000	889510000	575410000	801220000	709300000	552000000	312700000	344940000	380910000	616990000				-1	16	16	3	50,5	50,5	9,5	24917	0	254,41	67857000000	448	AT1G14320.1;AT1G14320.2	AT1G14320.1;AT1G14320.2	241
0	31230000	0	0	0	0	16890000	0	0	0	0	0	0	0	0	0	0	0	0	0				-1	2	2	1	5,4	5,4	3,3	63139	0,00026867	32777	57493000	5	AT1G14380.7;AT1G14380.6;AT1G14380.5;AT1G14380.2;AT1G14380.4;AT1G14380.3;AT1G14380.1	AT1G14380.7;AT1G14380.6;AT1G14380.5;AT1G14380.2;AT1G14380.4;AT1G14380.3;AT1G14380.1	242
44123000	32973000	39354000	0	0	60975000	46195000	60271000	0	59205000	60192000	0	51724000	59160000	0	59395000	50599000	42038000	25435000	0				-1	2	2	2	36,8	36,8	36,8	17279	0	12451	1373300000	40	AT2G02760.4;AT2G02760.3;AT2G02760.2;AT2G02760.1;AT1G14400.2;AT1G14400.1	AT2G02760.4;AT2G02760.3;AT2G02760.2;AT2G02760.1;AT1G14400.2;AT1G14400.1	243
45369000	45672000	38720000	61294000	50431000	25772000	57271000	38059000	64119000	39547000	43938000	50645000	64674000	45892000	27620000	32750000	0	69233000	77133000	48425000				-1	9	6	6	44,1	35,7	35,7	29058	0	91113	2806800000	86	AT1G14410.1	AT1G14410.1	244
0	0	0	8171500	0	7213100	0	0	0	8378900	14274000	0	5182400	0	0	0	0	11346000	0	0				-1	3	3	3	9	9	9	51807	0	14149	219480000	28	AT1G14570.2;AT1G14570.1;AT1G14570.4;AT1G14570.3	AT1G14570.2;AT1G14570.1;AT1G14570.4;AT1G14570.3	245
135430000	144940000	150160000	142190000	170760000	152670000	156040000	150400000	162040000	156280000	176350000	151300000	141580000	122570000	158280000	151680000	142510000	141910000	141750000	162280000				-1	44	44	43	50,3	50,3	49,6	125,92	0	323,31	27958000000	761	AT1G14610.1	AT1G14610.1	246
40364000	23183000	16971000	50098000	9451200	14823000	14998000	19079000	13214000	23302000	13790000	0	73383000	17987000	0	0	28642000	83708000	24815000	13661000				-1	15	15	12	28,5	28,5	22,8	87593	0	56981	1286300000	99	AT1G14650.3;AT1G14650.2;AT1G14650.1	AT1G14650.3;AT1G14650.2;AT1G14650.1	247
12127000	15922000	22197000	12689000	11489000	14266000	16610000	0	10287000	11946000	13451000	13013000	15138000	14110000	18643000	0	26757000	0	20531000	18672000				-1	6	6	6	11,5	11,5	11,5	66203	0	34762	569770000	78	AT1G14710.2;AT1G14710.1	AT1G14710.2;AT1G14710.1	248
512950000	578710000	522730000	505570000	587650000	499750000	533480000	508110000	542240000	568690000	521860000	575560000	491570000	532490000	588620000	566860000	653170000	707600000	504800000	586130000				-1	19	19	19	62,9	62,9	62,9	40745	0	323,31	92173000000	864	AT1G14810.1;AT1G14810.2	AT1G14810.1;AT1G14810.2	249
11755000	0	0	11249000	18423000	0	0	12884000	0	0	0	16230000	0	12911000	15076000	0	17383000	0	69256000	27403000				-1	10	9	8	28,7	26,9	23,8	68722	0	20567	413790000	43	AT1G14830.1	AT1G14830.1	251
0	0	0	0	0	0	0	0	0	0	0	4649100	1485900	0	0	0	0	0	0	0				-1	5	1	1	12,1	1,7	1,7	67487	0,0010633	29958	23616000	11	AT1G14840.1;AT1G14840.2;AT2G01750.1;AT2G01750.2	AT1G14840.1;AT1G14840.2;AT2G01750.1;AT2G01750.2	252
104240000	108360000	132220000	135260000	60532000	158660000	90124000	148400000	148650000	131350000	103860000	25739000	110590000	203430000	129110000	49504000	77586000	128270000	118020000	177530000				-1	7	7	7	71,4	71,4	71,4	10812	0	41375	9729500000	165	AT1G14980.1;AT1G14980.2	AT1G14980.1;AT1G14980.2	254
0	0	0	0	0	0	0	0	0	17871000	0	0	0	0	0	0	0	0	0	0				-1	3	3	3	7,2	7,2	7,2	49222	0	57318	90163000	8	AT1G15000.1	AT1G15000.1	255
10051000	0	0	0	14849000	10938000	0	7611400	11241000	12284000	13194000	0	10117000	0	0	0	0	0	0	17399000				-1	2	2	2	5,2	5,2	5,2	63674	0	74036	209270000	35	AT1G15060.1;AT1G15060.3;AT1G15060.2	AT1G15060.1;AT1G15060.3;AT1G15060.2	256
32437000	31736000	32670000	24303000	21926000	31482000	30366000	30628000	44590000	30058000	40013000	32289000	40914000	32684000	31110000	61950000	39355000	73298000	62208000	41759000				-1	16	16	16	23,6	23,6	23,6	95208	0	263,08	2851700000	165	AT1G15130.1	AT1G15130.1	257
213420000	267930000	258200000	321740000	305160000	257750000	360020000	335150000	323270000	307660000	241230000	340060000	251480000	256460000	301760000	262820000	266630000	380370000	413380000	259790000				-1	10	10	10	41,7	41,7	41,7	31923	0	180,6	18563000000	230	AT1G15140.1;AT1G15140.3;AT1G15140.2	AT1G15140.1;AT1G15140.3;AT1G15140.2	258
106570000	127070000	70839000	85676000	69010000	0	102470000	159060000	78880000	164710000	111090000	53137000	87998000	0	125060000	42515000	68678000	61243000	150920000	83271000				-1	3	3	3	39,1	39,1	39,1	6978	0	150,7	3264500000	49	AT1G15270.1;AT3G16040.1	AT1G15270.1	259
0	126590000	116090000	140840000	177620000	149480000	114800000	142970000	160720000	187630000	0	0	144650000	150120000	160160000	0	0	89163000	81854000	118570000				-1	14	10	10	15,2	13,1	13,1	177,63	0	62344	3655800000	64	AT1G15290.1;AT1G15290.2	AT1G15290.1;AT1G15290.2	260
138690000	164880000	126550000	100430000	134320000	118990000	90933000	99740000	70796000	96582000	90888000	75602000	60599000	103040000	112930000	51669000	121990000	109650000	96318000	104230000				-1	15	15	13	45,6	45,6	43,8	42357	0	159,37	8385500000	224	AT1G15340.1;AT1G15340.2	AT1G15340.1;AT1G15340.2	261
0	41002000	0	46780000	53367000	0	25274000	34896000	28973000	45868000	48260000	24663000	44964000	51395000	51376000	0	26933000	15154000	16335000	0				-1	7	7	7	33,5	33,5	33,5	29995	0	19843	1192500000	71	AT1G15390.1	AT1G15390.1	262
0	29503000	23846000	29424000	0	15881000	0	12757000	0	11724000	16594000	0	0	18752000	0	13509000	12114000	0	16929000	0				-1	7	5	5	27,6	19,2	19,2	36344	0	10854	280730000	27	AT1G15470.1;AT1G15470.2	AT1G15470.1;AT1G15470.2	263
49701000	22657000	56530000	0	30720000	24106000	18272000	30325000	0	0	88584000	47418000	44395000	45154000	0	30460000	0	0	0	18982000				-1	10	10	10	17,5	17,5	17,5	80819	0	168,48	1673500000	71	AT1G15690.1;AT1G15690.2	AT1G15690.1;AT1G15690.2	264
46911000	20705000	24980000	33250000	54386000	22245000	39635000	22553000	0	0	39316000	34460000	25451000	29490000	18535000	28226000	45171000	47737000	46278000	33574000				-1	7	7	6	24,3	24,3	21,2	40633	0	37542	1314000000	73	AT1G15710.1	AT1G15710.1	265
0	51555000	33412000	0	38614000	0	17334000	0	34897000	27311000	35670000	58203000	0	51587000	21495000	0	0	0	0	0				-1	8	6	6	26,3	20,8	20,8	50258	0	27897	990710000	40	AT1G15730.1	AT1G15730.1	266
134300000	108010000	107130000	116510000	136380000	110900000	120940000	116520000	117670000	126890000	118160000	60785000	106530000	107730000	125630000	82523000	111500000	125830000	71162000	112750000				-1	32	32	11	35,3	35,3	15,7	124,3	0	163,85	12025000000	370	AT1G15750.4;AT1G15750.3;AT1G15750.2;AT1G15750.1	AT1G15750.4;AT1G15750.3;AT1G15750.2;AT1G15750.1	267
24177000	24714000	40345000	15642000	26888000	26721000	15202000	33178000	30441000	9637900	27517000	15163000	22103000	32170000	35836000	23652000	36886000	77400000	24354000	52389000				-1	7	7	7	41,5	41,5	41,5	27522	0	101,42	1676600000	127	AT1G15820.1	AT1G15820.1	268
0	0	0	21676000	0	0	0	0	0	0	0	0	0	0	0	0	0	0	0	0				-1	2	2	2	14,5	14,5	14,5	26,64	0	45436	46116000	3	AT1G15860.1;AT1G15860.2;AT1G15860.3	AT1G15860.1;AT1G15860.2;AT1G15860.3	269
448820000	451480000	425370000	486580000	389460000	407250000	397600000	451150000	431630000	523870000	272850000	418780000	439150000	427850000	363080000	329110000	371760000	299320000	279650000	419640000				-1	12	12	8	84,7	84,7	66,7	15377	0	151,45	24113000000	294	AT1G15930.2;AT1G15930.1	AT1G15930.2;AT1G15930.1	270
97921000	77010000	103770000	127880000	113240000	97980000	97317000	84050000	98043000	68410000	115640000	84415000	124450000	83484000	38627000	0	119190000	140130000	108760000	107570000				-1	18	18	18	62,8	62,8	62,8	37488	0	197,51	7917000000	232	AT1G15950.3;AT1G15950.1;AT1G15950.2;AT1G15950.7;AT1G15950.6;AT1G15950.5;AT1G15950.4	AT1G15950.3;AT1G15950.1;AT1G15950.2;AT1G15950.7;AT1G15950.6;AT1G15950.5;AT1G15950.4	271
9614900	0	13450000	0	0	10240000	9377500	9334600	0	0	5339400	0	17668000	0	0	14608000	0	21594000	16044000	0				-1	7	7	7	18,7	18,7	18,7	51022	0	21248	212650000	27	AT1G15980.1	AT1G15980.1	272
180850000	141130000	160290000	166830000	130950000	162710000	134780000	150930000	143480000	157250000	192330000	116340000	164940000	150380000	136410000	147970000	135880000	150580000	121780000	166150000				-1	20	20	20	68,4	68,4	68,4	34,13	0	298,32	29377000000	487	AT1G16080.1	AT1G16080.1	273
0	0	0	15144000	0	8031900	14687000	9182200	6053300	0	9300000	0	0	0	0	0	0	0	26578000	0				-1	4	4	4	17,9	17,9	17,9	39842	0	31917	241160000	26	AT1G16190.1;AT1G16190.2;AT1G79650.3;AT1G79650.2;AT1G79650.1;AT1G79650.4	AT1G16190.1;AT1G16190.2	274
0	15178000	0	13009000	0	12921000	0	0	0	11180000	12206000	28173000	0	0	0	22574000	0	0	0	20323000				-1	8	8	8	32,1	32,1	32,1	26826	0	16656	260390000	28	AT1G16210.1	AT1G16210.1	275
0	18998000	20091000	17682000	0	21124000	24193000	21030000	22266000	23779000	14920000	19408000	23427000	24391000	12978000	17695000	22938000	0	0	21673000				-1	11	4	4	41,9	18,2	18,2	31675	0	11,34	525220000	39	AT1G16340.3;AT1G16340.2;AT1G16340.1;AT1G16340.4	AT1G16340.3;AT1G16340.2;AT1G16340.1;AT1G16340.4	277
117080000	161330000	158970000	143010000	125950000	151690000	144720000	147710000	145630000	155510000	156950000	158290000	118200000	154430000	161250000	64944000	95046000	81408000	78563000	107080000				-1	19	19	15	50,8	50,8	41,6	54051	0	240,87	15092000000	307	AT1G16350.1	AT1G16350.1	278
0	0	2834100	0	0	0	0	0	0	0	0	0	3407900	2056500	3063300	0	0	0	0	0				-1	1	1	1	4,7	4,7	4,7	30155	0,0015516	25646	16527000	2	AT1G16445.1	AT1G16445.1	279
42150000	47877000	46177000	51431000	43593000	44409000	44903000	57275000	48325000	60791000	30635000	17883000	39000000	24414000	20754000	37416000	0	43894000	42803000	36522000				-1	10	10	10	63,2	63,2	63,2	29451	0	142,84	2675900000	112	AT1G16460.6;AT1G16460.5;AT1G16460.4;AT1G16460.3;AT1G16460.1;AT1G16460.2	AT1G16460.6;AT1G16460.5;AT1G16460.4;AT1G16460.3;AT1G16460.1;AT1G16460.2	280
250210000	269690000	308380000	318860000	244530000	309160000	308670000	349340000	278870000	283590000	338400000	330570000	326520000	306530000	274190000	355410000	276460000	294270000	385940000	218790000				-1	15	15	2	66,4	66,4	11,9	25701	0	261,25	39040000000	457	AT1G16470.2;AT1G16470.1	AT1G16470.2;AT1G16470.1	281
128480000	97349000	127040000	103660000	107790000	118620000	125880000	113470000	109760000	100240000	134980000	112100000	132990000	113890000	120520000	142890000	105080000	143100000	77748000	110260000				-1	29	29	29	57,8	57,8	57,8	61,83	0	272,47	17614000000	540	AT1G16720.3;AT1G16720.1;AT1G16720.2	AT1G16720.3;AT1G16720.1;AT1G16720.2	282
0	0	0	0	0	0	0	0	0	0	0	0	0	0	0	80366000	0	0	73514000	0				-1	1	1	1	31,2	31,2	31,2	52899	0	15184	59638000	5	AT1G16820.4;AT1G16820.3;AT1G16820.2;AT1G16820.1	AT1G16820.4;AT1G16820.3;AT1G16820.2;AT1G16820.1	283
547970000	526280000	417490000	530220000	347680000	487090000	424360000	499290000	441680000	561800000	482870000	402710000	651990000	513760000	445100000	533760000	316040000	391260000	380140000	513500000				-1	10	10	10	36,9	36,9	36,9	31294	0	100,82	46021000000	320	AT1G16880.1;AT1G16880.2	AT1G16880.1;AT1G16880.2	284
22015000	13174000	16077000	20395000	20040000	20555000	0	31781000	24311000	0	0	0	0	21076000	0	0	17243000	0	47521000	25322000				-1	5	5	2	47,7	47,7	22,2	17,22	0	35908	815660000	61	AT1G16890.2;AT1G16890.3;AT1G16890.1;AT1G78870.4;AT1G78870.1	AT1G16890.2;AT1G16890.3;AT1G16890.1	285
57170000	63382000	67054000	53443000	56474000	41195000	55995000	51834000	71299000	58219000	53233000	64390000	57041000	65646000	52628000	67948000	98639000	94354000	127880000	89826000				-1	12	12	10	42,4	42,4	37,6	46044	0	267,39	5530000000	277	AT1G17050.1	AT1G17050.1	286
153120000	194310000	134430000	179520000	130690000	144380000	138180000	143990000	128290000	140190000	176810000	192170000	169860000	198010000	157120000	153650000	156110000	134090000	180230000	141160000				-1	10	10	10	51,7	51,7	51,7	25388	0	323,31	13740000000	269	AT1G17100.1	AT1G17100.1	287
57234000	41997000	52685000	48482000	36628000	49889000	52322000	51601000	41078000	36986000	36846000	13396000	52624000	41995000	45854000	53050000	43775000	39135000	64861000	53105000				-1	9	9	9	39,7	39,7	39,7	37676	0	79484	3616100000	238	AT1G17160.2;AT1G17160.1	AT1G17160.2;AT1G17160.1	288
0	21912000	0	0	0	0	0	0	0	0	0	0	0	0	0	0	0	0	0	0				-1	3	3	3	21,8	21,8	21,8	25779	0	84161	32783000	4	AT1G17190.1	AT1G17190.1	289
180520000	182260000	169810000	189080000	170390000	150940000	214440000	203140000	154100000	154090000	213240000	246570000	210200000	162660000	169570000	203720000	188330000	223120000	199330000	171370000				-1	37	37	37	43	43	43	109,75	0	323,31	40995000000	779	AT1G17220.1	AT1G17220.1	291
373050000	385250000	377530000	439470000	354300000	368780000	348310000	384850000	364180000	360650000	422980000	441620000	395850000	389840000	353600000	451980000	414880000	375080000	325380000	281550000				-1	31	31	24	57,1	57,1	49,5	59,82	0	323,31	82241000000	897	AT1G17290.1	AT1G17290.1	292
0	0	11880000	11192000	0	12117000	0	19057000	7287900	0	24487000	11551000	9246500	0	12557000	0	0	0	39754000	0				-1	8	4	4	21,6	13,2	13,2	45733	0	36747	418780000	37	AT1G17370.2;AT1G17370.1	AT1G17370.2;AT1G17370.1	294
80438000	61391000	38783000	43608000	61450000	37478000	23501000	34062000	25723000	35526000	52060000	12224000	60800000	41675000	36773000	15081000	19134000	16004000	36128000	28333000				-1	15	15	15	47,4	47,4	47,4	44639	0	96089	3686100000	120	AT1G17470.2;AT1G17470.1;AT1G72660.3;AT1G72660.2;AT1G72660.1;AT1G72660.4	AT1G17470.2;AT1G17470.1	296
62833000	63636000	51327000	52715000	56152000	55242000	56455000	51315000	54237000	56464000	78237000	55821000	52883000	49791000	58593000	69580000	78204000	94750000	82410000	82522000				-1	10	10	10	51,8	51,8	51,8	31282	0	139,66	6415200000	261	AT1G17650.2;AT1G17650.1	AT1G17650.2;AT1G17650.1	297
11506000	25223000	23089000	29217000	0	14820000	24170000	14882000	14223000	10205000	21159000	0	0	27166000	21285000	22341000	19276000	14855000	27938000	61292000				-1	14	14	12	35,8	35,8	32,8	56175	0	223,39	1038100000	95	AT1G17720.2;AT1G17720.1	AT1G17720.2;AT1G17720.1	298
61123000	54765000	59101000	52300000	61063000	44621000	43435000	69967000	51361000	17214000	60624000	45066000	70191000	49252000	41918000	41550000	71548000	67850000	52022000	34431000				-1	17	15	15	43,4	40,2	40,2	66453	0	100,22	4428400000	152	AT1G17745.1;AT1G17745.2	AT1G17745.1;AT1G17745.2	300
0	0	0	11518000	0	9498700	0	7627700	10527000	0	0	0	11293000	11089000	0	8128600	0	25303000	22569000	21836000				-1	2	2	2	12,2	12,2	12,2	22081	0	17034	181350000	29	AT1G17860.1	AT1G17860.1	301
187300000	184310000	216700000	180870000	250140000	179790000	186000000	172540000	184350000	222180000	206860000	227890000	175090000	209910000	191670000	246330000	346510000	302410000	279390000	289850000				-1	9	8	8	77,6	73,3	73,3	17946	0	323,31	28949000000	492	AT1G17880.1	AT1G17880.1	302
83992000	83087000	109130000	94596000	106460000	105700000	86923000	94757000	91469000	68344000	94439000	77854000	99902000	87327000	83864000	105390000	155600000	130950000	154650000	74230000				-1	16	16	11	77,1	77,1	63,7	36227	0	236,29	10116000000	311	AT1G17890.1;AT1G17890.3;AT1G17890.2	AT1G17890.1;AT1G17890.3;AT1G17890.2	303
111710000	101830000	137370000	117560000	131860000	124120000	123520000	130060000	101520000	96841000	90773000	127500000	126900000	100350000	123500000	124140000	106580000	176690000	111450000	95605000				-1	22	22	22	36,8	36,8	36,8	59242	0	134,73	17277000000	359	AT1G18070.1;AT1G18070.2;AT1G18070.3	AT1G18070.1;AT1G18070.2;AT1G18070.3	305
1033100000	957700000	961310000	966950000	730770000	817390000	857990000	947400000	830260000	777290000	1111000000	759330000	1005000000	1032600000	863100000	765780000	717080000	545400000	725970000	714290000				-1	27	27	21	80,1	80,1	61,5	35747	0	323,31	121990000000	900	AT1G18080.1	AT1G18080.1	306
0	0	0	0	18919000	0	0	0	0	0	0	0	20593000	0	0	0	0	52081000	0	11985000	+			-1	2	2	2	7,1	7,1	7,1	64778	1	-2	74888000	5	AT1G18090.2;AT1G18090.1	AT1G18090.2;AT1G18090.1	307
18476000	30918000	0	15197000	0	16588000	16490000	0	21004000	20859000	0	0	0	18763000	19796000	8820400	14868000	37333000	0	0				-1	10	10	8	23,8	23,8	21,1	66231	0	38522	495450000	38	AT1G18150.3;AT1G18150.2;AT1G18150.1;AT3G18040.5;AT3G18040.1;AT3G18040.4;AT3G18040.3;AT3G18040.2;AT5G19010.1;AT1G73670.1	AT1G18150.3;AT1G18150.2;AT1G18150.1	308
82058000	60970000	34761000	36901000	57718000	64752000	54355000	83697000	35249000	85230000	58643000	0	69525000	47644000	59301000	41970000	53161000	62898000	76637000	56427000				-1	9	9	9	88,2	88,2	88,2	18,35	0	258,95	2306500000	67	AT1G18210.2;AT1G18210.1	AT1G18210.2;AT1G18210.1	309
21806000	0	19094000	0	0	16284000	21308000	0	28041000	27895000	0	0	23471000	12112000	0	24707000	27436000	35763000	40262000	25024000				-1	3	3	2	24,7	24,7	17,7	25906	0	40642	479660000	35	AT1G18250.1;AT1G18250.2	AT1G18250.1;AT1G18250.2	310
24966000	24963000	26035000	24412000	34189000	25135000	27215000	26712000	27174000	23296000	23968000	27538000	55980000	26331000	22979000	40938000	44484000	39188000	38347000	26391000				-1	23	23	23	24,6	24,6	24,6	147,04	0	110,59	2050200000	127	AT1G18270.1;AT1G18270.2;AT1G18270.3;AT1G18270.4	AT1G18270.1;AT1G18270.2;AT1G18270.3;AT1G18270.4	311
28601000	20343000	27193000	18187000	35419000	34319000	24067000	0	0	26595000	38325000	24773000	26761000	16887000	24375000	0	62006000	45814000	53838000	0				-1	5	5	5	19,4	19,4	19,4	31561	0	56791	1040200000	54	AT1G18440.1;AT1G18440.2	AT1G18440.1	312
30721000	33289000	25516000	29591000	49860000	24352000	31209000	28268000	26738000	32056000	0	0	29781000	25520000	0	0	37834000	40853000	40992000	0				-1	10	10	10	34,2	34,2	34,2	48936	0	79809	1288100000	57	AT1G18450.1;AT1G73910.2;AT1G73910.1;AT1G73910.3	AT1G18450.1	313
141420000	174020000	155350000	167160000	184410000	161460000	166250000	170190000	160620000	160330000	100230000	159700000	165830000	147060000	178670000	152920000	164330000	156290000	118060000	192610000				-1	34	14	13	68,6	33,1	33,1	68675	0	323,31	21604000000	441	AT1G18500.1	AT1G18500.1	314
474940000	484080000	387760000	502240000	584200000	526020000	412860000	379670000	502330000	584870000	552850000	520190000	445780000	634460000	540170000	561670000	490930000	406820000	472960000	485760000				-1	21	21	8	63,1	63,1	37,3	26152	0	323,31	92650000000	845	AT1G18540.1	AT1G18540.1	315
24742000	29461000	29420000	24242000	24845000	20613000	28012000	27715000	29967000	46659000	19736000	16037000	25315000	37811000	34921000	41284000	24767000	44226000	26718000	45649000				-1	16	9	9	64,2	46	46	39912	0	94651	1400100000	69	AT1G18590.1	AT1G18590.1	316
41331000	46036000	44416000	53587000	43177000	47124000	48060000	0	42514000	53296000	50419000	53359000	66961000	54632000	52194000	24452000	44971000	48196000	28819000	61475000				-1	11	11	11	46,8	46,8	46,8	32318	0	90024	2729200000	118	AT1G18640.2;AT1G18640.3	AT1G18640.2;AT1G18640.3	317
0	0	0	0	0	3049600	0	3158500	0	0	0	0	0	0	0	0	0	0	0	0				-1	2	2	2	3,7	3,7	3,7	62732	0,0010607	29561	11184000	14	AT1G18840.3;AT1G18840.2;AT1G18840.1	AT1G18840.3;AT1G18840.2;AT1G18840.1	319
0	0	0	17008000	0	0	0	22819000	0	11175000	0	13305000	0	12950000	0	0	0	0	0	21519000				-1	5	5	5	53,1	53,1	53,1	21,64	0	21261	299460000	28	AT1G19130.1	AT1G19130.1	320
0	0	0	0	0	0	0	8711100	10335000	0	0	0	0	0	0	0	0	0	0	0				-1	2	2	2	7,2	7,2	7,2	36485	0	52294	29408000	6	AT1G19350.6;AT1G19350.5;AT1G19350.4;AT1G19350.1;AT1G19350.3	AT1G19350.6;AT1G19350.5;AT1G19350.4;AT1G19350.1;AT1G19350.3	322
262980000	228130000	154930000	175250000	217790000	276990000	286000000	281460000	197720000	232290000	302620000	219150000	300800000	241640000	225450000	235060000	215350000	221800000	198930000	350820000				-1	16	16	16	92,5	92,5	92,5	23641	0	158,51	23853000000	375	AT1G19570.1;AT1G19550.1	AT1G19570.1	323
0	0	0	0	0	0	0	0	0	1343700	0	0	0	0	0	0	0	0	0	0				-1	1	1	1	9,6	9,6	9,6	37842	0	11635	6490500	3	AT1G19600.1	AT1G19600.1	324
53673000	0	54436000	35628000	49304000	86707000	57601000	95972000	102940000	55746000	0	51765000	69307000	64615000	97076000	123160000	87456000	86687000	0	113990000				-1	5	5	5	26,2	26,2	26,2	34854	0	35,41	2490100000	52	AT1G19670.1	AT1G19670.1	325
0	44870000	0	0	0	0	0	0	0	0	0	0	0	0	0	0	0	0	0	0				-1	3	3	3	9,1	9,1	9,1	39752	0	49247	80681000	4	AT1G19690.1	AT1G19690.1	326
16637000	9904500	15398000	0	9493100	15807000	13740000	11540000	16997000	12108000	11024000	0	10467000	16240000	7960400	22717000	14017000	0	28823000	13585000				-1	4	3	3	29,5	24,8	24,8	31371	0	74036	459420000	54	AT1G19740.1	AT1G19740.1	329
0	0	58094000	0	0	0	0	0	26230000	0	0	0	0	50659000	0	0	0	0	0	44146000				-1	1	1	1	14,8	14,8	14,8	12103	0,00079936	30592	517180000	14	AT1G19910.2;AT4G38920.2;AT4G34720.2;AT4G38920.1;AT4G34720.1;AT2G16510.1;AT1G19910.1;AT1G75630.1;AT1G75630.2	AT1G19910.2;AT4G38920.2;AT4G34720.2;AT4G38920.1;AT4G34720.1;AT2G16510.1;AT1G19910.1;AT1G75630.1;AT1G75630.2	331
85884000	92147000	89207000	112410000	83607000	85516000	56922000	104880000	114170000	93598000	135310000	101380000	114170000	130640000	92497000	83057000	121850000	125040000	152990000	130610000				-1	25	20	20	52,7	46,8	46,8	53638	0	266,23	13158000000	448	AT1G19920.1	AT1G19920.1	332
312810000	249600000	335830000	264530000	302080000	326940000	272960000	272660000	269730000	291130000	302540000	211320000	320100000	262390000	279360000	278210000	294140000	216220000	239600000	332210000				-1	31	14	9	79,5	38,1	23,4	50342	0	323,31	40116000000	440	AT1G20010.1;CON__ENSEMBL:ENSBTAP00000025008	AT1G20010.1	333
906240000	812440000	812250000	825890000	787240000	834470000	770160000	750650000	755930000	721110000	972220000	796550000	693180000	871740000	807290000	987770000	1015400000	1177800000	1169100000	944810000				-1	29	29	27	70,2	70,2	67,2	41168	0	323,31	199030000000	1454	AT1G20020.1;AT1G20020.3;AT1G20020.2	AT1G20020.1;AT1G20020.3;AT1G20020.2	334
42577000	42718000	52570000	44044000	47847000	38019000	42046000	38793000	35396000	36870000	51304000	0	24872000	44738000	21804000	0	32723000	30358000	37841000	23200000				-1	10	10	10	19,1	19,1	19,1	65395	0	89274	2166000000	95	AT1G20110.1	AT1G20110.1	335
5409800	4461400	0	0	5001100	10139000	0	6671800	5016500	3835100	3626900	3275800	4312600	4331500	0	8488100	0	0	11554000	11183000				-1	4	4	4	10	10	10	81479	0	13824	150630000	47	AT1G20160.1;AT1G20160.2;AT1G20160.3	AT1G20160.1;AT1G20160.2;AT1G20160.3	336
0	0	0	19355000	0	0	0	26700000	0	0	15893000	0	21763000	0	0	0	0	20600000	0	0				-1	2	2	2	10,9	10,9	10,9	21011	0,0010604	29471	181480000	10	AT1G20190.2;AT1G20190.1	AT1G20190.2;AT1G20190.1	337
132770000	131690000	142870000	139180000	151610000	151640000	134710000	152730000	168170000	185300000	164860000	170080000	168220000	159750000	185920000	76331000	116930000	109240000	101900000	118670000				-1	26	26	13	57,6	57,6	34	55582	0	323,31	21331000000	481	AT1G20200.1	AT1G20200.1	338
114370000	95985000	107160000	104600000	126180000	108990000	120170000	109390000	122000000	66967000	131010000	107210000	122450000	139200000	135950000	72985000	81126000	55169000	53866000	91710000				-1	11	10	10	39	35,6	35,6	33763	0	111,47	6547200000	178	AT1G20220.1	AT1G20220.1	339
0	0	0	21463000	0	0	0	20606000	0	0	0	17435000	18962000	0	0	0	0	28527000	31637000	0				-1	5	5	5	32,6	32,6	32,6	26052	0	96986	240180000	15	AT1G20225.1	AT1G20225.1	340
465620000	496080000	502860000	449650000	445250000	480670000	535310000	453420000	488040000	457220000	484990000	469320000	458490000	438720000	448020000	660160000	600740000	705090000	587390000	677900000				-1	34	34	7	75,5	75,5	15,8	54107	0	323,31	117570000000	1257	AT1G76030.1;AT1G20260.1	AT1G76030.1;AT1G20260.1	341
3053800000	4055100000	1992700000	3585800000	2963700000	2587700000	2645700000	2561000000	2719400000	2973100000	2018700000	2812200000	2271300000	2777300000	3502900000	5356900000	5054500000	4673800000	6704300000	4082000000				-1	5	5	5	71,9	71,9	71,9	16984	0	323,31	221570000000	578	AT1G20340.1	AT1G20340.1	342
183030000	177860000	115990000	167370000	98236000	132800000	72981000	148530000	104550000	109660000	323560000	111150000	124270000	186520000	104680000	192720000	121100000	117180000	198790000	97199000				-1	17	17	16	83,8	83,8	83,8	29896	0	323,31	14812000000	262	AT1G20440.1	AT1G20440.1	344
104060000	107400000	80157000	120710000	86983000	142960000	96522000	89636000	114300000	101720000	139630000	113180000	98661000	140040000	114260000	159910000	111050000	66267000	76949000	100970000				-1	12	12	12	51,4	51,4	51,4	29443	0	217,3	8976200000	218	AT1G20450.2;AT1G20450.1	AT1G20450.2;AT1G20450.1	345
67053000	33576000	54793000	39459000	24491000	59181000	30120000	54563000	45909000	47901000	94676000	8363800	49995000	10335000	34470000	16567000	24713000	66839000	22653000	29915000				-1	18	18	18	49,3	49,3	49,3	59374	0	116,95	3350900000	159	AT1G20510.1;AT1G20510.3;AT1G20510.2	AT1G20510.1;AT1G20510.3;AT1G20510.2	346
48077000	28009000	32615000	26774000	0	34816000	35283000	39932000	39645000	27602000	30746000	41385000	24912000	30265000	0	17646000	0	53102000	32718000	0				-1	3	3	2	26	26	18,3	14237	0	19786	1171100000	77	AT1G20580.1;AT1G20600.1	AT1G20580.1	349
1680500000	1206100000	1768800000	1292700000	1395500000	1578300000	1152200000	1727700000	1418100000	1245900000	1577300000	1100500000	1566300000	1383900000	1519600000	1474900000	1306300000	1375100000	1144600000	1369500000				-1	34	29	27	70,1	60,8	58,7	56695	0	323,31	339880000000	1597	AT1G20620.1;AT1G20620.5;AT1G20620.6;AT1G20620.2;AT1G20620.4;AT1G20620.7	AT1G20620.1;AT1G20620.5;AT1G20620.6;AT1G20620.2;AT1G20620.4;AT1G20620.7	350
91205000	72638000	101800000	61955000	69462000	78036000	67341000	94195000	77732000	86631000	80728000	68799000	62021000	92087000	103370000	60239000	62289000	71186000	91934000	96433000				-1	22	10	10	50,4	27,4	27,4	56761	0	161,24	6909400000	244	AT1G20630.1	AT1G20630.1	351
36159000	43169000	41183000	0	67724000	55516000	29685000	30840000	50538000	50463000	0	0	50551000	72462000	91793000	0	40547000	46311000	0	71896000				-1	1	1	1	13,3	13,3	13,3	11257	0	54825	1907900000	44	AT1G20696.3;AT1G20696.4;AT1G20696.5;AT1G20696.1;AT1G20693.2;AT1G20693.3;AT1G20693.1;AT1G20696.2	AT1G20696.3;AT1G20696.4;AT1G20696.5;AT1G20696.1;AT1G20693.2;AT1G20693.3;AT1G20693.1;AT1G20696.2	352
116390000	136300000	122940000	126480000	101520000	127650000	122190000	117450000	121250000	140540000	74146000	0	116170000	76536000	87724000	56296000	88121000	150070000	180120000	75909000				-1	8	8	8	48	48	48	25477	0	127	6273500000	121	AT1G20810.2;AT1G20810.1	AT1G20810.2;AT1G20810.1	354
0	0	0	0	0	0	0	0	0	0	0	31957000	0	0	0	26798000	0	0	0	0				-1	2	2	2	8,1	8,1	8,1	39707	0	12779	338710000	10	AT1G20850.1;AT4G35350.1	AT1G20850.1;AT4G35350.1	355
188490000	199350000	180970000	202650000	184560000	177090000	187910000	200890000	177810000	159140000	223840000	180230000	194990000	209300000	193160000	199040000	187890000	149910000	187290000	173120000				-1	40	40	26	69,9	69,9	48,7	67118	0	323,31	45093000000	1110	AT1G20950.1	AT1G20950.1	356
0	11678000	0	0	0	0	0	19430000	13785000	0	0	0	0	0	0	0	13481000	0	0	28487000				-1	22	22	22	14,3	14,3	14,3	247,1	0	49,1	585000000	36	AT1G20960.1;AT1G20960.2;AT2G42270.1	AT1G20960.1;AT1G20960.2	357
113210000	126470000	128400000	128060000	147650000	149350000	170970000	134780000	105850000	132170000	104330000	94143000	110040000	113940000	105650000	37813000	48719000	108930000	87938000	121340000				-1	7	7	7	32,7	32,7	32,7	23707	0	40081	6440200000	151	AT1G21065.1	AT1G21065.1	358
43350000	60126000	48155000	54308000	32164000	40774000	70246000	114650000	59302000	55354000	0	23033000	48341000	39040000	35967000	39821000	47755000	35781000	29778000	12470000				-1	13	13	13	47,5	47,5	47,5	40747	0	116,13	4346700000	158	AT1G21130.1;AT1G21130.2;AT1G21100.1;AT1G21120.1;AT1G21120.2;AT1G21110.1	AT1G21130.1;AT1G21130.2;AT1G21100.1;AT1G21120.1;AT1G21120.2	360
0	3616400	0	0	0	0	0	0	0	0	0	0	0	0	0	0	0	0	5018700	0				-1	3	3	1	3,9	3,9	1,2	81,21	0,00053462	31482	22338000	7	AT1G21250.1;AT1G21230.1;AT1G21210.1;AT1G21240.1	AT1G21250.1;AT1G21230.1;AT1G21210.1	361
0	75753000	0	70804000	65972000	0	77696000	113090000	104990000	54012000	103310000	81063000	99683000	64527000	80533000	65820000	45515000	97218000	115150000	0				-1	5	5	5	32,9	32,9	32,9	24822	0	76353	3382300000	70	AT1G21350.2;AT1G21350.3;AT1G21350.5;AT1G21350.4;AT1G21350.1	AT1G21350.2;AT1G21350.3;AT1G21350.5;AT1G21350.4;AT1G21350.1	362
26463000	24439000	28003000	24830000	20018000	16119000	27602000	22593000	17844000	17273000	27661000	16969000	24450000	24535000	18382000	22622000	28111000	15721000	45430000	38933000				-1	7	7	6	15	15	12,3	55791	0	102,36	1253400000	101	AT1G21380.1	AT1G21380.1	363
56863000	73461000	65084000	56557000	39521000	96879000	60195000	91507000	59296000	58000000	87159000	14395000	83584000	80652000	20630000	61978000	45704000	85341000	80125000	74526000				-1	13	13	12	56	56	55,1	36306	0	131,94	4817500000	206	AT1G21440.2;AT1G21440.1	AT1G21440.2;AT1G21440.1	364
58100000	72183000	0	0	104850000	54634000	0	51376000	49134000	83918000	63540000	55138000	94185000	79609000	87557000	48218000	0	0	106920000	96245000				-1	2	2	2	8,7	8,7	8,7	13258	0	60756	1858900000	27	AT1G21500.1	AT1G21500.1	365
0	2056900	2329600	0	0	0	0	0	1405600	1101600	0	1226600	0	1643500	0	0	0	1808200	0	2529500				-1	1	1	1	4	4	4	60572	0	69879	22951000	22	AT1G21530.1;AT1G21530.2;AT1G21540.1	AT1G21530.1;AT1G21530.2;AT1G21540.1	366
0	0	0	0	6006300	0	0	0	0	0	0	0	0	0	0	8427600	0	0	0	0				-1	4	4	4	14,9	14,9	14,9	37376	0	68129	132630000	11	AT1G21600.2;AT1G21600.1	AT1G21600.2;AT1G21600.1	367
0	0	0	0	0	0	0	0	0	0	13643000	0	0	24492000	0	0	0	3932600	0	16213000				-1	7	7	6	6	6	5,4	129,45	0	11,32	223510000	30	AT1G21630.3;AT1G21630.1;AT1G21630.4;AT1G21630.2	AT1G21630.3;AT1G21630.1;AT1G21630.4;AT1G21630.2	368
0	0	0	21677000	32574000	0	0	0	0	0	0	0	0	0	36821000	0	0	0	0	0				-1	10	10	10	16,1	16,1	16,1	109,19	0	29124	390390000	32	AT1G21640.1;AT1G21640.2	AT1G21640.1;AT1G21640.2	369
0	0	0	4541700	0	0	0	0	0	4715500	10242000	0	5463800	0	0	0	0	0	0	0				-1	4	4	4	11,7	11,7	11,7	56,91	0	92292	113560000	21	AT1G21660.1	AT1G21660.1	371
65137000	88106000	116530000	80531000	95930000	81932000	93827000	87515000	81095000	104460000	93970000	97868000	100710000	96579000	97021000	111270000	89610000	63439000	119070000	125860000				-1	23	21	21	40,7	39,5	39,5	77288	0	116,23	7903800000	220	AT1G21670.1	AT1G21670.1	372
207400000	183640000	190690000	201740000	197300000	200720000	158550000	193160000	199430000	174440000	213720000	229090000	179170000	177930000	222070000	238320000	146230000	228130000	206000000	208520000				-1	26	26	24	44,3	44,3	43,2	78441	0	323,31	25284000000	504	AT1G21680.1	AT1G21680.1	373
151320000	152760000	135160000	147400000	121900000	123660000	117420000	152380000	128550000	105340000	201410000	115930000	140590000	141920000	128040000	190070000	197930000	206380000	238840000	128060000				-1	10	10	3	52,9	52,9	24	22798	0	267,61	14672000000	412	AT1G21720.1	AT1G21720.1	374
340800000	454950000	333010000	371750000	312970000	364170000	367610000	387650000	330390000	275540000	396650000	352210000	414860000	442100000	370910000	231110000	284150000	331500000	309750000	393970000				-1	32	32	27	57,7	57,7	52,5	55601	0	323,31	54144000000	753	AT1G21750.1;AT1G21750.2	AT1G21750.1;AT1G21750.2	375
31114000	24846000	0	0	24636000	0	0	0	0	0	0	0	0	30207000	0	0	0	0	0	0				-1	2	2	2	14,4	14,4	14,4	12561	0,001546	25029	185840000	10	AT1G21770.1	AT1G21770.1	376
0	0	0	0	0	0	0	0	0	0	0	0	0	0	0	15825000	0	0	0	0				-1	4	4	2	21,5	21,5	17,4	33401	0	23392	88512000	8	AT1G21880.1;AT1G21880.2	AT1G21880.1;AT1G21880.2	377
120430000	0	125970000	0	70600000	85595000	81604000	120510000	126330000	104840000	0	104750000	126720000	0	96130000	0	81425000	241240000	78241000	101420000				-1	1	1	1	4,6	4,6	4,6	30721	0	10546	2869100000	40	AT1G22280.1;AT1G22280.3	AT1G22280.1;AT1G22280.3	378
229260000	268130000	303170000	217060000	164520000	171170000	200990000	205980000	216590000	182230000	323790000	195980000	280380000	283070000	198450000	167120000	166830000	125240000	194270000	233250000				-1	26	26	21	77,2	77,2	74	28915	0	323,31	32681000000	650	AT1G22300.1;AT1G22300.2;AT1G22300.3;AT1G78220.1	AT1G22300.1;AT1G22300.2;AT1G22300.3	379
38786000	28762000	43808000	30718000	35599000	44757000	30823000	46665000	46440000	24526000	43435000	23934000	43171000	35139000	40422000	63622000	54732000	38256000	44811000	30584000				-1	14	14	12	29,3	29,3	25,4	54364	0	91302	3156800000	144	AT1G22360.1;AT1G22360.2	AT1G22360.1;AT1G22360.2	380
26311000	0	22607000	0	0	30650000	22019000	26987000	18440000	0	14864000	0	21933000	29054000	13047000	32089000	0	0	22132000	8391500				-1	7	6	5	14,1	12,3	10,8	55,01	0	40188	445500000	29	AT1G22400.1;AT1G22380.1	AT1G22400.1	382
235130000	432390000	273280000	292970000	335500000	316430000	358370000	357190000	389210000	387680000	395860000	312690000	296570000	314700000	403250000	296050000	221850000	269630000	318990000	223090000				-1	25	19	19	56,9	50,7	50,7	58326	0	323,31	23348000000	381	AT1G22410.1	AT1G22410.1	383
31982000	34125000	28653000	0	41064000	0	34855000	35490000	35161000	29796000	31456000	0	21002000	15416000	0	26123000	39472000	0	28064000	0				-1	11	11	11	28,6	28,6	28,6	42529	0	72575	1301100000	62	AT1G22430.2;AT1G22430.1;AT1G22430.5;AT1G22430.4;AT1G22430.3;AT4G22110.2;AT4G22110.1	AT1G22430.2;AT1G22430.1;AT1G22430.5;AT1G22430.4;AT1G22430.3	384
223240000	150510000	186570000	151150000	132080000	201590000	176250000	214640000	198350000	170570000	245200000	186240000	214690000	164570000	221130000	137000000	106380000	113080000	168970000	146980000				-1	30	27	27	56,8	51,7	51,7	76007	0	323,31	27873000000	500	AT1G22530.1;AT1G22530.2	AT1G22530.1;AT1G22530.2	386
0	0	35467000	38186000	24586000	25749000	16969000	19755000	21156000	13437000	0	0	18609000	0	0	0	0	0	0	4979200				-1	4	4	4	32,7	32,7	32,7	11879	0	70139	657210000	38	AT1G22630.1	AT1G22630.1	387
981640000	918030000	781690000	1005600000	1293000000	966860000	841470000	879150000	964840000	1205600000	926910000	1053000000	683190000	1090100000	1146800000	1182400000	995470000	829250000	1346300000	958040000				-1	17	17	17	69,7	69,7	69,7	17545	0	323,31	94744000000	454	AT4G09800.1;AT1G34030.1;AT1G22780.1	AT4G09800.1;AT1G34030.1;AT1G22780.1	389
0	0	5444700	0	10194000	6960300	7253300	7218000	5822900	5190400	8971600	5658200	5219600	0	0	0	8280900	0	0	0				-1	2	2	2	9	9	9	39365	0	53917	170990000	27	AT1G22800.1	AT1G22800.1	390
229920000	254860000	202140000	229590000	157830000	204810000	155340000	274550000	183920000	222590000	237910000	207140000	277010000	309170000	201370000	228140000	157180000	198920000	201060000	146080000				-1	5	5	3	46,5	46,5	29,8	12394	0	17498	11751000000	131	AT1G22840.1;AT1G22840.2	AT1G22840.1;AT1G22840.2	391
0	0	0	0	0	0	51080000	0	28469000	0	0	0	0	0	0	0	53572000	0	0	0				-1	9	9	9	37	37	37	39731	0	26919	328720000	15	AT1G22920.1;AT1G22920.2;AT1G71230.1	AT1G22920.1;AT1G22920.2	392
23841000	23452000	22989000	15490000	16232000	27311000	25566000	17630000	27427000	26770000	14038000	15801000	16959000	27667000	17678000	20799000	18462000	16063000	33585000	24820000				-1	13	13	13	46,6	46,6	46,6	55812	0	71898	1766300000	156	AT1G22940.1	AT1G22940.1	393
102930000	66865000	57966000	82716000	53118000	75780000	81775000	64281000	47880000	48275000	84532000	37833000	74563000	47161000	23153000	53064000	35005000	32170000	80177000	39430000				-1	10	10	10	68,1	68,1	68,1	17859	0	35343	3519600000	113	AT1G23130.1	AT1G23130.1	394
4635300	5428800	5304400	4445700	0	4252800	5052800	4084000	3291800	2409800	3686600	3853700	4869300	2858600	2715200	3375200	5427900	10405000	0	2305000				-1	1	1	1	5,5	5,5	5,5	18569	0,00079808	30215	125170000	46	AT1G23140.1;AT5G37740.1;AT5G37740.2	AT1G23140.1;AT5G37740.1;AT5G37740.2	395
19804000	25814000	31203000	18722000	13922000	19926000	22388000	14821000	37877000	17980000	30990000	23521000	28392000	13807000	12150000	15734000	35135000	12619000	23859000	22440000				-1	21	21	21	34,9	34,9	34,9	91693	0	127,58	1506200000	134	AT1G23180.1;AT1G23180.2	AT1G23180.1;AT1G23180.2	396
463220000	513020000	546160000	491170000	563420000	507390000	515020000	504920000	562640000	510070000	485410000	541030000	466560000	494210000	545180000	620500000	677560000	699180000	757340000	670990000				-1	45	30	30	82	53,7	53,7	63,17	0	323,31	93062000000	1206	AT1G23190.1	AT1G23190.1	397
247330000	0	228500000	278740000	294460000	317770000	275120000	239880000	394450000	457080000	210780000	315700000	181970000	291670000	353050000	294620000	271620000	130090000	203410000	176370000				-1	13	1	1	59,6	12,3	12,3	16292	0	18293	14141000000	83	AT1G23290.1	AT1G23290.1	399
3283600000	3081200000	2903100000	3443700000	2755400000	3383600000	3018900000	3118800000	2998200000	2910500000	3158800000	2665500000	3050200000	2840600000	2595400000	2970300000	2851400000	3807000000	3356600000	3259400000				-1	45	45	26	79,6	79,6	53,8	53301	0	323,31	901250000000	3430	AT1G23310.1;AT1G23310.2	AT1G23310.1;AT1G23310.2	400
21064000	15033000	17686000	26776000	0	0	14045000	0	0	0	0	0	0	0	0	0	0	0	0	10955000				-1	6	6	5	37,8	37,8	32,3	23618	0	53537	238080000	14	AT1G23440.1;AT1G23440.3;AT1G23440.2	AT1G23440.1;AT1G23440.3	401
930180000	885790000	1011700000	929660000	840580000	954610000	931570000	981860000	879790000	855020000	1025700000	858790000	899990000	830940000	932460000	912930000	904360000	943860000	947330000	838880000				-1	25	25	25	70,5	70,5	70,5	40986	0	323,31	182190000000	1261	AT1G23740.1	AT1G23740.1	402
545970000	525090000	615770000	570330000	510710000	479230000	568000000	504570000	584990000	480310000	550210000	480680000	490210000	516360000	599560000	568690000	658880000	634680000	601160000	502570000				-1	18	18	14	80,5	80,5	62,9	36553	0	323,31	40381000000	560	AT1G23820.1;AT1G23820.2	AT1G23820.1;AT1G23820.2	403
39239000	0	0	0	0	32023000	22024000	0	24598000	0	0	34061000	0	37888000	0	0	18232000	0	0	27652000				-1	1	1	1	5,5	5,5	5,5	18,87	0,009385	18668	352380000	21	AT1G23860.3;AT1G23860.4;AT1G23860.2;AT1G23860.1;AT2G24590.1;AT4G31580.2;AT4G31580.1	AT1G23860.3;AT1G23860.4;AT1G23860.2;AT1G23860.1;AT2G24590.1;AT4G31580.2;AT4G31580.1	404
8705700	8981400	4944000	0	0	0	14328000	5384200	0	0	9450800	9549400	14598000	0	0	13069000	0	15515000	15884000	19584000				-1	8	7	7	15,3	14,4	14,4	95105	0	72795	372100000	74	AT1G23900.3;AT1G23900.2;AT1G23900.1;AT1G23935.3;AT1G23935.2;AT1G23935.1	AT1G23900.3;AT1G23900.2;AT1G23900.1	405
288610000	270480000	243580000	248880000	233890000	286070000	290920000	279530000	278400000	269010000	283720000	299350000	348900000	277350000	233240000	198780000	241330000	242960000	226540000	243690000				-1	15	15	15	84,5	84,5	84,5	17054	0	172,82	31318000000	475	AT1G24020.2;AT1G24020.1	AT1G24020.2;AT1G24020.1	406
176830000	100490000	154340000	144240000	140430000	141910000	143910000	149590000	128640000	126140000	158810000	152670000	295630000	144370000	170590000	185440000	182900000	187490000	297620000	180070000				-1	17	17	17	47,6	47,6	47,6	51002	0	105,95	11792000000	237	AT1G24100.1	AT1G24100.1	407
125630000	140690000	134850000	127520000	141390000	121640000	139090000	155730000	162450000	165560000	106890000	131320000	120220000	132820000	118450000	118430000	155590000	151150000	134050000	108330000				-1	25	21	21	49,6	44,8	44,8	43358	0	314,94	16386000000	459	AT1G24180.1	AT1G24180.1	408
0	0	0	0	0	0	0	787890	0	0	0	0	0	0	0	0	0	0	0	0				-1	15	1	1	26,2	2,7	2,7	67358	0	89158	7948600	8	AT1G24280.1	AT1G24280.1	409
0	8153200	23531000	0	0	0	0	0	0	20527000	0	0	0	0	0	0	0	0	0	0				-1	5	5	3	3,7	3,7	2,2	166,27	0	77072	92412000	6	AT1G24300.1;AT1G24300.2;AT1G24300.3	AT1G24300.1;AT1G24300.2;AT1G24300.3	410
0	0	0	7311700	0	8851000	0	0	0	0	0	11506000	8664800	0	0	0	0	0	0	0				-1	2	2	2	3	3	3	78,32	0	7313	72404000	13	AT1G24340.1	AT1G24340.1	411
334320000	311560000	353330000	298220000	333420000	339830000	341050000	349870000	347330000	400140000	363370000	303940000	345480000	310010000	362720000	420590000	438110000	392820000	396940000	429790000				-1	15	15	15	47,6	47,6	47,6	33548	0	323,31	47994000000	621	AT1G24360.1	AT1G24360.1	412
148250000	143390000	155050000	142610000	153720000	146660000	149260000	157180000	140550000	169470000	130140000	141450000	146100000	160250000	162460000	118560000	170780000	160790000	144620000	136510000				-1	30	30	30	70,7	70,7	70,7	59384	0	323,31	35679000000	844	AT1G24510.1;AT1G24510.2;AT1G24510.3;AT1G67760.1	AT1G24510.1;AT1G24510.2;AT1G24510.3	413
30560000	49627000	47667000	0	45005000	42705000	51204000	32981000	36556000	53929000	42194000	48645000	39050000	54759000	38991000	77555000	61131000	65573000	71017000	52606000				-1	5	5	5	21,2	21,2	21,2	52589	0	73293	1955100000	76	AT1G24610.1	AT1G24610.1	414
6116100	0	5394700	0	0	4408000	0	2132700	3090000	0	0	0	6001500	0	0	0	13985000	0	0	8238500				-1	7	2	2	20,2	4,2	4,2	53285	0	10464	68417000	18	AT1G24764.2;AT1G24764.1;AT1G24764.3	AT1G24764.2;AT1G24764.1;AT1G24764.3	416
0	14362000	19366000	0	0	0	0	0	0	24048000	0	0	0	0	0	0	0	28770000	0	0				-1	3	1	1	17	7,2	7,2	30,46	0	32343	74037000	7	AT1G25220.1;AT1G25220.2;AT1G25155.1;AT1G25083.1;AT1G24909.1;AT1G24807.1	AT1G25220.1;AT1G25220.2;AT1G25155.1;AT1G25083.1;AT1G24909.1;AT1G24807.1	418
77466000	64696000	62362000	64163000	62238000	56444000	62304000	65132000	61777000	58738000	62339000	67622000	76092000	59075000	73974000	48385000	64482000	53790000	37288000	42602000				-1	32	32	32	46,5	46,5	46,5	91246	0	262,82	9871400000	378	AT1G25350.1;AT1G25350.2	AT1G25350.1;AT1G25350.2	419
0	0	8942400	8664500	8694500	9157200	9768900	8887500	5755600	9522300	11075000	11730000	6798400	5223500	9568500	10186000	14364000	17653000	14846000	9489600				-1	3	3	3	12,4	12,4	12,4	35813	0	18188	309500000	66	AT1G25420.1;AT1G25420.3;AT1G25420.2;AT1G25420.4	AT1G25420.1;AT1G25420.3;AT1G25420.2;AT1G25420.4	420
95977000	118460000	117950000	82745000	116200000	100380000	130370000	118500000	102930000	117320000	99349000	82811000	98665000	114060000	123020000	99338000	113180000	129530000	120710000	115770000				-1	25	22	21	53,2	45,9	44,2	65493	0	200,65	19143000000	663	AT1G25490.1	AT1G25490.1	421
0	0	19461000	21248000	0	25199000	19432000	21774000	0	15500000	26406000	0	22716000	0	15545000	22082000	0	0	32406000	34386000				-1	7	7	7	23,1	23,1	23,1	49908	0	42386	551600000	56	AT1G26090.1	AT1G26090.1	422
59063000	72538000	51265000	38664000	53109000	56380000	60539000	54301000	52764000	43324000	91149000	48143000	54969000	40403000	54958000	48160000	63146000	66599000	52079000	36581000				-1	9	9	9	23,6	23,6	23,6	63,66	0	133,13	2723300000	106	AT1G26110.2;AT1G26110.1	AT1G26110.2;AT1G26110.1	423
0	0	0	0	0	0	0	0	0	41822000	0	0	0	0	0	11270000	0	0	0	0				-1	4	4	4	18,6	18,6	18,6	28695	0	78916	173240000	5	AT1G26160.1;AT1G26160.2	AT1G26160.1;AT1G26160.2	424
5159200	5139600	5464500	3109200	0	3424300	4884500	4991800	6073800	5379300	0	3393400	3487800	5307100	5693700	4576500	5973000	0	3678700	7575600				-1	5	5	5	7,6	7,6	7,6	113,47	0	12357	199880000	51	AT1G26170.1	AT1G26170.1	425
0	34853000	28514000	34900000	0	0	0	0	30571000	0	0	0	44525000	0	0	0	0	0	0	0				-1	5	5	5	37,6	37,6	37,6	21851	0	70334	737490000	47	AT1G26220.1	AT1G26220.1	426
25328000	19013000	33139000	16198000	45646000	27029000	48116000	49249000	64284000	0	12499000	42992000	51284000	31283000	43163000	29871000	55634000	31103000	58265000	61666000				-1	19	17	17	36,8	34,2	34,2	66795	0	79567	2426500000	172	AT1G26230.1;AT1G26230.3;AT1G26230.4;AT1G26230.2;AT1G26230.5	AT1G26230.1;AT1G26230.3;AT1G26230.4;AT1G26230.2;AT1G26230.5	427
67215000	41475000	0	0	0	0	50684000	57483000	0	0	130100000	0	66082000	75697000	61802000	32099000	35242000	10418000	65715000	0				-1	3	2	2	15	11,8	11,8	38148	0,0077038	19323	1103100000	30	AT1G26320.2;AT1G26320.1	AT1G26320.2;AT1G26320.1	428
20508000	0	0	0	0	0	0	0	0	0	0	42770000	43791000	44871000	41901000	0	47597000	49547000	27409000	0				-1	4	4	4	9,8	9,8	9,8	70234	0	15949	680550000	36	AT1G26460.1	AT1G26460.1	429
101730000	86574000	74367000	75369000	86556000	110700000	88675000	93077000	69994000	61260000	82589000	70395000	84307000	61759000	100390000	89410000	74621000	61845000	95629000	52878000				-1	8	8	8	71,1	71,1	71,1	14857	0	150,07	6528200000	192	AT1G26550.1	AT1G26550.1	430
29561000	34160000	29215000	35111000	39774000	16764000	29853000	36837000	35305000	36989000	37321000	38969000	40276000	34771000	40498000	37471000	34459000	44166000	18522000	0				-1	8	8	8	21,2	21,2	21,2	58125	0	38,8	1722900000	89	AT1G26560.1;AT2G32860.1;AT2G32860.2	AT1G26560.1	431
31396000	0	32676000	0	45518000	26237000	41498000	28492000	35065000	33769000	0	45512000	30049000	0	26785000	30639000	39095000	0	0	0				-1	12	5	5	32,4	17,7	17,7	52971	0	44871	1049700000	43	AT1G26570.1	AT1G26570.1	432
1346500000	1412300000	1782100000	1492900000	1772700000	1547500000	2007600000	1406300000	1447500000	1350300000	2034400000	1299600000	1126900000	858910000	781990000	1950000000	1319000000	1722700000	1117200000	1084400000				-1	14	14	10	91,2	91,2	69,8	17,14	0	323,31	138650000000	1159	AT1G26630.1;AT1G26630.2	AT1G26630.1;AT1G26630.2	433
0	0	0	0	0	0	0	0	20380000	12065000	0	17099000	0	0	0	0	20080000	26558000	0	0				-1	3	3	3	12,3	12,3	12,3	35675	0	10888	85059000	10	AT1G26640.1	AT1G26640.1	434
0	14958000	0	20842000	24495000	0	0	0	0	0	0	0	0	0	0	0	0	0	0	0				-1	5	5	5	11,7	11,7	11,7	49,74	0	13692	136800000	16	AT1G26761.1	AT1G26761.1	435
0	0	0	0	0	0	0	0	0	0	0	0	0	0	0	18254000	0	10986000	0	0				-1	1	1	1	3,8	3,8	3,8	26214	0,0093874	18668	18849000	3	AT2G37640.2;AT1G26770.1;AT2G39700.1;AT5G02260.1;AT1G26770.2;AT2G37640.1	AT2G37640.2;AT1G26770.1;AT2G39700.1;AT5G02260.1;AT1G26770.2;AT2G37640.1	436
1476200000	1447300000	1186400000	1298700000	1573400000	1237600000	1020800000	1006700000	1135200000	1336500000	926670000	1107700000	850380000	1710600000	1416700000	528760000	620750000	443120000	322850000	600060000				-1	4	4	2	33,3	33,3	16,7	13705	0	23,74	61258000000	110	AT1G26880.1;AT1G26880.2	AT1G26880.1;AT1G26880.2	438
10671000	20990000	43847000	23876000	35713000	13620000	50176000	33015000	32249000	12095000	14053000	28538000	40166000	29683000	38589000	27604000	68735000	40325000	41513000	39684000				-1	7	7	7	39,6	39,6	39,6	35079	0	99,41	1761900000	114	AT1G27020.1	AT1G27020.1	439
0	14809000	11373000	19904000	21172000	23281000	15277000	0	13954000	24035000	19776000	0	10674000	14989000	20218000	19152000	13110000	0	0	27936000				-1	5	5	5	24,5	24,5	24,5	35,52	0	37047	532140000	50	AT1G27030.1	AT1G27030.1	440
84638000	106050000	94962000	121910000	98601000	96175000	48049000	127910000	99865000	95482000	106480000	118620000	95396000	121270000	65763000	140190000	115560000	139400000	131630000	93328000				-1	13	13	13	44,3	44,3	44,3	46018	0	323,31	11832000000	387	AT1G27090.1	AT1G27090.1	441
160790000	141370000	144510000	124470000	95794000	125200000	114800000	152320000	126970000	97561000	212440000	120570000	130710000	128500000	116980000	147860000	82051000	117850000	91316000	93008000				-1	9	9	9	36,6	36,6	36,6	25131	0	93391	8356500000	177	AT1G27130.1;AT1G27140.1;AT1G69920.1	AT1G27130.1	442
38474000	0	0	0	0	0	0	0	0	0	0	0	0	0	0	0	0	0	0	0	+			-1	3	2	2	2,3	1,7	1,7	156,37	1	-2	189000000	7	AT1G27170.1;AT1G27170.2	AT1G27170.1;AT1G27170.2	443
85663000	85185000	0	0	41513000	0	0	0	0	103490000	53623000	153820000	0	0	0	59772000	41785000	85014000	0	27991000				-1	3	3	3	23	23	23	13527	0	98484	1198000000	17	AT1G27310.1	AT1G27310.1	444
0	0	0	0	0	0	3073300	0	0	0	0	0	0	0	0	0	0	0	0	2435400				-1	1	1	1	12,9	12,9	12,9	21928	0	45282	7718400	5	AT1G27385.2;AT1G27385.1;AT1G27385.3;AT1G27385.4	AT1G27385.2;AT1G27385.1;AT1G27385.3;AT1G27385.4	445
870950000	739930000	708250000	709060000	914910000	582740000	514690000	537000000	655720000	1005600000	610440000	657280000	736660000	1131800000	944690000	636590000	317940000	376080000	285030000	592320000				-1	11	11	11	56,2	56,2	56,2	19897	0	49425	52222000000	230	AT1G27400.1;AT1G67430.1;AT1G67430.2	AT1G27400.1;AT1G67430.1;AT1G67430.2	446
280380000	289690000	252970000	266460000	253470000	316410000	292880000	247740000	245220000	218220000	257820000	249500000	229750000	243660000	253990000	325770000	371790000	428850000	470880000	345850000				-1	10	10	1	44,4	44,4	5,3	26396	0	102,52	19545000000	812	AT1G27450.1;AT1G27450.3	AT1G27450.1;AT1G27450.3	448
0	275120000	230160000	151920000	147840000	161010000	138790000	160030000	147090000	192380000	208860000	0	124520000	159430000	105640000	122030000	128590000	143990000	77401000	138120000				-1	10	1	1	56,8	4,9	4,9	19739	0	49058	4680100000	42	AT1G27450.4;AT1G27450.2	AT1G27450.4;AT1G27450.2	449
0	2895700	0	0	1386000	0	0	0	0	0	1937900	0	0	1659700	0	0	0	0	0	0				-1	2	2	2	6,5	6,5	6,5	72,13	0	39429	11147000	6	AT1G27510.1	AT1G27510.1	450
6728500	4209100	6742800	0	0	0	0	8766300	6245400	0	0	3339200	0	7671000	0	3760700	0	0	0	8506100				-1	5	5	5	37,9	37,9	37,9	19611	0	11611	234090000	29	AT1G27530.1	AT1G27530.1	451
0	0	0	0	0	0	0	0	0	21042000	0	0	0	0	19534000	0	0	0	0	0				-1	1	1	1	7,3	7,3	7,3	28915	0	18,27	96568000	8	AT1G27650.2;AT5G42820.2;AT5G42820.1;AT1G27650.1	AT1G27650.2;AT5G42820.2;AT5G42820.1;AT1G27650.1	453
21234000	28058000	46190000	0	32330000	0	17348000	22748000	34545000	36787000	48131000	49172000	0	39602000	0	0	12982000	0	0	0				-1	7	6	6	16,4	14,5	14,5	57469	0	18717	1100000000	48	AT1G27680.1	AT1G27680.1	454
0	0	0	0	0	0	0	0	0	0	0	32914000	0	0	0	16717000	0	0	0	0				-1	4	4	4	7	7	7	96421	0	48817	549240000	5	AT1G27752.1;AT1G27752.2	AT1G27752.1	455
0	0	0	0	0	0	0	0	0	0	0	0	0	0	0	13505000	0	0	0	0				-1	2	2	2	12,4	12,4	12,4	19759	0	54501	44666000	3	AT1G27950.1	AT1G27950.1	458
119610000	137480000	84662000	133200000	55896000	0	109820000	108440000	0	112090000	118070000	91373000	0	82703000	104930000	83582000	54419000	41059000	70256000	128890000				-1	5	5	5	50	50	50	14002	0	41477	4030300000	73	AT1G27970.1;AT1G27970.2	AT1G27970.1;AT1G27970.2	459
0	7078300	0	0	0	0	0	0	0	0	0	0	0	0	0	0	0	0	0	0				-1	4	4	4	16	16	16	34434	0	15285	77349000	6	AT1G28120.1	AT1G28120.1	460
0	40858000	0	48397000	46694000	0	0	0	36658000	25023000	35258000	38896000	0	52109000	53199000	32534000	0	0	35315000	37394000				-1	7	7	7	31,3	31,3	31,3	27958	0	27119	976020000	48	AT1G28200.2;AT1G28200.1	AT1G28200.2;AT1G28200.1	461
109300000	229370000	163620000	197260000	283700000	255390000	235490000	253580000	183440000	158280000	154670000	235280000	346120000	227970000	167160000	121490000	229130000	300550000	258050000	234440000				-1	7	7	7	22,5	22,5	22,5	33932	0	138,31	13239000000	206	AT1G28290.2;AT1G28290.1	AT1G28290.2;AT1G28290.1	462
1605200	0	0	0	0	0	0	0	0	0	0	0	2169900	0	0	0	0	0	0	0				-1	1	1	1	4,8	4,8	4,8	76125	0	73362	21231000	13	AT1G28320.1	AT1G28320.1	463
69738000	65503000	77288000	78084000	85917000	55679000	99450000	65586000	77379000	97545000	33194000	71236000	88848000	83256000	87752000	49232000	74522000	68003000	64647000	55121000				-1	23	23	20	40,4	40,4	34,8	84717	0	117,77	8121100000	328	AT1G28350.1;AT1G28350.2;AT1G28350.3	AT1G28350.1;AT1G28350.2;AT1G28350.3	464
23755000	21784000	28066000	40463000	36318000	28032000	14267000	28294000	0	6750000	39697000	43712000	60079000	27133000	26537000	52857000	32919000	67665000	46497000	52550000				-1	9	9	9	37,9	37,9	37,9	43,61	0	112,83	2025600000	99	AT1G28600.1;AT1G28600.2	AT1G28600.1	465
23056000	18669000	28281000	22645000	0	24561000	0	23411000	25051000	33447000	22383000	32612000	28498000	0	0	28962000	0	0	0	0				-1	4	4	4	14,2	14,2	14,2	49679	0	43311	658450000	44	AT1G28680.1;AT1G28680.2	AT1G28680.1;AT1G28680.2	466
7780300	9197400	0	6034800	5559800	9118800	8389400	5960100	7779500	6605600	0	0	6606900	6539400	6504100	0	8946800	6317700	9327800	10135000				-1	3	3	3	15,1	15,1	15,1	31898	0	21495	311060000	72	AT1G28960.7;AT1G28960.6;AT1G28960.5;AT1G28960.3;AT1G28960.1	AT1G28960.7;AT1G28960.6;AT1G28960.5;AT1G28960.3;AT1G28960.1	467
32121000	31045000	0	0	0	0	0	0	14423000	18862000	0	0	25576000	13405000	0	0	0	0	0	13438000				-1	2	2	2	9,6	9,6	9,6	21439	0	3932	234040000	19	AT1G29040.1;AT1G29040.3;AT1G29040.4;AT1G29040.2;AT1G29040.5	AT1G29040.1;AT1G29040.3;AT1G29040.4;AT1G29040.2;AT1G29040.5	468
163940000	131580000	135350000	143830000	126750000	157610000	139440000	146130000	142230000	165100000	157840000	170960000	179330000	162540000	137970000	113860000	67424000	85614000	155030000	115860000				-1	24	24	24	56,6	56,6	56,6	46749	0	313,76	16517000000	370	AT1G29150.2;AT1G29150.1	AT1G29150.2;AT1G29150.1	469
116910000	123930000	132450000	115470000	127570000	91751000	144920000	145810000	117400000	168370000	82666000	88465000	134410000	92788000	73483000	122290000	104020000	205760000	176840000	81538000				-1	6	6	4	59,2	59,2	44,6	14574	0	167,63	6883900000	157	AT1G29250.1;AT3G04620.1	AT1G29250.1	470
13926000	0	0	0	18373000	12046000	9106800	14780000	22345000	27708000	0	27869000	16112000	17445000	0	29844000	22931000	0	14844000	31666000				-1	6	6	6	19,9	19,9	19,9	35473	0	38958	567770000	46	AT1G29260.1	AT1G29260.1	471
57248000	40937000	60848000	48158000	51449000	56105000	49247000	50437000	48443000	27878000	0	60239000	25763000	0	57428000	0	0	0	0	0				-1	6	6	6	8,9	8,9	8,9	90878	0	43,28	1655600000	56	AT1G29350.1;AT1G29370.1;AT1G29370.2	AT1G29350.1;AT1G29370.1	472
13126000	0	18805000	0	0	0	0	0	0	0	0	0	0	0	0	0	0	0	0	0				-1	4	4	4	30,9	30,9	30,9	24886	0	10129	124150000	8	AT1G29530.1	AT1G29530.1	473
50004000	30139000	39753000	34401000	36380000	43605000	25379000	29134000	26599000	32591000	38893000	25431000	30374000	26191000	21125000	41597000	61245000	64577000	46555000	57675000				-1	8	8	8	37,4	37,4	37,4	40141	0	98066	2269600000	96	AT1G29660.1	AT1G29660.1	474
256910000	218290000	248970000	286610000	212480000	204200000	172050000	199440000	168030000	235800000	209370000	188130000	197840000	202240000	210910000	173600000	228000000	213080000	213030000	295350000				-1	16	16	16	69,1	69,1	69,1	39871	0	323,31	25662000000	514	AT1G29670.1;AT1G29670.2	AT1G29670.1;AT1G29670.2	475
7200700	0	0	0	0	6974500	5064900	3816900	5303000	3678000	2121700	3236300	0	4630200	0	0	0	10636000	6705900	0				-1	3	3	3	11,8	11,8	11,8	62222	0	18891	162390000	49	AT1G29690.1	AT1G29690.1	476
12886000	0	0	0	0	0	0	0	0	0	0	0	0	0	0	6694000	0	0	0	0				-1	3	3	3	18,6	18,6	18,6	38151	0	12437	58742000	18	AT1G29700.2;AT1G29700.1	AT1G29700.2;AT1G29700.1	477
0	0	0	24031000	0	0	0	19820000	0	0	0	0	0	0	0	0	0	0	0	0				-1	4	2	2	13,8	7,7	7,7	35287	0,004014	20837	43770000	1	AT1G29840.1	AT1G29840.1	478
0	0	0	0	0	0	0	27085000	0	15306000	0	0	0	0	0	0	0	40048000	0	41809000				-1	4	4	4	30,2	30,2	30,2	14975	0	11865	253070000	19	AT1G29850.1;AT1G29850.2;AT1G29850.3	AT1G29850.1;AT1G29850.2;AT1G29850.3	479
370630000	370090000	349450000	340090000	345500000	319140000	365000000	394460000	357460000	354310000	389610000	345650000	352140000	368090000	387450000	347300000	396930000	420270000	347190000	311780000				-1	58	58	58	65	65	65	81943	0	323,31	104470000000	1316	AT1G29880.1;AT3G44740.5;AT3G44740.4;AT3G44740.3;AT3G44740.1;AT3G44740.2;AT1G29870.1	AT1G29880.1	480
392140000	435850000	413980000	376900000	425020000	410290000	438900000	423870000	428530000	429180000	437630000	380030000	411770000	415750000	412850000	356920000	407470000	339380000	379860000	340590000				-1	64	64	64	61,7	61,7	61,7	129,96	0	323,31	115110000000	1651	AT1G29900.1	AT1G29900.1	481
140580000	154920000	233700000	104630000	141930000	148710000	99075000	152860000	171300000	85525000	252600000	130300000	138460000	172500000	122370000	185550000	184640000	243040000	177900000	344640000				-1	9	9	4	50,6	50,6	33	28241	0	140,93	12540000000	269	AT1G29930.1;AT1G29920.1;AT1G29910.1	AT1G29930.1;AT1G29920.1;AT1G29910.1	482
0	23056000	0	43683000	0	20081000	16521000	36036000	25498000	35196000	0	30192000	27340000	32908000	24679000	0	58984000	49431000	47574000	29981000				-1	5	5	5	25,7	25,7	25,7	24,82	0	147,74	1168600000	50	AT1G30070.1;AT1G30070.2	AT1G30070.1;AT1G30070.2	484
186640000	216480000	160080000	198550000	188370000	141950000	132100000	144240000	142060000	150230000	186250000	186780000	150060000	155670000	194770000	51633000	36193000	26849000	0	52392000				-1	9	1	1	24,1	3,7	3,7	44244	0	21852	7755200000	100	AT1G30120.1	AT1G30120.1	485
399350000	529130000	407060000	470560000	483470000	442380000	526200000	453200000	472880000	460810000	501860000	565540000	496840000	436270000	479020000	483350000	512270000	643310000	462440000	499890000				-1	16	16	11	74,5	74,5	64,9	25132	0	323,31	82303000000	712	AT1G30230.1;AT1G30230.2	AT1G30230.1;AT1G30230.2	486
0	0	0	0	15599000	0	0	0	0	0	30045000	0	0	0	0	0	0	0	0	0				-1	1	1	1	2,1	2,1	2,1	81934	0,0005349	31646	58996000	1	AT1G30360.1	AT1G30360.1	487
0	0	0	0	0	0	0	25785000	0	0	0	0	0	19207000	0	0	0	0	0	0				-1	1	1	1	6,9	6,9	6,9	13206	0,0072355	19645	37443000	4	AT1G30380.1	AT1G30380.1	488
26699000	46656000	0	42775000	0	8652700	0	24208000	27691000	35446000	35856000	44527000	43691000	0	28973000	40874000	29037000	0	25507000	34612000				-1	10	10	10	19,7	19,7	19,7	84901	0	93887	1299600000	60	AT1G30470.3;AT1G30470.2;AT1G30470.1	AT1G30470.3;AT1G30470.2;AT1G30470.1	489
60655000	33003000	57759000	35490000	66760000	36773000	0	41429000	55683000	56019000	139990000	54545000	53593000	52875000	38328000	50750000	54301000	60595000	29012000	40091000				-1	16	8	8	55,5	34,7	34,7	35671	0	63316	2754100000	85	AT1G30510.3;AT1G30510.1;AT1G30510.2	AT1G30510.3;AT1G30510.1;AT1G30510.2	490
0	0	0	0	0	0	0	0	980490	0	0	0	0	0	0	0	0	0	0	1416200				-1	1	1	1	3,1	3,1	3,1	52669	0,00027196	3494	5353400	3	AT1G30520.4;AT1G30520.3;AT1G30520.2;AT1G30520.1	AT1G30520.4;AT1G30520.3;AT1G30520.2;AT1G30520.1	491
154050000	153260000	147230000	163240000	160400000	146810000	170850000	151750000	169320000	128970000	177760000	149660000	139730000	155810000	135630000	209370000	218630000	202860000	201930000	163360000				-1	27	27	23	70,6	70,6	63,4	50094	0	323,31	31006000000	810	AT1G30530.1	AT1G30530.1	492
2144000	2169000	3087200	2820800	1903900	1793400	2694500	1965200	0	2113300	1518400	1861600	2784300	1739000	0	0	0	0	0	0				-1	2	2	2	12,5	12,5	12,5	29346	0,001312	27575	41507000	22	AT1G30540.3;AT1G30540.2;AT1G30540.1;AT1G30540.4	AT1G30540.3;AT1G30540.2;AT1G30540.1;AT1G30540.4	493
562230000	597800000	570860000	570890000	586090000	521470000	524920000	539760000	582960000	566830000	529020000	550360000	553220000	545090000	580780000	393200000	455000000	326100000	331440000	482280000				-1	35	35	35	81,5	81,5	81,5	44471	0	323,31	134610000000	1342	AT1G30580.1	AT1G30580.1	494
27471000	21684000	0	28880000	0	13203000	0	32847000	17475000	0	42135000	29123000	0	37584000	0	19563000	29354000	33383000	38994000	0				-1	6	6	6	34,2	34,2	34,2	32602	0	84015	913720000	54	AT1G30630.1;AT2G34840.2;AT2G34840.1	AT1G30630.1	495
0	0	0	0	0	0	0	0	0	0	0	0	49089000	0	32207000	0	0	0	0	0				-1	1	1	1	2	2	2	80402	0	40516	147110000	4	AT1G30680.1	AT1G30680.1	496
172880000	167330000	145640000	130970000	179550000	150210000	148350000	130960000	148460000	110860000	173460000	155990000	159380000	169590000	151060000	213800000	174800000	222910000	143500000	174570000				-1	16	16	16	42,4	42,4	42,4	61189	0	323,31	16059000000	295	AT1G30690.2;AT1G30690.1	AT1G30690.2;AT1G30690.1	497
12091000	16293000	0	15549000	0	0	21180000	0	0	0	0	0	17494000	15738000	0	0	0	0	0	0				-1	8	8	8	40,6	40,6	40,6	35192	0	37087	410880000	37	AT1G30910.1	AT1G30910.1	499
44454000	35626000	42414000	0	0	27234000	0	27552000	21219000	0	27902000	0	0	26443000	23421000	0	49009000	39866000	14298000	0				-1	8	8	8	23,6	23,6	23,6	55991	0	30029	1050400000	37	AT1G31070.2;AT1G31070.1;AT2G35020.1	AT1G31070.2;AT1G31070.1;AT2G35020.1	500
30328000	0	0	0	0	42170000	0	0	37558000	0	0	0	55603000	44681000	0	0	0	43162000	28747000	44280000				-1	4	4	4	32,6	32,6	32,6	20,4	0	75111	383780000	14	AT1G31160.1;AT1G31160.2	AT1G31160.1;AT1G31160.2	501
14232000	0	13421000	0	0	0	0	0	0	0	0	0	0	0	0	0	0	0	0	0				-1	1	1	1	20	20	20	13914	0	24606	37531000	3	AT1G31170.2;AT1G31170.1;AT1G31170.5;AT1G31170.4	AT1G31170.2;AT1G31170.1;AT1G31170.5;AT1G31170.4	502
114000000	114960000	127810000	146080000	111380000	150750000	97977000	161960000	158060000	136110000	124400000	91723000	122740000	166570000	73107000	139010000	208310000	202520000	244350000	196270000				-1	24	15	13	59,9	41,6	34,2	43847	0	284,23	19297000000	334	AT1G31180.1;AT1G31180.2	AT1G31180.1;AT1G31180.2	503
278060000	260120000	246820000	239010000	221580000	214670000	248990000	183030000	200700000	225040000	233080000	222720000	225450000	245820000	238780000	289540000	209350000	192910000	213410000	212010000				-1	11	11	11	43,4	43,4	43,4	40445	0	323,31	31396000000	500	AT1G31190.1	AT1G31190.1	504
19215000	27728000	21203000	32285000	30375000	23135000	24148000	28151000	29630000	27664000	34196000	43380000	35721000	22834000	17573000	23442000	35321000	29008000	36659000	36445000				-1	5	5	5	20,2	20,2	20,2	32,17	0	27824	1531300000	79	AT1G31220.1	AT1G31220.1	505
78090000	89874000	81858000	87168000	101840000	95343000	88975000	86931000	93810000	104050000	92860000	84053000	88048000	82780000	100060000	91965000	86892000	70362000	118520000	123750000				-1	40	31	31	49,8	39,6	39,6	99403	0	323,31	13937000000	403	AT1G31230.1	AT1G31230.1	506
44139000	42282000	47487000	31092000	67590000	57014000	28753000	52524000	64234000	48231000	78524000	33563000	60189000	82173000	61925000	56642000	49929000	111820000	75615000	80681000				-1	4	4	4	26,2	26,2	26,2	24173	0	29206	3144300000	99	AT1G31330.1	AT1G31330.1	508
0	0	0	0	0	0	0	25592000	0	0	0	0	0	0	0	0	0	0	0	0				-1	4	4	4	16,9	16,9	16,9	49258	0	13018	163910000	8	AT1G31440.1	AT1G31440.1	509
0	34609000	0	0	0	0	0	28560000	0	36231000	0	0	0	0	0	0	0	13587000	0	0				-1	5	5	5	21,2	21,2	21,2	32166	0	10,38	257880000	9	AT1G31500.3;AT1G31500.6;AT1G31500.8;AT1G31500.2;AT1G31500.5;AT1G31500.1;AT1G31500.4;AT1G31500.7	AT1G31500.3;AT1G31500.6;AT1G31500.8;AT1G31500.2;AT1G31500.5;AT1G31500.1;AT1G31500.4;AT1G31500.7	510
77408000	55981000	72735000	53594000	64123000	58710000	59910000	63654000	50874000	63012000	61287000	55583000	66743000	48122000	58090000	48283000	43509000	72402000	84278000	87830000				-1	16	16	16	29,7	29,7	29,7	76673	0	146,24	6928000000	245	AT1G31690.1;AT1G31710.1;AT1G31670.1	AT1G31690.1	511
26560000	0	21928000	34607000	22965000	57481000	34880000	54226000	39189000	19309000	54405000	31779000	31035000	58290000	44660000	61995000	58241000	28068000	44780000	14929000				-1	20	20	20	33,6	33,6	33,6	103,73	0	81865	2961600000	133	AT1G31730.1	AT1G31730.1	512
0	0	16607000	0	19944000	0	0	0	14498000	8696000	16601000	0	0	0	0	0	0	0	0	0				-1	1	1	1	1,4	1,4	1,4	86341	0,0028061	23326	179040000	4	AT1G31740.1	AT1G31740.1	513
8757800	9810200	10856000	11245000	11512000	0	12136000	0	8909200	6250300	14354000	0	9088500	13541000	6711300	14788000	13212000	10592000	17613000	10539000				-1	7	7	7	16	16	16	66845	0	22405	504570000	69	AT1G31800.1	AT1G31800.1	514
51419000	68954000	52336000	60357000	50813000	49391000	44900000	68637000	72015000	106000000	0	0	65404000	81997000	62991000	0	33813000	56827000	32833000	73991000				-1	3	3	3	65,2	65,2	65,2	10386	0	33231	1804900000	45	AT1G31812.1	AT1G31812.1	516
96546000	92752000	73423000	73274000	44175000	46616000	160810000	91450000	73565000	71298000	113180000	74196000	59147000	53990000	84448000	112420000	73457000	83756000	80707000	81219000				-1	10	10	10	52,7	52,7	52,7	22883	0	89931	4404200000	161	AT1G31860.2;AT1G31860.1;AT1G31860.3	AT1G31860.2;AT1G31860.1;AT1G31860.3	517
14448000	22159000	22492000	14462000	15753000	21335000	14347000	14508000	23604000	16700000	12518000	19783000	18057000	17307000	28619000	17163000	22868000	23369000	32709000	15185000				-1	14	14	14	58,8	58,8	58,8	54409	0	95043	862650000	86	AT1G31910.1;AT1G31910.2	AT1G31910.1;AT1G31910.2	518
0	0	0	0	0	0	0	0	0	19952000	0	0	0	0	0	0	0	0	0	0				-1	3	3	3	5,8	5,8	5,8	59603	0	12737	99291000	7	AT1G31970.1	AT1G31970.1	519
2958800000	3341700000	2854200000	3478600000	2846100000	3110600000	3251700000	3339800000	3149300000	2984100000	3933900000	3302200000	3326800000	3355900000	2719100000	3676100000	3662100000	4219400000	3851000000	3894400000				-1	31	31	31	74,7	74,7	74,7	44463	0	323,31	926320000000	2557	AT1G32060.1	AT1G32060.1	520
0	26212000	34655000	22333000	27428000	21833000	0	0	20579000	19598000	18113000	25622000	25040000	37777000	30620000	0	106360000	71515000	0	34240000				-1	4	4	4	31,4	31,4	31,4	28649	0	52,19	840720000	45	AT1G32070.2;AT1G32070.1;AT1G32070.3	AT1G32070.2;AT1G32070.1;AT1G32070.3	521
0	0	29736000	15970000	25052000	16501000	25538000	20824000	9548500	18516000	45344000	0	25900000	31428000	25372000	30843000	40887000	46603000	41908000	39124000				-1	12	12	12	40,1	40,1	40,1	45867	0	83796	1459200000	106	AT1G32160.1	AT1G32160.1	522
133110000	149190000	133610000	208340000	125160000	184760000	155690000	163110000	187040000	173130000	144280000	109730000	110210000	186980000	114440000	119760000	53994000	200650000	219580000	196620000				-1	21	21	21	61	61	61	50421	0	323,31	18678000000	380	AT1G32200.2;AT1G32200.1	AT1G32200.2;AT1G32200.1	523
109930000	163310000	116870000	152140000	70741000	63175000	70478000	0	34259000	71747000	186190000	236480000	86269000	96513000	0	58789000	68478000	117220000	134810000	97645000				-1	10	10	10	32,1	32,1	32,1	31978	0	198,04	7104600000	95	AT1G32220.1	AT1G32220.1	524
0	0	0	0	0	0	0	0	64561000	0	0	0	0	0	0	0	0	0	0	0				-1	5	5	2	9,1	9,1	4,3	54524	0	70304	447990000	17	AT1G32330.1;AT1G32330.2;AT4G17750.1;AT3G02990.1;AT3G24520.1;AT4G11660.1;AT3G63350.1;AT5G03720.1;AT5G03720.2;AT3G22830.1;AT1G46264.1;AT4G18880.1;AT2G41690.1;AT3G51910.1;AT2G26150.1;AT5G45710.3;AT5G45710.1;AT5G62020.1;AT4G36990.1;AT5G43840.1;AT2G26150.4	AT1G32330.1;AT1G32330.2;AT4G17750.1;AT3G02990.1;AT3G24520.1	525
103940000	102140000	130130000	128340000	126020000	97108000	164880000	122070000	104380000	114820000	158000000	132110000	125280000	85064000	127320000	179860000	184350000	125990000	172990000	133630000				-1	19	17	17	43,8	40,1	40,1	62614	0	185,46	10829000000	259	AT1G32440.1	AT1G32440.1	526
796870000	959570000	580130000	660950000	453550000	503170000	571270000	688100000	468090000	489390000	1071100000	978800000	958540000	669370000	783070000	498000000	502990000	380100000	281010000	398730000				-1	8	4	4	57,2	34,3	34,3	17897	0	124,09	37346000000	203	AT1G32470.1	AT1G32470.1	527
211510000	222310000	208500000	207210000	224700000	184230000	195000000	162410000	198770000	222820000	184650000	220010000	183970000	196410000	238690000	124870000	164160000	160450000	137150000	173460000				-1	18	18	18	47,8	47,8	47,8	52824	0	95498	22475000000	344	AT1G32500.1	AT1G32500.1	528
0	53699000	0	41678000	0	44874000	0	42114000	30430000	41444000	0	27793000	0	0	0	0	83970000	0	0	62002000				-1	3	3	3	32	32	32	20377	0	38441	766180000	27	AT1G32550.1;AT1G32550.2	AT1G32550.1;AT1G32550.2	530
162700000	112720000	166510000	200590000	191750000	119000000	40371000	96458000	138010000	17388000	140660000	189660000	205310000	128410000	71414000	159850000	189480000	314050000	273590000	256680000				-1	4	4	4	14,8	14,8	14,8	26024	0	56392	4442300000	53	AT1G32580.1;AT2G35240.1	AT1G32580.1;AT2G35240.1	531
41824000	28671000	21899000	20603000	55777000	51023000	54576000	38187000	48146000	71795000	54146000	36880000	40618000	30891000	69116000	69899000	41443000	56219000	59884000	87534000				-1	20	20	20	45,6	45,6	45,6	66879	0	252,87	8058400000	353	AT1G32900.1	AT1G32900.1	534
1045100000	759820000	864450000	872640000	831100000	1046600000	940870000	950330000	938800000	1019300000	762030000	561530000	817950000	883560000	849390000	886750000	696520000	928020000	887430000	483650000				-1	11	11	11	50,9	50,9	50,9	23148	0	207,02	69101000000	351	AT1G32990.1	AT1G32990.1	535
30301000	35403000	30968000	38323000	29726000	22900000	35498000	27231000	29989000	21336000	27514000	53165000	30366000	32926000	20769000	29113000	42502000	34655000	35263000	53237000				-1	7	7	7	41,6	41,6	41,6	22,78	0	146,03	1851000000	98	AT1G33040.1	AT1G33040.1	536
1270900000	1202800000	1189000000	1211500000	1558800000	1060000000	1180700000	1034900000	1205000000	1370500000	1250500000	1463500000	1200100000	1523800000	1497300000	1124900000	932190000	561610000	608620000	849820000				-1	18	18	13	72,2	72,2	58,2	22017	0	323,31	229980000000	1027	AT1G33140.1;AT1G33120.1	AT1G33140.1;AT1G33120.1	537
0	13796000	15290000	11288000	0	12614000	11466000	14857000	9020700	0	6386100	0	16656000	0	7667200	0	11763000	14464000	11434000	14504000				-1	3	3	3	21	21	21	27646	0	13851	377480000	53	AT1G33330.3;AT1G33330.2;AT1G33330.1	AT1G33330.3;AT1G33330.2;AT1G33330.1	538
0	0	0	0	3556200	0	0	0	0	0	5716300	0	0	0	0	0	16080000	0	0	0				-1	1	1	1	1,9	1,9	1,9	51027	0,0040221	21256	27454000	7	AT1G33520.1	AT1G33520.1	539
144230000	138810000	171770000	198770000	120440000	194220000	143800000	171230000	165420000	158280000	172360000	132200000	137790000	157120000	74002000	147180000	124650000	185150000	214650000	185350000				-1	20	20	19	62,1	62,1	62,1	51741	0	323,31	24275000000	556	AT1G33590.1;AT1G33590.3;AT1G33590.2	AT1G33590.1;AT1G33590.3;AT1G33590.2	540
91730000	58969000	101390000	48097000	52401000	77811000	66965000	49665000	55422000	58158000	42498000	39837000	50084000	58851000	33981000	58286000	101310000	39636000	71762000	79696000				-1	12	11	11	31,4	27	27	52,47	0	118,94	3568800000	152	AT1G33600.2;AT1G33600.1	AT1G33600.2;AT1G33600.1	541
0	0	0	0	0	0	0	0	0	0	0	0	6882700	0	0	0	0	0	0	0				-1	1	1	1	1,7	1,7	1,7	52666	0,0096154	18467	17367000	3	AT1G33610.1	AT1G33610.1	542
0	0	23297000	0	18433000	0	25608000	21962000	0	20662000	0	0	0	0	16155000	10628000	0	0	0	55748000				-1	7	7	7	17,8	17,8	17,8	80438	0	32451	533040000	31	AT1G33680.1	AT1G33680.1	543
11673000	0	0	14475000	16714000	18486000	13294000	14641000	17873000	14707000	14619000	8687100	19797000	16599000	9721500	17575000	14513000	14740000	26240000	21366000				-1	8	8	8	31,6	31,6	31,6	41697	0	103,13	721320000	65	AT1G33811.1	AT1G33811.1	544
22566000	10405000	13409000	11749000	0	0	0	0	0	0	0	0	0	0	8199700	0	0	0	0	0				-1	1	1	1	2,6	2,6	2,6	38854	0,0074813	19633	62062000	3	AT1G33990.1	AT1G33990.1	545
35188000	38029000	0	0	48146000	0	29911000	0	29919000	33387000	0	49886000	40208000	48682000	35724000	33143000	15965000	35194000	0	68872000				-1	9	9	9	21,2	21,2	21,2	68958	0	24267	933480000	40	AT1G34220.2;AT1G34220.1	AT1G34220.2;AT1G34220.1	546
314250000	373580000	343330000	366770000	338640000	341770000	356000000	380290000	356270000	367190000	399220000	364110000	308350000	356700000	415490000	392270000	402360000	382410000	477960000	348840000				-1	23	23	20	50,8	50,8	44,9	48306	0	323,31	52735000000	652	AT1G34430.1	AT1G34430.1	547
0	0	0	0	0	0	0	0	0	0	15392000	0	0	0	0	0	0	0	0	0				-1	3	3	3	14,6	14,6	14,6	33185	0	49568	62075000	10	AT1G35140.1	AT1G35140.1	549
139640000	103530000	200080000	92532000	105920000	94416000	91210000	109380000	179970000	142000000	208410000	94960000	185580000	146970000	111210000	39981000	25160000	94250000	37251000	121240000				-1	17	8	8	57,7	30,7	30,7	30194	0	79494	6460300000	128	AT1G35160.1;AT1G35160.2	AT1G35160.1;AT1G35160.2	550
0	0	0	27146000	0	63625000	0	46422000	0	0	27140000	0	0	0	0	25274000	0	0	35938000	0				-1	2	2	2	2,1	2,1	2,1	99813	0	39897	455840000	11	AT1G35220.7;AT1G35220.4;AT1G35220.6;AT1G35220.5;AT1G35220.3;AT1G35220.2;AT1G35220.1	AT1G35220.7;AT1G35220.4;AT1G35220.6;AT1G35220.5;AT1G35220.3;AT1G35220.2;AT1G35220.1	551
30264000	44257000	0	34234000	20433000	30722000	32356000	0	41332000	0	0	0	27643000	37822000	20377000	0	46728000	0	31605000	0				-1	8	8	8	39,2	39,2	39,2	34751	0	32234	825340000	41	AT1G35340.4;AT1G35340.1;AT1G35340.7;AT1G35340.6;AT1G35340.2;AT1G35340.3;AT1G35340.5	AT1G35340.4;AT1G35340.1;AT1G35340.7;AT1G35340.6;AT1G35340.2;AT1G35340.3	552
75682000	88788000	98098000	54963000	52321000	125650000	117810000	73699000	89626000	71835000	133160000	70443000	147670000	77057000	98650000	93356000	114790000	69513000	80201000	26682000				-1	14	14	14	50,7	50,7	50,7	30586	0	112,27	6069600000	177	AT1G35420.3;AT1G35420.1;AT1G35420.2	AT1G35420.3;AT1G35420.1;AT1G35420.2	553
34632000	28175000	40277000	60193000	37277000	30796000	42079000	43402000	21682000	27201000	63819000	39174000	37872000	58784000	38675000	4554800	25699000	35406000	23052000	39723000				-1	16	16	16	39,2	39,2	39,2	62834	0	125,41	2458800000	170	AT1G35580.2;AT1G35580.1;AT1G35580.3;AT4G09510.1;AT4G09510.2;AT1G22650.2;AT1G22650.1;AT4G34860.3;AT4G34860.2;AT4G34860.1	AT1G35580.2;AT1G35580.1;AT1G35580.3	555
47523000	53223000	85472000	56350000	51531000	72612000	76571000	57880000	58380000	68417000	62879000	38876000	70322000	44300000	49083000	54427000	73733000	44310000	45523000	28451000				-1	12	12	3	35,6	35,6	12,1	55915	0	84197	4765100000	159	AT1G35670.1;AT5G23580.1	AT1G35670.1	556
529130000	277080000	63968000	245780000	148380000	231570000	95145000	79259000	174060000	121930000	501860000	287400000	215010000	149580000	336310000	332530000	171840000	145550000	97230000	129310000				-1	8	8	8	47,3	47,3	47,3	24038	0	253,99	16274000000	172	AT1G35680.1	AT1G35680.1	557
63651000	48122000	44198000	37445000	54617000	0	32309000	15590000	35407000	0	81312000	77469000	49237000	123030000	44607000	57523000	32714000	28025000	0	88634000				-1	14	14	14	48,3	48,3	48,3	36203	0	44241	3082800000	107	AT1G35720.1	AT1G35720.1	558
58236000	59120000	64292000	51721000	83885000	67957000	17236000	59298000	86516000	66173000	67077000	76208000	71246000	82176000	86265000	70800000	104900000	50656000	88710000	107560000				-1	55	55	38	33,7	33,7	24,6	251,38	0	323,31	12317000000	584	AT1G36160.2;AT1G36160.1;AT1G36180.2;AT1G36180.3	AT1G36160.2;AT1G36160.1	559
19906000	22632000	28265000	21861000	0	0	0	28987000	28912000	45211000	41773000	24613000	33062000	26318000	16617000	18182000	0	0	0	11362000				-1	17	6	6	41,7	17,3	17,3	58815	0	97364	924310000	39	AT1G36280.1;AT1G36280.2	AT1G36280.1;AT1G36280.2	561
0	29170000	43627000	30504000	0	28554000	31868000	0	50501000	50575000	0	0	38667000	32977000	0	0	42113000	44752000	0	40013000				-1	7	7	7	28,5	28,5	28,5	44959	0	35752	1290300000	52	AT1G36310.2;AT1G36310.1	AT1G36310.2;AT1G36310.1	562
0	0	0	22830000	0	0	0	0	0	21354000	0	0	0	17208000	26257000	0	0	0	0	0				-1	3	3	3	7,5	7,5	7,5	47173	0	61963	300340000	16	AT1G36320.1	AT1G36320.1	563
0	50666000	0	76505000	0	0	0	0	0	0	72474000	0	0	0	0	0	0	0	0	0				-1	6	6	6	12,9	12,9	12,9	66293	0	41152	811630000	21	AT1G36370.1;AT1G22020.2;AT1G22020.1	AT1G36370.1	564
75546000	93679000	77843000	56440000	60098000	42022000	0	53810000	79904000	74368000	65272000	49511000	64324000	77422000	43801000	54101000	38774000	86369000	97579000	75065000				-1	10	10	10	34,8	34,8	34,8	31223	0	22113	3363500000	91	AT1G36390.2;AT1G36390.1	AT1G36390.2;AT1G36390.1	565
293810000	245410000	273780000	261490000	278270000	234800000	213320000	233320000	263890000	231670000	273070000	230140000	253030000	302120000	261310000	258360000	233650000	324480000	253350000	238760000				-1	44	44	43	52,1	52,1	50,4	102,84	0	323,31	54233000000	939	AT1G37130.1	AT1G37130.1	567
73061000	71148000	76274000	60155000	78010000	75020000	77553000	83051000	74345000	62312000	86922000	81252000	102670000	75778000	67417000	115150000	106310000	139640000	99839000	110510000				-1	12	10	9	28	23,8	20,8	60577	0	94598	7277200000	210	AT1G41830.1	AT1G41830.1	568
104940000	94960000	61614000	76370000	95474000	114820000	60356000	21742000	86873000	81701000	102920000	103590000	42572000	113740000	85947000	77922000	96950000	88607000	109900000	77076000				-1	8	8	2	59,5	59,5	24,3	12799	0	132,93	7943600000	220	AT1G41880.1;AT1G41880.2;AT1G07070.1	AT1G41880.1;AT1G41880.2;AT1G07070.1	569
51433000	70086000	64219000	73686000	108890000	68750000	48191000	45949000	48811000	9733300	31487000	25624000	72843000	58904000	26451000	37384000	51101000	80553000	44672000	41802000				-1	20	20	20	32,7	32,7	32,7	93874	0	102,87	4065500000	177	AT1G42550.1	AT1G42550.1	570
13836000000	14907000000	13972000000	13509000000	17313000000	14536000000	15368000000	14561000000	15660000000	16252000000	12357000000	16435000000	12673000000	13748000000	16338000000	16959000000	15425000000	15107000000	16013000000	15941000000				-1	44	44	38	77,9	77,9	70,2	47659	0	323,31	2796700000000	4128	AT1G42970.1	AT1G42970.1	571
1587700000	1317500000	1280800000	1185600000	1537500000	1220400000	954190000	964810000	1171900000	1491100000	1516000000	1468000000	1092100000	1516200000	1455400000	1033400000	1098700000	1039300000	977180000	1247300000				-1	34	34	26	62,5	62,5	48,3	44559	0	323,31	269920000000	1320	AT1G43170.9;AT1G43170.8;AT1G43170.7;AT1G43170.6;AT1G43170.5;AT1G43170.3;AT1G43170.2;AT1G43170.1;AT1G43170.4	AT1G43170.9;AT1G43170.8;AT1G43170.7;AT1G43170.6;AT1G43170.5;AT1G43170.3;AT1G43170.2;AT1G43170.1;AT1G43170.4	572
59852000	21452000	58531000	54483000	65008000	59198000	58057000	60642000	53294000	58651000	83955000	80060000	81961000	98374000	114890000	46477000	53102000	79046000	48856000	101660000				-1	11	11	11	39,8	39,8	39,8	48,02	0	241,75	6508200000	210	AT1G43190.3;AT1G43190.2;AT1G43190.1	AT1G43190.3;AT1G43190.2;AT1G43190.1	573
21501000	14938000	19517000	0	0	0	0	0	0	24838000	0	0	0	0	0	0	0	0	0	0				-1	3	3	3	13,2	13,2	13,2	18592	0	5,63	124620000	9	AT1G43560.1	AT1G43560.1	574
430850000	419220000	433870000	430080000	384720000	423100000	517950000	431490000	455060000	392440000	400560000	400330000	411140000	434290000	440750000	462160000	476650000	515920000	502680000	455740000				-1	24	24	24	62,2	62,2	62,2	37287	0	323,31	130730000000	1353	AT1G43670.1	AT1G43670.1	575
47042000	35510000	30750000	26354000	35641000	24870000	33673000	33257000	36251000	32000000	24217000	27307000	27737000	31919000	38656000	37368000	41096000	21880000	42505000	45253000				-1	11	11	11	30,4	30,4	30,4	65463	0	127,07	2545500000	173	AT1G43690.1	AT1G43690.1	576
0	0	0	10513000	0	0	0	0	0	0	7917200	0	0	0	0	0	0	0	0	0				-1	1	1	1	2,9	2,9	2,9	37791	0,00027375	36404	33866000	3	AT1G43700.1	AT1G43700.1	577
24219000	0	25220000	46537000	52224000	34611000	21405000	54936000	40878000	43861000	0	56528000	32584000	30230000	32865000	0	60382000	34815000	55119000	40373000				-1	7	7	7	25,1	25,1	25,1	54076	0	104,15	1481400000	53	AT1G43710.1	AT1G43710.1	578
13845000	13620000	13852000	11556000	3009400	0	5381600	6716100	6184400	4004300	0	7362000	9983500	8398100	4459100	4465800	0	6824900	12416000	8593000				-1	6	5	4	23,5	21,5	18,9	44155	0	37434	364350000	68	AT1G43800.1	AT1G43800.1	579
35264000	0	24910000	28220000	25825000	23586000	21462000	23669000	26770000	22950000	0	13282000	27333000	22107000	0	34900000	43302000	0	17942000	23217000				-1	8	8	8	26,5	26,5	26,5	42231	0	82384	1182500000	72	AT1G43860.1;AT1G43860.2	AT1G43860.1;AT1G43860.2	580
0	0	0	27474000	0	0	0	0	30828000	0	49394000	33006000	50851000	38579000	0	0	22236000	0	22548000	43887000				-1	2	2	2	9	9	9	23,53	0	58619	527780000	17	AT1G43890.3;AT1G43890.2;AT1G43890.1;AT5G03530.2;AT5G03530.1	AT1G43890.3;AT1G43890.2;AT1G43890.1;AT5G03530.2;AT5G03530.1	581
0	0	0	0	0	0	0	0	0	0	0	0	0	10371000	0	0	11328000	0	0	10425000				-1	2	2	2	5,7	5,7	5,7	46214	0	37658	63138000	10	AT1G44170.3;AT1G44170.2;AT1G44170.1	AT1G44170.3;AT1G44170.2;AT1G44170.1	582
87241000	66846000	69920000	46708000	55792000	48357000	56171000	58932000	43413000	52669000	54502000	54220000	67345000	55561000	39165000	62314000	87994000	73002000	96739000	71667000				-1	10	10	10	44,7	44,7	44,7	22229	0	45341	3298200000	178	AT1G44790.1	AT1G44790.1	584
29805000	24258000	34889000	23360000	23519000	18863000	42580000	33837000	44689000	33029000	19670000	6559200	18719000	21096000	0	6985400	20533000	12064000	38298000	0				-1	8	8	8	42,7	42,7	42,7	33,71	0	59236	1200000000	72	AT1G44835.1;AT1G44835.2	AT1G44835.1;AT1G44835.2	585
176500000	169000000	182590000	185220000	183850000	172680000	193670000	157680000	210400000	195680000	143640000	217890000	195700000	204090000	200590000	243650000	206690000	200820000	214600000	215930000				-1	22	21	3	67,4	64,4	7,5	44755	0	323,31	28675000000	517	AT1G45000.1;AT1G45000.2	AT1G45000.1;AT1G45000.2	586
0	0	0	0	0	0	44000000	0	45944000	28473000	60959000	31219000	57914000	94896000	90409000	50265000	36280000	0	0	0				-1	7	7	7	21,7	21,7	21,7	44118	0	19453	1519500000	74	AT1G45201.2;AT1G45201.1;AT1G45201.3	AT1G45201.2;AT1G45201.1;AT1G45201.3	587
0	0	0	0	0	0	0	0	0	0	28830000	36729000	0	0	0	37317000	41786000	0	73885000	0				-1	2	2	2	11,4	11,4	11,4	25577	0	12867	398640000	10	AT1G45230.2;AT1G45230.1	AT1G45230.2;AT1G45230.1	588
647470000	575350000	602500000	509720000	570610000	577420000	564440000	629040000	614870000	662980000	876020000	838710000	695000000	563480000	663980000	673690000	631310000	495080000	394700000	678530000				-1	9	9	9	17,5	17,5	17,5	50966	0	323,31	43050000000	347	AT1G47128.1	AT1G47128.1	590
0	0	102050000	60225000	0	69147000	0	83125000	62756000	53161000	59529000	49413000	0	65882000	0	0	0	0	0	58836000				-1	10	2	2	49,8	14,4	14,4	30,41	0	58368	1778400000	39	AT1G47250.1	AT1G47250.1	591
0	0	16735000	0	16347000	0	0	0	15038000	0	0	0	0	15715000	0	0	0	0	0	0				-1	5	5	4	23	23	19,1	30065	0	12,43	198000000	8	AT1G47260.1	AT1G47260.1	592
72658000	71683000	74745000	58054000	75344000	49965000	72050000	51643000	29795000	21573000	46216000	82999000	66576000	86782000	95810000	0	69918000	97956000	55353000	107010000				-1	10	10	3	36,6	36,6	20,6	48497	0	45017	3228900000	94	AT1G47490.1;AT1G47490.2	AT1G47490.1;AT1G47490.2	593
0	0	0	0	0	0	0	0	0	0	0	0	0	0	0	0	23257000	0	0	0				-1	8	1	1	24,4	8,3	8,3	48632	0	11416	15604000	2	AT1G47500.1;AT1G47500.2	AT1G47500.1;AT1G47500.2	594
0	43635000	29480000	58085000	34450000	52194000	46774000	47998000	34108000	0	0	58630000	0	33603000	39269000	0	0	51516000	83830000	20810000				-1	15	15	15	56,8	56,8	56,8	42639	0	104,92	1740200000	67	AT1G47710.1;AT1G47710.2	AT1G47710.1;AT1G47710.2	596
0	1620300	1556800	1405000	0	1439800	1347400	1707800	1908100	1677400	0	1550900	0	2073200	2153700	0	2544200	2624400	0	0				-1	2	1	1	5,7	3,4	3,4	53879	0	42378	43509000	35	AT1G47840.1;AT1G47840.2	AT1G47840.1;AT1G47840.2	597
930290000	1054400000	1100100000	994470000	1025200000	1003200000	1129600000	1147400000	1107500000	1176300000	1090900000	1072400000	1058200000	1134400000	1180400000	1073500000	967350000	1138100000	1038800000	1069000000				-1	42	42	29	74,4	74,4	64,1	53987	0	323,31	299530000000	1942	AT1G48030.5;AT1G48030.4;AT1G48030.3;AT1G48030.2;AT1G48030.1;AT3G17240.2	AT1G48030.5;AT1G48030.4;AT1G48030.3;AT1G48030.2;AT1G48030.1	598
0	0	0	0	0	0	0	0	0	0	0	0	0	0	0	0	0	0	0	4289600				-1	3	3	3	1,5	1,5	1,5	457,42	0	75982	48096000	12	AT1G48090.5;AT1G48090.6;AT1G48090.4;AT1G48090.1;AT1G48090.3;AT1G48090.2	AT1G48090.5;AT1G48090.6;AT1G48090.4;AT1G48090.1;AT1G48090.3;AT1G48090.2	599
0	0	0	0	11547000	0	0	0	15572000	14226000	0	0	15732000	0	0	22831000	12313000	18755000	12881000	15608000				-1	6	6	6	45,5	45,5	45,5	16274	0	40781	449470000	40	AT1G48160.2;AT1G48160.1	AT1G48160.2;AT1G48160.1	601
0	0	0	0	0	0	0	10813000	13681000	12495000	0	0	0	0	0	0	0	0	0	0				-1	6	6	6	46,2	46,2	46,2	16712	0	17856	424270000	22	AT1G48320.1	AT1G48320.1	602
176910000	149600000	145440000	134840000	160980000	188060000	119590000	139200000	151810000	175080000	303310000	221160000	189940000	193980000	241920000	227600000	134060000	132900000	103730000	105600000				-1	5	5	5	26,5	26,5	26,5	18726	0	213,41	13011000000	198	AT1G48350.1	AT1G48350.1	603
24565000	0	0	18606000	0	0	0	0	0	0	24637000	0	0	22768000	0	12974000	0	0	0	0				-1	10	10	10	12,9	12,9	12,9	116,19	0	32578	446540000	28	AT1G48410.1;AT1G48410.3;AT1G48410.2;AT5G43810.4;AT5G43810.3;AT5G43810.2;AT5G43810.1	AT1G48410.1;AT1G48410.3;AT1G48410.2	604
100540000	103000000	148370000	68978000	127270000	141520000	121910000	172030000	143510000	122630000	92809000	88838000	85481000	54950000	67292000	114280000	133840000	130170000	154230000	164470000				-1	12	12	12	42,4	42,4	42,4	43,9	0	74375	9053200000	143	AT1G48420.3;AT1G48420.2;AT1G48420.1	AT1G48420.3;AT1G48420.2;AT1G48420.1	605
0	0	0	0	0	0	21086000	15243000	0	0	0	0	0	0	0	0	0	0	0	0				-1	3	2	2	6,7	5,3	5,3	71,13	0	81694	48493000	6	AT1G48480.1	AT1G48480.1	607
211190000	169090000	175890000	182280000	157700000	167430000	177620000	186750000	177440000	165380000	205840000	145680000	177570000	157780000	152860000	169420000	172960000	171380000	223220000	134260000				-1	38	38	38	71,3	71,3	71,3	60,94	0	323,31	35745000000	955	AT1G48520.1;AT1G48520.3;AT1G48520.2	AT1G48520.1;AT1G48520.3;AT1G48520.2	608
0	0	0	0	0	0	0	8179900	0	0	26866000	0	0	0	0	0	0	0	0	0				-1	2	2	2	6,5	6,5	6,5	35678	0,0077057	19368	55915000	2	AT1G48550.2;AT1G48550.1	AT1G48550.2;AT1G48550.1	609
20896000	18898000	15445000	15207000	23534000	0	17539000	19056000	18999000	18598000	9855100	0	21843000	0	20531000	0	12235000	46306000	10615000	0				-1	6	6	6	15,6	15,6	15,6	51817	0	21138	640290000	71	AT1G48570.1	AT1G48570.1	610
492940000	392400000	447560000	438190000	439540000	458300000	447320000	457200000	433310000	497320000	564880000	360200000	436990000	373020000	511120000	500390000	421600000	400340000	402060000	394100000				-1	27	27	17	58,1	58,1	39,8	54018	0	323,31	81467000000	893	AT1G48600.1;AT1G48600.2	AT1G48600.1;AT1G48600.2	611
17544000	7078000	12175000	0	0	11951000	0	6725200	0	0	0	0	0	0	0	0	0	0	29289000	26696000				-1	5	5	5	35,9	35,9	35,9	20208	0	12046	177180000	18	AT1G48610.2;AT1G48610.1	AT1G48610.2;AT1G48610.1	612
117920000	119370000	109500000	115480000	97012000	87984000	71020000	124450000	103260000	63306000	95363000	113450000	93914000	89349000	88364000	60631000	36558000	29339000	18400000	63526000				-1	18	5	5	66	25,8	25,8	35,8	0	164,69	7616700000	137	AT1G48630.1	AT1G48630.1	614
205160000	184860000	195430000	174080000	209470000	202010000	157230000	160030000	176250000	188820000	215370000	162030000	187560000	212770000	211060000	233690000	185940000	173430000	221510000	166900000				-1	15	15	15	60,7	60,7	60,7	21922	0	171,05	20407000000	386	AT1G48830.2;AT1G48830.1	AT1G48830.2;AT1G48830.1	615
353840000	336540000	393720000	402880000	461920000	411140000	427640000	393390000	369470000	393840000	403000000	422210000	392470000	355900000	426030000	514900000	473070000	575970000	469810000	271000000				-1	18	18	18	60,6	60,6	60,6	47317	0	323,31	53198000000	585	AT1G48850.1;AT1G48850.3;AT1G48850.2	AT1G48850.1;AT1G48850.3;AT1G48850.2	616
144730000	142170000	125980000	119960000	96506000	115020000	110020000	130670000	112400000	70200000	133820000	83770000	121160000	89423000	44225000	89200000	102820000	68038000	59269000	62314000				-1	24	5	5	56	14,6	14,6	55831	0	143,13	6779400000	149	AT1G48860.1;AT1G48860.2	AT1G48860.1;AT1G48860.2	617
34658000	0	44725000	53135000	0	28969000	91749000	59626000	24564000	35701000	49981000	20458000	93351000	52835000	65854000	14900000	61893000	35001000	35435000	36477000				-1	15	15	2	40	40	3,6	54781	0	64804	2693100000	125	AT1G48900.1;AT5G49500.1;AT1G15310.1	AT1G48900.1	618
38704000	51397000	44110000	24228000	57208000	47390000	45958000	44649000	43354000	57009000	53182000	46858000	39344000	52255000	56854000	22746000	55494000	30339000	31454000	31096000				-1	16	16	16	25,7	25,7	25,7	58773	0	74651	3982700000	135	AT1G48920.1	AT1G48920.1	619
0	0	0	0	0	0	0	0	0	0	129940000	0	0	81267000	0	0	38224000	0	0	0				-1	3	3	3	3,3	3,3	3,3	116,05	0	64447	325310000	16	AT1G49040.3;AT1G49040.1;AT1G49040.4;AT1G49040.2	AT1G49040.3;AT1G49040.1;AT1G49040.4;AT1G49040.2	621
231010000	216270000	0	0	0	260830000	0	0	0	0	0	0	0	0	0	0	0	0	0	0	+			-1	1	1	1	0,6	0,6	0,6	223,34	1	-2	652550000	4	AT1G49340.4;AT1G49340.3;AT1G49340.2;AT1G49340.1	AT1G49340.4;AT1G49340.3;AT1G49340.2;AT1G49340.1	623
26835000	15768000	27450000	28519000	26305000	25063000	27668000	12701000	16983000	19503000	18166000	26055000	24311000	30881000	24631000	27098000	31864000	22702000	29873000	40651000				-1	9	9	9	19,1	19,1	19,1	74388	0	168,19	1265100000	128	AT1G49430.1;AT1G49430.2	AT1G49430.1;AT1G49430.2	624
46684000	62596000	62709000	70428000	68387000	52430000	57175000	52772000	68325000	65117000	44628000	66136000	45725000	77907000	61697000	47555000	86091000	86546000	85863000	100700000				-1	9	7	6	27,6	24,9	22,9	48483	0	323,31	3783100000	160	AT1G49600.1;AT1G49600.3;AT1G49600.2	AT1G49600.1;AT1G49600.3;AT1G49600.2	627
0	12099000	12455000	9685800	12293000	13764000	8586400	20032000	17027000	13437000	8654900	0	14963000	19682000	11656000	17129000	22921000	21649000	27917000	0				-1	30	11	11	32,7	15,5	15,5	121,13	0	63315	602170000	87	AT1G49630.3;AT1G49630.2;AT1G49630.1;AT1G49630.5;AT1G49630.4	AT1G49630.3;AT1G49630.2;AT1G49630.1;AT1G49630.5;AT1G49630.4	628
48698000	52428000	62367000	67084000	60098000	59406000	55019000	44819000	0	53700000	0	0	40331000	49693000	53349000	59145000	0	106550000	0	41125000				-1	5	4	4	16	13,9	13,9	41693	0	27009	2011500000	50	AT1G49650.1;AT1G49640.1	AT1G49650.1	629
69136000	84928000	107490000	74396000	94814000	77310000	91027000	88476000	101790000	88776000	54643000	83575000	73303000	70420000	95270000	133970000	179490000	233990000	171440000	136260000				-1	8	8	7	48,6	48,6	46,1	35196	0	191,46	5031900000	171	AT1G49660.1	AT1G49660.1	630
44032000	26955000	38802000	34523000	37129000	32308000	66334000	46735000	62483000	43910000	65577000	42279000	62921000	64090000	43537000	41488000	78289000	26057000	40748000	48337000				-1	14	14	14	32,3	32,3	32,3	67943	0	62701	2422100000	96	AT1G49670.1;AT1G49670.2	AT1G49670.1;AT1G49670.2	631
0	0	0	39502000	0	30343000	37772000	28663000	0	35424000	34192000	0	30926000	0	39121000	0	27772000	49657000	0	0				-1	4	4	4	15,9	15,9	15,9	39825	0	28594	472610000	19	AT1G49740.1;AT3G19310.1	AT1G49740.1	632
68044000	74629000	97992000	89194000	75940000	64291000	71764000	137290000	78124000	58304000	72916000	73890000	82459000	72459000	61984000	67670000	31949000	128630000	65548000	74604000				-1	19	19	19	46,2	46,2	46,2	54407	0	231,51	8358600000	300	AT1G49750.1	AT1G49750.1	633
414170000	441600000	425030000	424690000	361610000	316910000	467370000	408350000	394550000	380670000	350120000	423760000	411970000	398490000	409000000	452790000	533110000	480510000	450620000	404280000				-1	32	32	27	55,4	55,4	50,8	72779	0	323,31	78499000000	1114	AT1G49760.2;AT1G49760.1	AT1G49760.2;AT1G49760.1	634
33461000	25615000	31745000	24211000	24214000	36023000	32872000	31396000	37172000	44847000	30748000	23046000	31531000	25101000	27100000	24592000	25825000	19869000	0	0				-1	11	11	11	32,1	32,1	32,1	48,07	0	30,42	1467900000	71	AT1G49820.1	AT1G49820.1	635
211620000	261550000	205620000	353250000	268230000	229900000	146700000	193060000	224100000	203090000	122520000	234690000	202310000	260170000	114740000	380130000	241070000	194070000	324440000	207230000				-1	11	11	11	31,8	31,8	31,8	42627	0	143,28	19814000000	285	AT1G49970.1	AT1G49970.1	636
6203300	0	5318500	4773100	0	0	5353800	3158100	0	6314600	8295500	0	5446600	0	4415700	0	8432900	0	0	0				-1	1	1	1	5,6	5,6	5,6	24013	0	42066	112680000	16	AT1G50170.2;AT1G50170.3;AT1G50170.1	AT1G50170.2;AT1G50170.3;AT1G50170.1	637
250820000	260150000	253970000	246150000	249840000	228600000	251050000	241360000	241330000	209010000	240010000	244730000	222790000	224310000	229060000	221090000	282240000	243290000	249010000	236350000				-1	61	61	61	65,3	65,3	65,3	110,49	0	323,31	73466000000	1431	AT1G50200.1;AT1G50200.2	AT1G50200.1;AT1G50200.2	638
0	0	0	0	0	0	0	0	0	0	0	0	0	0	0	0	0	16625000	0	0				-1	6	6	6	11,5	11,5	11,5	76758	0	10674	616910000	8	AT1G50250.1;AT5G42270.1	AT1G50250.1;AT5G42270.1	639
149120000	113280000	149540000	155730000	105240000	160060000	133210000	175410000	131590000	140530000	99430000	80615000	202160000	121090000	92363000	134950000	173230000	222590000	219860000	123880000				-1	5	5	5	29,1	29,1	29,1	19648	0	82023	8110600000	171	AT1G50320.1	AT1G50320.1	640
0	31765000	35320000	52941000	25637000	47083000	19791000	22309000	26728000	21504000	32655000	17418000	29081000	24809000	17987000	0	11638000	16021000	23619000	25396000				-1	10	10	10	44,2	44,2	44,2	34819	0	43103	1464300000	103	AT1G50370.1;AT3G19980.1	AT1G50370.1;AT3G19980.1	641
47143000	47275000	40490000	44861000	27405000	42442000	37471000	58660000	44579000	36082000	53379000	56566000	64551000	55780000	40626000	53523000	45869000	40243000	61212000	20057000				-1	22	22	22	44,1	44,1	44,1	80938	0	157,87	2501000000	131	AT1G50380.1;AT1G50380.2	AT1G50380.1;AT1G50380.2	642
288730000	311360000	330500000	384050000	301690000	292450000	271390000	330960000	330860000	327460000	371450000	317040000	304230000	352470000	314260000	321730000	365800000	323270000	349220000	338430000				-1	38	38	38	70,2	70,2	70,2	67801	0	323,31	71624000000	1023	AT1G50480.1;AT2G12280.1	AT1G50480.1	643
0	7326700	8106200	0	12129000	0	0	0	0	0	0	0	0	0	0	18007000	0	0	14799000	0				-1	5	5	5	11,9	11,9	11,9	76815	0	39595	155150000	19	AT1G50500.5;AT1G50500.3;AT1G50500.1;AT1G50500.2;AT1G50500.4	AT1G50500.5;AT1G50500.3;AT1G50500.1;AT1G50500.2;AT1G50500.4	644
20964000	21967000	20329000	13046000	16967000	16431000	18577000	13135000	17357000	24106000	7762900	7083700	17599000	22448000	11093000	19969000	24187000	22835000	17772000	11088000				-1	9	9	9	45,5	45,5	45,5	34799	0	80553	874110000	114	AT1G50510.1	AT1G50510.1	645
0	0	0	0	14205000	0	0	8331300	14619000	15282000	0	0	0	25365000	0	0	33982000	0	0	9910800				-1	8	8	8	40,2	40,2	40,2	33971	0	11205	302930000	35	AT1G50575.1	AT1G50575.1	646
25099000	27454000	22030000	32050000	15408000	28536000	31479000	32576000	32539000	36755000	28867000	29766000	46271000	28259000	28775000	28214000	44342000	74004000	0	48767000				-1	4	4	4	21,2	21,2	21,2	23425	0	17972	1633000000	83	AT1G50670.3;AT1G50670.2;AT1G50670.1	AT1G50670.3;AT1G50670.2;AT1G50670.1	647
0	0	0	0	0	0	0	0	0	0	0	0	0	17717000	0	0	0	0	0	0				-1	4	4	4	34,3	34,3	34,3	19189	0	46569	248320000	15	AT1G50900.1	AT1G50900.1	648
0	0	0	0	0	0	0	0	0	0	0	0	0	8622500	0	0	0	0	0	0				-1	2	2	2	8	8	8	38407	0,0010574	28972	61609000	2	AT1G50940.1	AT1G50940.1	650
0	0	34715000	35129000	0	0	0	0	0	57474000	31656000	40438000	0	0	0	33386000	0	0	0	0				-1	7	7	7	30,8	30,8	30,8	24161	0	18681	703570000	37	AT1G51100.1	AT1G51100.1	651
36943000	45110000	34722000	30361000	0	0	43714000	32936000	32434000	34292000	59204000	31497000	39593000	24294000	24713000	42641000	0	33565000	0	43846000				-1	5	5	5	43,3	43,3	43,3	23651	0	21118	1181200000	25	AT1G51360.1	AT1G51360.1	653
101130000	75921000	72325000	98285000	55436000	102100000	40040000	63017000	72511000	105540000	0	0	83421000	0	57555000	0	0	0	172410000	31257000				-1	1	1	1	11,3	11,3	11,3	11361	0	51702	1763500000	28	AT1G51400.1	AT1G51400.1	655
87830000	68771000	52998000	0	42572000	69949000	55026000	52626000	29902000	32895000	49491000	58851000	56505000	38705000	50919000	28972000	34896000	32020000	21216000	37028000				-1	3	3	3	11,9	11,9	11,9	22438	0	43679	1969000000	61	AT1G51510.1	AT1G51510.1	656
47739000	34634000	26082000	28258000	83915000	0	0	45517000	26653000	29519000	36200000	0	0	39155000	55781000	69762000	20433000	28487000	40281000	0				-1	8	6	6	31,6	26,3	26,3	43582	0	38,17	1286900000	65	AT1G51560.1	AT1G51560.1	657
5005800	0	0	0	0	0	4660200	10936000	10276000	0	0	0	10012000	0	0	0	0	0	0	9765600				-1	1	1	1	14,3	14,3	14,3	78319	0	70825	73372000	8	AT1G51650.1	AT1G51650.1	658
69495000	72947000	68452000	77299000	74860000	63402000	77264000	71417000	69587000	71269000	66273000	79119000	59259000	66935000	77979000	70897000	64691000	67231000	97963000	63886000				-1	14	14	14	33,7	33,7	33,7	61053	0	125,61	8102600000	293	AT1G51680.1;AT1G51680.3;AT1G51680.2;AT3G21240.3;AT3G21240.2;AT3G21240.1	AT1G51680.1;AT1G51680.3;AT1G51680.2	660
24909000	0	37541000	29416000	0	35681000	25482000	20818000	37617000	38072000	36248000	36634000	0	27646000	9593700	26625000	35076000	33693000	23764000	13359000				-1	11	9	9	32,8	29,9	29,9	56835	0	130,49	1820900000	101	AT1G51690.2;AT1G51690.4;AT1G51690.1;AT1G51690.3;AT1G51690.5	AT1G51690.2;AT1G51690.4;AT1G51690.1;AT1G51690.3;AT1G51690.5	661
172540000	150840000	131470000	173040000	155130000	147490000	176320000	169200000	147540000	131970000	139190000	171880000	145920000	157990000	155340000	139870000	146550000	106820000	107590000	138900000				-1	17	17	17	50,4	50,4	50,4	53695	0	307,79	17594000000	441	AT1G51710.1;AT1G51710.2;AT3G21280.2;AT3G21280.1	AT1G51710.1;AT1G51710.2	662
13646000	0	0	0	0	0	0	0	0	0	0	0	0	0	0	0	0	0	0	0				-1	4	4	4	6	6	6	95296	0	43689	89596000	4	AT1G51805.2;AT1G51805.1	AT1G51805.2;AT1G51805.1	664
41552000	0	43835000	0	43300000	0	20940000	25013000	34764000	35281000	62642000	0	30164000	79446000	40892000	0	26462000	0	0	68518000				-1	8	8	8	32,6	32,6	32,6	54401	0	52877	1491700000	42	AT1G51980.1;AT1G51980.2;AT3G16480.1	AT1G51980.1;AT1G51980.2;AT3G16480.1	665
0	0	0	0	9867300	0	0	0	0	0	0	0	0	0	0	0	0	0	0	0				-1	5	5	5	9,3	9,3	9,3	73938	0	11682	86655000	8	AT1G52000.2;AT1G52000.1	AT1G52000.2;AT1G52000.1	666
0	0	0	0	0	27485000	0	0	0	0	0	0	0	0	0	0	0	0	0	0				-1	1	1	1	3,9	3,9	3,9	50166	0,0030387	22172	108180000	7	AT1G52040.1;AT1G52030.3;AT1G52030.2;AT1G52030.1	AT1G52040.1;AT1G52030.3;AT1G52030.2;AT1G52030.1	667
350410000	374600000	226450000	604970000	490040000	226700000	122650000	173050000	187380000	252180000	359440000	638080000	268450000	518480000	440800000	608920000	467270000	376770000	185070000	323870000				-1	5	5	5	34,7	34,7	34,7	10771	0	91081	17019000000	105	AT3G16080.1;AT1G52300.1;AT1G15250.2;AT1G15250.1;AT3G16080.2	AT3G16080.1;AT1G52300.1;AT1G15250.2;AT1G15250.1	669
34499000	49111000	35383000	33913000	41615000	31041000	0	29208000	17885000	28289000	34910000	29659000	28019000	33235000	38237000	24820000	22782000	36521000	38208000	20883000				-1	10	10	10	49,5	49,5	49,5	30272	0	57581	1849200000	96	AT1G52340.1	AT1G52340.1	670
50115000	41675000	71480000	62999000	82483000	75825000	67292000	102590000	69360000	0	68173000	85205000	127000000	111930000	92196000	109930000	60043000	38468000	45059000	43507000				-1	15	15	5	21,5	21,5	6,9	104,22	0	74228	5416200000	139	AT1G52360.3;AT1G52360.4;AT1G52360.1;AT1G52360.2	AT1G52360.3;AT1G52360.4;AT1G52360.1;AT1G52360.2	671
39978000	100270000	57129000	71045000	49656000	49491000	46427000	25451000	22685000	54076000	47652000	28485000	31457000	59382000	41976000	21078000	20523000	0	19219000	32603000				-1	14	14	14	45	45	45	46592	0	98593	2506800000	117	AT1G52380.4;AT1G52380.3;AT1G52380.2;AT1G52380.1	AT1G52380.4;AT1G52380.3;AT1G52380.2;AT1G52380.1	672
258210000	221470000	300030000	156840000	239150000	315270000	347670000	313340000	286370000	250370000	287640000	241190000	293460000	280450000	286410000	218060000	231790000	224260000	215010000	195100000				-1	21	21	19	57	57	54	60459	0	323,31	24465000000	417	AT1G52400.3;AT1G52400.1;AT1G52400.2;AT3G21370.1;AT5G28510.1;AT1G75940.1	AT1G52400.3;AT1G52400.1;AT1G52400.2	673
13935000	0	13683000	4308300	3871700	20692000	0	13625000	7024900	9188900	0	0	0	0	0	0	0	0	0	18831000				-1	8	8	8	19,1	19,1	19,1	84375	0	32838	267010000	48	AT1G52410.2;AT1G52410.1	AT1G52410.2;AT1G52410.1	674
247950000	231860000	218200000	218910000	187180000	226770000	220680000	259780000	220760000	241300000	334280000	204170000	248400000	219100000	209080000	336090000	328580000	438520000	332450000	243320000				-1	16	16	16	59,5	59,5	59,5	41839	0	323,31	28117000000	420	AT1G52510.1;AT1G52510.2	AT1G52510.1;AT1G52510.2	675
0	0	0	0	0	0	0	30813000	0	0	0	45012000	0	0	0	0	0	0	0	0				-1	4	1	1	7,8	3	3	91597	0	45496	150550000	3	AT1G52570.3;AT1G52570.2;AT1G52570.1	AT1G52570.3;AT1G52570.2;AT1G52570.1	676
83197000	80334000	75670000	114490000	68594000	100840000	81237000	100120000	91531000	85801000	97828000	55264000	81224000	91444000	72591000	115220000	112840000	153600000	197810000	131820000				-1	9	9	9	46,7	46,7	46,7	29573	0	263,42	9408100000	276	AT1G52670.1	AT1G52670.1	677
0	0	0	0	0	0	0	0	0	0	0	28302000	0	0	0	21065000	0	0	0	0				-1	12	2	2	43,7	7,6	7,6	37754	0	89542	121760000	8	AT1G52730.1;AT1G52730.2;AT1G52730.3	AT1G52730.1;AT1G52730.2;AT1G52730.3	678
42473000	0	28226000	21841000	25716000	27316000	30420000	29544000	0	0	75377000	24632000	40541000	33205000	34195000	25365000	24744000	13043000	13214000	22127000				-1	6	6	6	19,9	19,9	19,9	36975	0	33,26	1286600000	76	AT1G52760.1	AT1G52760.1	680
23364000	10368000	22759000	0	9872500	26609000	18862000	28078000	10015000	11767000	14976000	18134000	19274000	4845400	18069000	0	11784000	0	0	14861000				-1	7	7	7	26,6	26,6	26,6	34468	0	23838	912570000	110	AT1G53120.2;AT1G53120.1	AT1G53120.2;AT1G53120.1	681
452460000	602590000	511430000	544120000	519660000	545690000	526110000	492320000	568380000	581940000	598970000	429260000	498690000	461190000	513990000	565670000	1015500000	829120000	972530000	932670000				-1	17	15	11	76	72,4	56,9	35804	0	323,31	86395000000	936	AT1G53240.1	AT1G53240.1	683
140800000	153500000	154280000	104610000	138740000	139470000	173480000	129560000	130190000	160600000	119830000	91350000	125630000	90721000	132950000	96498000	101590000	152700000	92457000	144150000				-1	18	18	18	60,3	60,3	60,3	46,99	0	271,68	16175000000	501	AT1G53280.1;AT1G53280.2	AT1G53280.1;AT1G53280.2	684
307240000	265500000	290170000	253350000	299780000	305010000	328730000	319620000	323470000	281070000	360590000	330510000	301140000	315030000	309460000	339670000	349010000	292330000	321970000	287790000				-1	75	49	34	73	55	44,2	110,28	0	323,31	74403000000	1246	AT1G53310.3;AT1G53310.2;AT1G53310.1	AT1G53310.3;AT1G53310.2;AT1G53310.1	685
211300000	181550000	172410000	119850000	140750000	145530000	188530000	162500000	172140000	156000000	159520000	135770000	144680000	143250000	152010000	135130000	179180000	94462000	176700000	235060000				-1	38	27	18	66,7	46,2	35,2	75225	0	292,32	16790000000	479	AT1G53500.1	AT1G53500.1	687
86484000	104940000	95935000	84073000	105490000	97278000	91180000	91276000	91029000	116940000	65378000	91202000	79808000	70087000	105250000	103710000	96085000	110170000	117770000	91161000				-1	6	6	6	25,4	25,4	25,4	30729	0	129,8	6479900000	202	AT1G53520.1	AT1G53520.1	688
45849000	46165000	37744000	59697000	61385000	58312000	73852000	42035000	43478000	36051000	59109000	53712000	85056000	47636000	36895000	0	27912000	30928000	26870000	0				-1	5	5	5	35	35	35	32332	0	65322	1976500000	59	AT1G53580.1;AT1G53580.2	AT1G53580.1;AT1G53580.2	689
34404000	0	32870000	31649000	22084000	35374000	0	40719000	38718000	34221000	0	18789000	0	41970000	0	0	21720000	9874400	31510000	0				-1	3	3	3	14,9	14,9	14,9	21854	0	93326	758510000	38	AT1G53670.2;AT1G53670.1	AT1G53670.2;AT1G53670.1	690
217420000	231490000	247070000	247180000	228130000	217890000	237850000	223290000	253130000	249280000	232510000	204050000	231840000	267780000	268500000	205990000	213280000	219590000	208790000	186760000				-1	26	25	25	61	61	61	47803	0	188,89	36112000000	695	AT1G53750.1;AT1G53780.3;AT1G53780.4;AT1G53780.1;AT1G53780.2	AT1G53750.1	691
261430000	291980000	227710000	269960000	206310000	249280000	249580000	217030000	217010000	229760000	275350000	190970000	284820000	216220000	192930000	196650000	219700000	326230000	262740000	269940000				-1	19	19	3	79,3	79,3	23,2	25947	0	323,31	31461000000	485	AT1G53850.2;AT1G53850.1	AT1G53850.2;AT1G53850.1	692
0	10978000	0	0	0	0	0	0	0	0	0	0	0	0	0	0	0	0	0	0				-1	2	2	2	9,3	9,3	9,3	34748	0	39422	56446000	3	AT1G54030.2;AT1G54030.1	AT1G54030.2;AT1G54030.1	695
0	0	0	0	0	37905000	0	39240000	0	0	0	0	0	0	31207000	0	0	0	0	0				-1	4	4	4	8,4	8,4	8,4	70,77	0	43771	437220000	16	AT1G54090.1;AT3G14090.1	AT1G54090.1	696
78058000	65512000	81990000	69888000	86506000	73348000	57053000	50277000	63552000	62674000	83029000	70582000	80559000	70372000	90491000	74524000	63978000	84292000	63765000	80226000				-1	19	19	19	57,5	57,5	57,5	54208	0	245,28	7458900000	302	AT1G54100.2;AT1G54100.1	AT1G54100.2;AT1G54100.1	697
0	0	0	2431400	0	0	0	3029900	0	0	0	0	0	0	0	0	0	0	0	0				-1	5	4	4	11,6	10,2	10,2	65389	0	13835	65427000	15	AT1G54170.1	AT1G54170.1	698
0	34417000	33291000	63994000	41085000	55941000	61042000	89406000	80641000	79692000	79698000	78321000	59794000	73956000	80183000	62465000	62778000	44024000	78078000	44716000				-1	17	12	12	39,1	28,9	28,9	58467	0	85718	5824200000	182	AT1G54220.2;AT1G54220.1	AT1G54220.2;AT1G54220.1	699
172530000	252600000	180660000	249740000	303080000	265770000	238220000	245810000	257720000	234260000	250560000	210000000	255240000	186800000	287950000	129570000	287220000	195490000	184800000	300700000				-1	34	9	9	81,8	30,6	30,6	46762	0	190,31	15786000000	236	AT1G54270.1;AT1G54270.2	AT1G54270.1;AT1G54270.2	700
0	0	0	0	0	0	0	0	0	0	0	0	0	0	0	0	0	32144000	0	0				-1	8	1	1	74,3	29,2	29,2	12,59	0	12734	14303000	3	AT1G54290.1	AT1G54290.1	701
0	0	0	11177000	0	0	0	0	10814000	4758500	0	0	0	0	11793000	0	0	0	0	20688000				-1	9	1	1	17,3	2,4	2,4	47234	0	40701	65464000	4	AT1G54340.1;AT1G54340.2	AT1G54340.1;AT1G54340.2	702
0	116460000	0	86207000	0	0	0	0	0	0	192870000	0	0	153820000	0	27814000	0	30222000	79324000	0				-1	3	3	3	34,7	34,7	34,7	10796	0	18572	1233200000	10	AT1G54410.1	AT1G54410.1	704
28574000	31373000	42224000	6284200	0	0	13634000	0	0	16296000	15229000	12197000	29461000	24334000	28208000	0	0	0	0	0				-1	5	5	3	39,7	39,7	28,7	14528	0	39411	803500000	35	AT1G54580.1	AT1G54580.1	707
24940000	23666000	20126000	6716300	5332500	8306500	8377200	18019000	12033000	7201700	12859000	6636400	16734000	13316000	9363900	7859500	10964000	0	14250000	23458000				-1	4	2	2	27,9	16,9	16,9	14,65	0	21542	631020000	83	AT1G54630.1;AT1G54630.2	AT1G54630.1;AT1G54630.2	708
17255000	11372000	14757000	12579000	0	0	13963000	16068000	8060800	10639000	11735000	7260500	10587000	5555400	9701600	11079000	0	10470000	14049000	0				-1	12	12	12	21,7	21,7	21,7	98044	0	78661	576690000	76	AT1G55020.1	AT1G55020.1	710
35447000	41214000	31184000	30424000	32056000	0	29690000	24454000	0	26834000	25059000	35269000	0	30026000	53324000	15969000	15525000	27876000	18603000	32090000				-1	10	10	10	24,7	24,7	24,7	80,9	0	58497	968720000	68	AT1G55090.1	AT1G55090.1	711
20851000	0	21989000	24081000	0	0	15030000	18966000	0	0	23445000	0	0	0	0	0	19138000	27889000	17564000	31849000				-1	3	3	3	18,6	18,6	18,6	26302	0	49434	412140000	24	AT1G55140.1	AT1G55140.1	712
0	0	0	0	31462000	0	0	0	0	0	102190000	119140000	55561000	0	0	120710000	98957000	153700000	0	0				-1	2	2	2	12,3	12,3	12,3	20618	0	15647	882310000	18	AT1G55210.2;AT1G55210.1	AT1G55210.2;AT1G55210.1	714
0	0	0	0	0	20283000	0	0	14350000	0	0	0	0	0	0	0	0	0	0	0				-1	1	1	1	4,9	4,9	4,9	25034	0,0015584	26185	57631000	1	AT1G55260.2;AT1G55260.1	AT1G55260.2;AT1G55260.1	715
0	16312000	0	14981000	13412000	0	14489000	15983000	0	19353000	19714000	31646000	20399000	23393000	14719000	0	20169000	0	13320000	23476000				-1	7	7	7	25,7	25,7	25,7	34475	0	39,35	590810000	51	AT1G55450.1;AT1G55450.2;AT3G54150.2;AT3G54150.1	AT1G55450.1;AT1G55450.2	716
335570000	284210000	343790000	373840000	321480000	350350000	296240000	328590000	335000000	313200000	387310000	273630000	169550000	275940000	190150000	358110000	307330000	267540000	382540000	233670000				-1	30	30	30	71,3	71,3	71,3	37,41	0	323,31	66660000000	965	AT1G55480.1	AT1G55480.1	717
4750500000	5447500000	4987000000	5175700000	4961800000	4460700000	5825800000	4891200000	5003700000	4929900000	4650000000	5361700000	4622500000	4947300000	5507400000	4944700000	5156600000	5588700000	4929300000	5836900000				-1	69	69	21	81,8	81,8	36,2	63808	0	323,31	1481400000000	5299	AT1G55490.5;AT1G55490.4;AT1G55490.3;AT1G55490.2;AT1G55490.1	AT1G55490.5;AT1G55490.4;AT1G55490.3;AT1G55490.2;AT1G55490.1	718
0	0	0	14970000	0	0	0	13238000	0	18104000	0	0	0	0	0	0	0	0	30475000	0				-1	3	1	1	6,6	2,9	2,9	60652	0	66249	129960000	13	AT1G55500.1;AT1G55500.6;AT1G55500.3;AT1G55500.4;AT1G55500.2;AT1G55500.5	AT1G55500.1;AT1G55500.6;AT1G55500.3;AT1G55500.4;AT1G55500.2;AT1G55500.5	719
350940000	385730000	423020000	430350000	0	312790000	352120000	321010000	255610000	341660000	0	381490000	458250000	378100000	386300000	0	161130000	397340000	177030000	593740000				-1	1	1	1	1,6	1,6	1,6	62212	0,0010565	28726	9562100000	44	AT1G55570.1	AT1G55570.1	720
27821000	28677000	0	18723000	19878000	9943400	38639000	4447600	17896000	36712000	27255000	0	23299000	21705000	0	0	46286000	0	32835000	26949000				-1	5	5	5	41,2	41,2	41,2	17672	0	50636	1135300000	66	AT1G55805.1	AT1G55805.1	721
0	0	7782900	0	0	0	0	0	0	0	0	0	0	0	0	0	0	0	0	0				-1	5	2	2	17,1	9,8	9,8	50765	0	89567	19515000	3	AT1G55810.7;AT1G55810.2;AT1G55810.6;AT1G55810.3;AT1G55810.1;AT1G55810.5;AT1G55810.4;AT3G27440.3;AT3G27440.2;AT3G27440.1	AT1G55810.7;AT1G55810.2;AT1G55810.6;AT1G55810.3;AT1G55810.1;AT1G55810.5;AT1G55810.4;AT3G27440.3;AT3G27440.2;AT3G27440.1	722
27581000	29488000	30871000	21024000	33318000	27668000	32563000	30739000	27833000	24455000	37627000	20393000	31382000	27413000	31033000	21733000	37633000	23958000	21842000	31785000				-1	36	36	15	15	15	7,1	404,99	0	129,65	2847400000	239	AT1G55860.1	AT1G55860.1	723
42766000	49374000	20433000	35505000	31257000	25126000	26341000	20415000	22672000	25271000	17232000	0	26033000	23990000	15542000	31843000	46433000	0	43012000	0				-1	14	14	14	53,6	53,6	53,6	41,48	0	66,95	1568500000	109	AT1G56000.1;AT1G55980.2;AT1G55980.1;AT1G56000.2;AT1G55980.3	AT1G56000.1;AT1G55980.2;AT1G55980.1;AT1G56000.2;AT1G55980.3	725
277300000	312340000	262140000	289950000	235900000	253450000	327380000	291830000	277220000	347240000	313380000	269090000	320080000	261840000	286080000	237470000	272060000	313290000	211570000	286080000				-1	16	16	16	46,8	46,8	46,8	45628	0	293,76	28590000000	443	AT1G56050.1	AT1G56050.1	726
4573700000	5257000000	5121800000	5108500000	5780300000	4914500000	5506200000	4860200000	5341500000	5447900000	4541300000	5617400000	4985600000	4988800000	5600300000	5430400000	6211300000	6008600000	5581200000	5841000000				-1	87	87	60	79,4	79,4	60,7	93,89	0	323,31	1798900000000	9530	AT1G56070.3;AT1G56070.2;AT1G56070.1	AT1G56070.3;AT1G56070.2;AT1G56070.1	727
41789000	36624000	50509000	53199000	48771000	48335000	0	58889000	46716000	46813000	66817000	21328000	49227000	36847000	24485000	41683000	41610000	59282000	71114000	48426000				-1	13	13	13	30,8	30,8	30,8	58673	0	67813	2194000000	105	AT1G56110.1;AT3G12860.1	AT1G56110.1	728
1695500000	1822400000	1712900000	1761000000	1549300000	1741000000	1706100000	1905800000	1907500000	1549600000	1923300000	1719600000	1978900000	1896400000	1885600000	2212600000	2519200000	2401600000	2336500000	1724200000				-1	38	21	19	95,3	65,9	65,9	42615	0	323,31	218150000000	1190	AT1G56190.2;AT1G56190.1	AT1G56190.2;AT1G56190.1	729
233790000	99606000	139060000	137000000	158860000	105350000	106410000	103320000	111130000	83882000	132560000	218590000	124980000	172560000	218100000	139230000	102110000	163860000	156100000	208800000				-1	9	9	4	69,4	69,4	34,7	21986	0	109,88	8543900000	132	AT1G56330.1;AT3G62560.1;AT1G09180.1	AT1G56330.1;AT3G62560.1	730
123750000	141580000	132070000	151700000	133830000	129920000	128440000	123900000	104910000	103270000	207590000	119640000	131740000	151260000	94328000	130670000	101550000	193730000	135970000	151970000				-1	26	26	18	60,7	60,7	48,7	48527	0	323,31	21966000000	449	AT1G56340.1;AT1G56340.2	AT1G56340.1;AT1G56340.2	731
0	0	0	0	9760900	0	0	0	0	11750000	0	10364000	9713300	0	8593700	0	0	0	0	0				-1	2	2	2	18,8	18,8	18,8	36351	0	15903	120570000	10	AT1G56430.1	AT1G56430.1	732
308900000	249660000	301810000	287500000	304780000	351990000	318050000	366950000	353260000	343070000	283630000	266250000	299470000	253970000	341200000	331080000	566340000	488680000	603000000	392820000				-1	10	10	10	53,7	53,7	53,7	27651	0	323,31	31557000000	360	AT1G56450.1	AT1G56450.1	733
74094000	63277000	55419000	69362000	59211000	62743000	58712000	53870000	66551000	44189000	147780000	59405000	102310000	39354000	54784000	82313000	42791000	128130000	71292000	111090000				-1	11	11	11	12,9	12,9	12,9	114,4	0	97189	5205600000	146	AT1G56500.1;AT1G56500.2;AT1G56500.3	AT1G56500.1;AT1G56500.2	734
0	6212500	0	0	0	0	0	9658300	0	0	15149000	0	0	0	0	9057200	0	0	0	0				-1	3	3	3	6,8	6,8	6,8	70436	0	65893	93269000	12	AT1G56560.1;AT3G05820.1;AT3G05820.2	AT1G56560.1	735
131590000	64728000	120790000	82258000	36310000	77033000	108710000	124130000	60856000	68428000	120850000	146350000	92616000	108910000	91868000	114560000	94375000	404340000	142900000	75834000				-1	9	8	8	51,8	51,8	51,8	18406	0	45932	5147500000	99	AT1G56580.1	AT1G56580.1	736
0	7687500	9894300	2994600	5831300	0	8577800	11532000	6702000	4978700	3442700	2970600	6819100	6396900	4574600	0	3850900	0	9312500	7923800				-1	5	4	3	32,9	27,4	26,9	24046	0	17996	238260000	47	AT1G56700.4;AT1G56700.2;AT1G56700.1;AT1G56700.3	AT1G56700.4;AT1G56700.2;AT1G56700.1;AT1G56700.3	737
978750000	1160300000	1089200000	1131700000	1235800000	1053100000	1077500000	1163600000	1244300000	1224500000	1216100000	1235300000	1116200000	1143100000	1215900000	1322300000	1504600000	1593800000	1456900000	1214600000				-1	28	28	18	60,5	60,5	36,6	46,4	0	323,31	210230000000	1317	AT1G57720.2;AT1G57720.1	AT1G57720.2;AT1G57720.1	738
81462000	84285000	90709000	86355000	78211000	77246000	88782000	100070000	97398000	82822000	106480000	98927000	108610000	86673000	62195000	96946000	106450000	144940000	128530000	82102000				-1	22	22	22	52,8	52,8	52,8	61723	0	287,28	12621000000	467	AT1G57770.1	AT1G57770.1	739
210240000	188830000	176910000	217760000	207810000	190630000	207810000	213010000	215220000	194740000	148750000	167350000	158230000	188120000	158380000	167780000	245300000	234870000	272570000	248710000				-1	14	11	11	42,6	32,1	32,1	44556	0	203,11	21013000000	408	AT1G58080.1	AT1G58080.1	740
49088000	38672000	0	0	0	33381000	0	27895000	26565000	28035000	100970000	44095000	28343000	23151000	0	50008000	26892000	18252000	16613000	22903000				-1	5	5	5	15,2	15,2	15,2	45035	0	47658	1438900000	87	AT1G58270.1	AT1G58270.1	741
25682000	12045000	0	0	0	27304000	0	23016000	33836000	0	0	18010000	26989000	12187000	20062000	33410000	0	0	0	21361000				-1	5	5	5	31,1	31,1	31,1	33868	0	39868	634940000	52	AT1G58280.4;AT1G58280.3;AT1G58280.1;AT1G58280.2	AT1G58280.4;AT1G58280.3;AT1G58280.1;AT1G58280.2	742
88263000	144090000	119180000	97089000	103070000	90348000	95676000	151450000	70397000	84641000	106210000	44980000	122600000	133040000	142620000	70425000	121180000	89046000	93960000	119750000				-1	14	14	8	31,3	31,3	20,1	59515	0	177,61	10248000000	219	AT1G58290.1	AT1G58290.1	743
492110000	576480000	529970000	423650000	505060000	481300000	462020000	407310000	530360000	437440000	607350000	578830000	534310000	468230000	700640000	351210000	366350000	167360000	311590000	448130000				-1	16	7	7	46,8	19,7	19,7	30771	0	175,64	41998000000	289	AT1G59359.1;AT1G58983.1;AT1G58684.1;AT1G58380.1	AT1G59359.1;AT1G58983.1;AT1G58684.1;AT1G58380.1	744
0	16520000	0	0	0	0	0	0	0	0	20819000	0	0	0	0	17463000	0	0	0	0				-1	5	5	5	18,2	18,2	18,2	37573	0	81905	192300000	8	AT1G59600.1	AT1G59600.1	747
53464000	34232000	67076000	28995000	78456000	33082000	28201000	47805000	43967000	38904000	58436000	83527000	70503000	89232000	85380000	63432000	41920000	30974000	47693000	68949000				-1	25	25	10	35,7	35,7	16,1	100,23	0	185,58	4329400000	229	AT1G59610.1	AT1G59610.1	748
10252000	8998700	9182000	8086600	9454500	5496700	8443700	6676500	6933600	8286900	10945000	9701900	7156100	6909800	6578600	0	0	10879000	13108000	13003000				-1	9	9	9	44,4	44,4	44,4	26506	0	31579	339950000	68	AT1G59700.1	AT1G59700.1	749
0	0	0	0	11049000	13622000	0	0	0	0	21492000	0	0	0	13089000	0	0	0	14939000	0				-1	7	3	3	28,4	16,7	16,7	34,96	0	41251	110320000	7	AT1G59830.1;AT1G59830.2	AT1G59830.1;AT1G59830.2	751
0	9060200	0	0	0	0	0	0	0	0	0	0	0	0	0	0	0	0	0	0				-1	9	9	8	8,3	8,3	7,8	165,08	0	17126	159470000	10	AT1G59870.1;AT1G15210.1;AT4G15230.4;AT4G15230.1;AT4G15230.3;AT4G15215.11;AT4G15215.9;AT4G15215.5;AT4G15215.4;AT2G37280.4;AT4G15215.3;AT4G15215.1;AT4G15215.10;AT4G15215.6;AT4G15215.7;AT4G15215.8;AT4G15230.2;AT4G15215.2	AT1G59870.1	752
224420000	249980000	250600000	255800000	224600000	230160000	221380000	230250000	236060000	221480000	308960000	245440000	270500000	251900000	289260000	203630000	231980000	258810000	283220000	212580000				-1	25	25	21	57,8	57,8	53	43059	0	268,47	50388000000	775	AT1G59900.1;AT1G59900.2	AT1G59900.1;AT1G59900.2	753
12982000	7665200	21087000	12750000	12483000	9123800	11078000	11686000	13715000	9827400	14948000	8591100	10555000	11285000	13827000	13870000	22045000	25077000	20210000	16589000				-1	5	5	5	20,9	20,9	20,9	36,73	0	51311	998440000	127	AT1G59960.1;AT1G59950.1	AT1G59960.1	754
25899000	30212000	51102000	41543000	35335000	25540000	51631000	26509000	30665000	38156000	0	22795000	42304000	31646000	36217000	0	85506000	0	65010000	0				-1	5	5	5	17,7	17,7	17,7	64747	0	55237	1466600000	72	AT1G59990.1;AT1G59990.2	AT1G59990.1;AT1G59990.2	755
116390000	87609000	90393000	110280000	75012000	50382000	75340000	56809000	75677000	0	0	123470000	94270000	0	0	0	0	35656000	20291000	0				-1	7	7	7	43,8	43,8	43,8	28498	0	91633	2625300000	58	AT1G60000.1	AT1G60000.1	756
21975000	24858000	27330000	31258000	34439000	21340000	25694000	24125000	21601000	35240000	33202000	42664000	33316000	21640000	37060000	29173000	11741000	7622200	4671000	42909000				-1	10	10	9	15,9	15,9	15	94669	0	50957	1492600000	102	AT1G60070.1;AT1G60070.2	AT1G60070.1;AT1G60070.2	757
50284000	38663000	45830000	46453000	37989000	49160000	27140000	67025000	25860000	33108000	32995000	33558000	111230000	62346000	34354000	22431000	42748000	43192000	23257000	29636000				-1	17	17	17	36,5	36,5	36,5	65169	0	71979	2997000000	117	AT1G60420.1	AT1G60420.1	758
133700000	96936000	116420000	163910000	141830000	96364000	70261000	111640000	97005000	75098000	131830000	83237000	109670000	142590000	105140000	56339000	47207000	128300000	93464000	105060000				-1	12	12	12	45,1	45,1	45,1	37056	0	76359	8012200000	166	AT1G60550.1	AT1G60550.1	759
0	41236000	0	35424000	36263000	41545000	0	0	26740000	44747000	0	0	0	0	0	14040000	10043000	29566000	16745000	0				-1	6	2	1	16,2	6,7	4,1	38,16	0	55892	468940000	20	AT1G60690.1	AT1G60690.1	760
253920000	202770000	199750000	294720000	209370000	258630000	228720000	243660000	242020000	244550000	154130000	162760000	249750000	221860000	188540000	123880000	176190000	140420000	145830000	222910000				-1	25	25	18	60	60	45,8	37924	0	252,63	34332000000	536	AT1G60710.1;AT1G60680.2;AT1G60750.1	AT1G60710.1	761
28504000	17237000	35761000	27945000	41413000	24067000	23243000	9635500	19837000	36582000	62783000	27531000	27194000	38240000	20642000	41010000	26156000	41274000	21616000	25752000				-1	10	10	10	28,7	28,7	28,7	49032	0	59216	1837900000	114	AT1G60780.1;AT1G10730.1	AT1G60780.1	762
0	47003000	0	38605000	48135000	40183000	54655000	54197000	0	0	59212000	54460000	61868000	46415000	46116000	50488000	19988000	0	0	18314000				-1	9	7	3	25,5	18,8	8,9	41039	0	21192	1593400000	54	AT1G60940.2;AT1G60940.1	AT1G60940.2;AT1G60940.1	764
19292000	31348000	4330500	11023000	29792000	14632000	20017000	22365000	14612000	21795000	23671000	10010000	16667000	24990000	16140000	37484000	36641000	35655000	40746000	43368000				-1	3	2	2	31,1	24,3	24,3	15539	0	49,35	2066700000	352	AT1G60950.1	AT1G60950.1	765
93777000	120230000	0	49792000	79561000	152870000	80011000	0	161280000	120230000	43180000	83990000	75499000	55818000	59790000	101020000	150180000	110970000	119880000	80363000				-1	7	7	7	29,9	29,9	29,9	47008	0	116,81	2933300000	58	AT1G60990.3;AT1G60990.2;AT1G60990.1	AT1G60990.3;AT1G60990.2;AT1G60990.1	766
21029000	0	0	0	0	16479000	0	0	0	0	12715000	0	0	12295000	14101000	23914000	0	0	0	0				-1	5	5	5	10,7	10,7	10,7	77364	0	23297	129660000	13	AT1G61010.5;AT1G61010.4;AT1G61010.3;AT1G61010.2;AT1G61010.1	AT1G61010.5;AT1G61010.4;AT1G61010.3;AT1G61010.2;AT1G61010.1	767
0	0	19103000	0	26906000	27645000	19966000	22015000	0	24944000	41432000	0	0	22123000	0	0	0	74871000	0	28531000				-1	4	4	4	28,4	28,4	28,4	23746	0	25693	485970000	31	AT1G61520.2;AT1G61520.3;AT1G61520.1	AT1G61520.2;AT1G61520.3;AT1G61520.1	769
21478000	0	23302000	27505000	24687000	19172000	23739000	0	0	0	0	0	17955000	17188000	0	0	31786000	0	0	0				-1	11	3	3	26,2	12,1	12,1	44546	0	12678	400820000	26	AT1G61580.1	AT1G61580.1	770
0	21615000	0	34906000	0	24621000	0	18246000	0	0	16009000	0	20432000	15247000	0	0	0	25347000	29897000	0				-1	2	2	2	5,1	5,1	5,1	45091	0	58039	289090000	23	AT1G61900.2;AT1G61900.3;AT1G61900.1	AT1G61900.2;AT1G61900.3;AT1G61900.1	772
0	0	0	32127000	37393000	22985000	0	21245000	18352000	35877000	18835000	0	17472000	37606000	48154000	0	15308000	29371000	27769000	51418000				-1	33	11	11	37,3	15	15	136,56	0	63,61	922140000	54	AT1G62020.1	AT1G62020.1	773
0	14905000	916510000	722820000	0	0	0	0	0	603730000	0	0	0	759230000	0	0	0	0	0	469820000	+			-1	1	1	1	1,5	1,5	1,5	52065	1	-2	8316600000	25	AT1G62150.1	AT1G62150.1	775
244040000	231650000	235280000	211060000	254970000	206280000	230380000	249910000	243340000	200760000	168610000	175260000	208280000	176000000	189360000	229820000	313390000	286500000	315270000	208610000				-1	28	28	18	62,8	62,8	46,7	50655	0	323,31	52491000000	898	AT1G62180.1;AT1G62180.2	AT1G62180.1;AT1G62180.2	776
69855000	77013000	96802000	87490000	57684000	77973000	90581000	102370000	88526000	108510000	90950000	41865000	87263000	82414000	93415000	21654000	48497000	60015000	120080000	130230000				-1	13	13	13	52,5	52,5	52,5	36183	0	310,25	7928000000	405	AT1G62380.1	AT1G62380.1	777
145320000	165250000	146850000	150620000	207770000	155910000	177220000	162570000	148480000	115720000	125840000	125960000	139280000	112280000	135130000	128470000	226910000	191140000	237280000	224670000				-1	32	32	32	59,3	59,3	59,3	82707	0	323,31	19383000000	461	AT1G62390.1	AT1G62390.1	778
62454000	55199000	67117000	53771000	79120000	70061000	61269000	61075000	52441000	50200000	58171000	65325000	72073000	61409000	62571000	62261000	51728000	67705000	12092000	87871000				-1	18	18	16	47,4	47,4	43,5	52688	0	110,97	5762100000	240	AT1G62560.1;AT1G62560.2;AT1G62580.3;AT1G63340.1;AT1G62580.2;AT1G62580.1	AT1G62560.1;AT1G62560.2	780
4523100	3719300	4649700	2543300	0	0	3549100	2907800	0	0	2865400	2600600	3159000	3210100	2767100	0	0	0	0	0				-1	6	5	5	16,2	13,9	13,9	51311	0	95237	113170000	31	AT1G62600.1;AT1G62600.2;AT1G63390.1	AT1G62600.1;AT1G62600.2	781
129750000	135710000	149540000	153170000	135390000	144800000	154230000	126250000	145820000	165720000	90059000	132230000	123100000	105970000	105350000	135370000	152100000	140140000	156500000	157710000				-1	13	13	13	49	49	49	42846	0	323,31	15886000000	421	AT1G62640.2;AT1G62640.1	AT1G62640.2;AT1G62640.1	782
66460000	30063000	65525000	61085000	36595000	73374000	66024000	58893000	55783000	74982000	81020000	41473000	47577000	49543000	45893000	60181000	77790000	61585000	21975000	57878000				-1	12	10	9	28,4	24,1	22,6	53274	0	80,91	3380400000	129	AT1G62660.4;AT1G62660.3;AT1G62660.2;AT1G62660.1	AT1G62660.4;AT1G62660.3;AT1G62660.2;AT1G62660.1	783
142020000	143410000	155080000	157820000	154030000	126230000	136810000	129800000	158170000	152550000	146710000	169910000	149230000	158800000	169550000	159900000	170380000	206640000	160660000	168320000				-1	31	31	26	61,6	61,6	54,5	64519	0	323,31	25143000000	559	AT1G62740.1	AT1G62740.1	784
1596600000	1827100000	1673200000	1712100000	1618400000	1602100000	1922400000	1630400000	1704900000	1650600000	1711600000	1769500000	1665800000	1660500000	1711600000	1761700000	2230400000	1755200000	1684200000	1988000000				-1	61	61	61	75,5	75,5	75,5	86057	0	323,31	570180000000	3712	AT1G62750.1	AT1G62750.1	785
62043000	88739000	60766000	52327000	28131000	34964000	38235000	69613000	87986000	69933000	28916000	22433000	41578000	102850000	4026600	18920000	33263000	105770000	111170000	128020000				-1	12	12	12	57,8	57,8	57,8	27219	0	72,88	5303000000	213	AT1G62780.1	AT1G62780.1	786
0	0	0	0	0	0	0	33838000	0	0	0	0	0	0	0	0	0	0	0	0				-1	3	3	3	21,8	21,8	21,8	22,71	0	11248	70801000	6	AT1G62850.4;AT1G62850.3;AT1G62850.2	AT1G62850.4;AT1G62850.3;AT1G62850.2	787
229170000	224810000	265020000	245930000	207180000	249350000	239680000	246190000	227080000	246100000	193710000	176790000	232980000	205450000	172280000	198550000	217460000	195360000	272380000	317020000				-1	18	16	16	60,5	55,8	55,8	33597	0	253,38	26789000000	591	AT1G63000.1	AT1G63000.1	788
15489000	17581000	0	12512000	8948200	0	21452000	0	0	26630000	8160300	11193000	0	16740000	15560000	17445000	0	20001000	16528000	20418000				-1	7	7	7	24,7	24,7	24,7	37955	0	28839	530390000	42	AT1G63610.1;AT1G63610.2;AT1G63610.3	AT1G63610.1;AT1G63610.2	790
102920000	113050000	104870000	97431000	140200000	106060000	118190000	103680000	107850000	90008000	102560000	117490000	94247000	100420000	127210000	97968000	143810000	104580000	141930000	83853000				-1	24	24	24	55,6	55,6	55,6	59314	0	203,32	15633000000	405	AT1G63660.1;AT1G63660.2	AT1G63660.1;AT1G63660.2	791
22464000	26770000	21174000	27506000	25735000	0	17145000	19439000	18624000	0	20562000	0	27981000	35189000	0	0	0	0	27199000	0				-1	7	7	7	16,8	16,8	16,8	85586	0	56185	768560000	44	AT1G63680.3;AT1G63680.2;AT1G63680.1	AT1G63680.3;AT1G63680.2;AT1G63680.1	792
455540000	393730000	411800000	397340000	364210000	394760000	447720000	408930000	412680000	388600000	467560000	347120000	374520000	386520000	395770000	424840000	433340000	455330000	447010000	376810000				-1	61	61	61	75,1	75,1	75,1	99157	0	323,31	158060000000	2223	AT1G63770.7;AT1G63770.4;AT1G63770.6;AT1G63770.5;AT1G63770.3;AT1G63770.2;AT1G63770.1	AT1G63770.7;AT1G63770.4;AT1G63770.6;AT1G63770.5;AT1G63770.3;AT1G63770.2;AT1G63770.1	793
878180000	970650000	855820000	906990000	1066000000	908540000	952940000	794780000	911220000	998620000	841840000	912770000	888000000	913600000	993480000	953170000	1214400000	1271400000	985370000	1182300000				-1	36	36	6	73,8	73,8	15	53301	0	323,31	257640000000	1557	AT1G63940.2;AT1G63940.1;AT1G63940.4	AT1G63940.2;AT1G63940.1;AT1G63940.4	794
0	0	0	0	0	0	0	0	0	0	0	0	56843000	0	0	0	0	0	0	0	+			-1	31	1	1	72,6	2,9	2,9	45023	1	-2	260780000	7	AT1G63940.3	AT1G63940.3	795
166630000	156630000	118350000	226200000	89109000	256770000	182870000	275340000	277270000	209200000	179130000	75172000	208030000	182160000	69721000	167680000	157240000	179220000	272220000	294140000				-1	6	6	6	35,5	35,5	35,5	24811	0	123,55	12489000000	153	AT1G63970.1;AT1G63970.2	AT1G63970.1;AT1G63970.2	796
0	0	0	0	0	0	0	0	0	0	0	0	17115000	0	0	0	0	0	0	0				-1	4	3	3	19,9	17,1	17,1	36215	0	17554	60250000	6	AT1G64040.1;AT3G05580.2;AT3G05580.1;AT4G11240.1;AT5G43380.3;AT5G43380.2;AT5G43380.1	AT1G64040.1;AT3G05580.2;AT3G05580.1	797
128800000	145320000	139650000	151690000	96014000	130560000	139810000	174870000	162350000	144350000	105910000	128520000	154820000	121580000	122120000	154540000	177040000	199240000	201840000	136190000				-1	29	15	15	74,3	39,6	39,6	53377	0	323,31	16658000000	283	AT1G64190.1	AT1G64190.1	798
0	72460000	0	0	72408000	83126000	0	117320000	68272000	76678000	65984000	55682000	70718000	74591000	0	0	0	0	0	62961000				-1	5	3	3	43,2	25	25	16,51	0	14875	1611600000	27	AT1G64230.2;AT1G64230.1;AT1G64230.3;AT1G64230.5;AT1G64230.4	AT1G64230.2;AT1G64230.1;AT1G64230.3;AT1G64230.5;AT1G64230.4	799
19377000	0	14124000	14613000	0	0	0	0	0	0	27084000	34041000	0	15312000	23808000	0	0	27945000	0	0				-1	9	7	7	16,4	12,9	12,9	74,75	0	19081	350100000	25	AT1G64400.1	AT1G64400.1	800
0	0	0	0	0	7109400	0	0	0	0	0	0	0	0	0	0	0	0	0	0				-1	2	2	2	9,2	9,2	9,2	41016	0	44663	8682600	4	AT1G64500.1	AT1G64500.1	801
0	82530000	70334000	0	0	0	0	0	0	0	0	72157000	0	0	0	0	0	122910000	110790000	155140000				-1	3	3	3	31,9	31,9	31,9	22761	0	7479	1343800000	23	AT1G64510.1;AT1G64510.2	AT1G64510.1;AT1G64510.2	802
75305000	54734000	0	64183000	56202000	88656000	78734000	102440000	90556000	54250000	72804000	46480000	54223000	38679000	36130000	30697000	76156000	107050000	88953000	56639000				-1	11	11	10	49,8	49,8	45,3	30706	0	100,7	3536900000	93	AT1G64520.1	AT1G64520.1	803
61432000	86132000	80872000	28794000	79703000	67176000	66825000	65590000	49094000	77828000	85173000	35993000	57274000	67140000	69105000	50263000	73888000	41470000	49285000	88826000				-1	19	19	19	34,1	34,1	34,1	79643	0	186,63	5161000000	224	AT1G64550.1	AT1G64550.1	804
40451000	28786000	28225000	0	31050000	22121000	30989000	15572000	35473000	32004000	30783000	25421000	27842000	35301000	31068000	28145000	60619000	0	87505000	59828000				-1	7	7	1	30,3	30,3	7,1	41315	0	41,8	1020200000	54	AT1G64710.1;AT1G64710.3	AT1G64710.1;AT1G64710.3	805
111780000	90595000	87073000	107140000	149040000	84720000	75159000	0	76141000	88509000	15959000	88701000	32923000	64011000	76746000	162020000	85227000	118560000	105420000	117440000				-1	18	5	5	49,3	17,3	17,3	49,8	0	51147	2814200000	53	AT1G64740.1	AT1G64740.1	806
49817000	0	0	0	0	34682000	0	26466000	21379000	17811000	31543000	0	27492000	27092000	21001000	0	0	36949000	0	18303000				-1	6	6	6	27,3	27,3	27,3	38005	0	30604	555920000	22	AT1G64770.1;AT1G64770.2;AT1G64770.3	AT1G64770.1;AT1G64770.2;AT1G64770.3	807
25079000	26910000	29878000	32650000	32270000	23122000	25965000	27167000	30554000	28479000	21889000	23856000	25033000	26742000	28456000	26190000	42102000	21971000	38442000	40038000				-1	52	52	52	30	30	30	284,78	0	315,55	4809100000	612	AT1G64790.1;AT1G64790.3;AT1G64790.2	AT1G64790.1;AT1G64790.3;AT1G64790.2	808
30303000	48620000	29049000	69003000	37359000	57942000	54570000	62254000	44642000	95640000	64077000	58905000	65065000	42616000	21576000	37011000	0	0	43114000	37607000				-1	10	10	10	40,2	40,2	40,2	30216	0	51705	3590800000	102	AT1G64980.3;AT1G64980.1;AT1G64980.2	AT1G64980.3;AT1G64980.1;AT1G64980.2	809
83088000	59295000	63353000	43472000	0	64540000	51537000	54417000	52564000	51841000	42373000	48875000	34725000	70758000	51941000	43480000	34201000	7514800	10746000	37671000				-1	19	19	19	20,6	20,6	20,6	152,7	0	109,94	3701400000	125	AT1G65010.1	AT1G65010.1	810
0	0	18368000	25858000	26666000	15734000	20724000	14156000	21854000	25179000	0	25096000	15753000	23011000	15059000	31911000	17235000	21519000	31648000	23619000				-1	15	7	7	41,1	26	26	47,06	0	16207	817750000	68	AT1G65220.1;AT5G54730.2;AT5G54730.1	AT1G65220.1	812
0	0	41996000	32857000	83423000	16998000	11700000	30824000	15818000	30838000	49106000	29947000	69124000	38637000	46428000	23625000	43486000	41088000	21350000	42672000				-1	10	10	10	47,5	47,5	47,5	28912	0	63983	2225100000	109	AT1G65260.2;AT1G65260.1	AT1G65260.2;AT1G65260.1	813
0	32929000	21317000	26527000	0	0	0	0	0	0	0	25948000	0	31708000	0	0	8887200	0	9906200	0				-1	1	1	1	9,5	9,5	9,5	14167	0	12155	208160000	10	AT1G65290.1	AT1G65290.1	814
36993000	0	0	0	0	41752000	0	0	0	0	42504000	0	22340000	0	0	25844000	30870000	0	0	0				-1	7	7	6	25,5	25,5	19,9	32072	0	17086	659430000	32	AT4G30280.1;AT1G65310.1;AT1G65310.2;AT4G30290.1;AT5G48070.1	AT4G30280.1;AT1G65310.1;AT1G65310.2;AT4G30290.1	815
0	0	0	0	3354900	0	0	0	0	0	2586600	0	5009100	0	0	0	0	0	0	0				-1	4	4	4	10,9	10,9	10,9	50505	0	92856	102920000	7	AT1G65450.1;AT1G65450.3;AT1G65450.2	AT1G65450.1;AT1G65450.3	816
5309300	0	8818800	0	10214000	5202400	7671500	3702500	7896200	4777800	5113000	7093600	0	5688300	3262100	0	10429000	0	0	6722800				-1	7	6	6	31,4	28,3	28,3	38631	0	16996	239040000	52	AT1G65560.1;AT1G65560.2	AT1G65560.1;AT1G65560.2	817
0	0	0	0	25825000	0	0	22631000	25908000	20760000	17753000	23688000	41851000	0	0	0	0	0	0	0				-1	7	6	6	12,1	10,7	10,7	60013	0	93692	369970000	27	AT1G65590.1	AT1G65590.1	818
24138000	24273000	22653000	39669000	0	23997000	13738000	52172000	31197000	23621000	22072000	0	26380000	23020000	16956000	0	24580000	27551000	0	26523000				-1	6	6	6	34,2	34,2	34,2	37498	0	41092	861390000	68	AT1G65650.1	AT1G65650.1	819
0	0	0	0	0	0	0	0	0	0	0	0	0	0	0	0	0	0	0	3512200				-1	3	3	3	60,2	60,2	60,2	10706	0	88486	95114000	8	AT1G65700.1;AT1G65700.2;AT1G65700.3	AT1G65700.1;AT1G65700.2;AT1G65700.3	820
0	7691900	0	13627000	12296000	18964000	21690000	16891000	12188000	17320000	0	0	0	0	11238000	0	17307000	17247000	20348000	17759000				-1	6	5	5	17	15,3	15,3	52309	0	22753	486110000	34	AT1G65860.1;AT1G62540.3;AT1G62540.1;AT1G62540.2	AT1G65860.1	821
1345300000	1395900000	1583300000	1484300000	1369100000	1262900000	1382800000	1467300000	1391800000	1314700000	1765500000	1518000000	1494300000	1441900000	1485700000	1349600000	1408400000	1420000000	1650300000	1217200000				-1	48	48	39	80	80	69,8	45746	0	323,31	428160000000	2654	AT1G65930.1	AT1G65930.1	822
568550000	485160000	596510000	510850000	567540000	485660000	568020000	523530000	535510000	453650000	648640000	504090000	575490000	470010000	525880000	653330000	622390000	529160000	719590000	501770000				-1	32	32	32	71,7	71,7	71,7	56,14	0	323,31	120590000000	1206	AT1G65960.2;AT1G65960.4;AT1G65960.3;AT1G65960.1;AT3G17760.2;AT3G17760.1;AT2G02010.1;AT5G17330.1;AT2G02010.2;AT2G02000.1;AT3G17720.1	AT1G65960.2;AT1G65960.4;AT1G65960.3;AT1G65960.1	823
334990000	316640000	309580000	362100000	293350000	332250000	316700000	362690000	318000000	334660000	365860000	345410000	420300000	312710000	217450000	377590000	411180000	592760000	614270000	412720000				-1	12	12	12	88,9	88,9	88,9	17428	0	323,31	41890000000	522	AT1G65980.1;AT1G65980.2;AT1G65970.1;AT1G60740.1	AT1G65980.1	824
0	51185000	50770000	56027000	68931000	46461000	29191000	41766000	34833000	38028000	35720000	0	29016000	55280000	0	0	0	64092000	0	32959000				-1	8	8	8	49,1	49,1	49,1	25507	0	73868	1670300000	59	AT1G66070.2;AT1G66070.1	AT1G66070.2;AT1G66070.1	825
64496000	35014000	28177000	27927000	31517000	40651000	48196000	39022000	47450000	33350000	23726000	31684000	34132000	22820000	42548000	28830000	40630000	57631000	24945000	37239000				-1	8	8	8	32,7	32,7	32,7	40097	0	68536	1932400000	72	AT1G66130.1	AT1G66130.1	826
0	0	0	41223000	0	0	0	0	0	0	0	0	0	0	0	0	0	0	0	0	+			-1	1	1	1	2,1	2,1	2,1	80811	1	-2	81956000	2	AT1G66170.1	AT1G66170.1	827
684760000	707440000	727170000	944830000	550860000	703020000	572040000	633720000	622050000	570480000	669950000	513370000	679850000	811110000	531540000	691320000	683990000	917830000	1137800000	812010000				-1	25	23	8	73,6	69,7	40,2	39207	0	323,31	98079000000	889	AT1G66200.1;AT1G66200.3;AT1G66200.2	AT1G66200.1;AT1G66200.3;AT1G66200.2	828
638810000	660380000	705050000	546400000	620380000	673970000	722720000	713910000	641990000	735560000	475890000	617680000	710930000	482060000	478950000	556920000	577940000	571510000	613160000	495810000				-1	7	7	7	53,8	53,8	53,8	11,43	0	104,74	40093000000	217	AT1G66240.1;AT1G66240.2	AT1G66240.1;AT1G66240.2	829
21264000	0	0	0	0	37065000	25097000	21498000	0	21547000	0	0	26299000	0	0	0	34015000	0	0	22974000				-1	5	5	5	18,3	18,3	18,3	31318	0	26,69	371180000	28	AT1G66260.2;AT1G66260.1	AT1G66260.2;AT1G66260.1	830
175010000	107510000	123150000	107110000	91641000	95917000	127790000	66981000	108520000	123060000	108570000	83789000	113050000	108600000	38577000	0	50227000	77090000	139700000	127780000				-1	6	6	3	61,1	61,1	45,6	16862	0	161,9	4548700000	108	AT5G37780.1;AT1G66410.1;AT5G37780.4;AT1G66410.2;AT5G37780.2;AT5G37780.3;AT1G66410.4;AT1G66410.3	AT5G37780.1;AT1G66410.1;AT5G37780.4;AT1G66410.2;AT5G37780.2;AT5G37780.3;AT1G66410.4;AT1G66410.3	832
160450000	168630000	130570000	175540000	133110000	163070000	109940000	151290000	128110000	190820000	238570000	60456000	152240000	141010000	178470000	61831000	127240000	195800000	104290000	134230000				-1	19	19	18	62,2	62,2	62,2	41471	0	209,77	13114000000	323	AT1G66430.1	AT1G66430.1	833
31237000	42705000	36279000	36498000	59246000	39902000	33339000	32435000	49984000	44030000	46098000	47853000	63419000	51116000	54009000	29326000	21218000	57015000	35113000	53770000				-1	13	13	13	47,9	47,9	47,9	38502	0	56837	2355900000	126	AT1G66520.1;AT1G66520.2	AT1G66520.1;AT1G66520.2	834
9280600	0	0	0	21170000	0	28231000	24067000	35300000	39860000	16410000	28045000	22290000	16980000	34050000	10229000	38537000	38522000	0	14101000				-1	17	12	12	36,8	29,2	29,2	66445	0	65554	1125500000	96	AT1G66530.1	AT1G66530.1	835
194540000	178560000	181360000	188670000	169490000	160300000	123080000	120340000	148410000	131950000	207880000	188460000	193800000	272850000	228660000	0	155470000	100560000	69923000	238070000				-1	15	5	3	44,3	14,9	10,4	24929	0	45641	11017000000	137	AT1G66580.1	AT1G66580.1	836
150690000	179720000	143260000	219890000	112030000	126640000	135240000	194450000	149040000	170310000	305440000	0	191930000	179480000	137490000	155690000	307930000	380950000	153440000	232660000				-1	8	8	8	36,2	36,2	36,2	33925	0	139,95	14481000000	280	AT1G66670.1	AT1G66670.1	837
0	48098000	27396000	35832000	36283000	29385000	37248000	33236000	29588000	37861000	0	27439000	0	37778000	26788000	0	29873000	16685000	0	32253000				-1	9	9	9	44,1	44,1	44,1	39229	0	102,52	1624500000	69	AT1G66680.1	AT1G66680.1	838
597760000	554650000	540190000	475140000	461220000	568110000	515710000	623100000	431470000	453430000	529530000	448830000	509180000	401430000	461720000	558350000	594500000	667890000	541380000	528360000				-1	24	24	22	41,5	41,5	39,1	83787	0	323,31	74317000000	805	AT1G66970.1;AT1G66970.2;AT1G66970.3	AT1G66970.1;AT1G66970.2;AT1G66970.3	839
7908500000	7399700000	7279100000	7701600000	6859800000	6906400000	7905900000	6450000000	7252900000	7813900000	5599400000	8911600000	7746300000	7373900000	7636000000	7755800000	8435900000	6662700000	6697700000	9642500000				-1	22	13	13	72,8	52,2	52,2	20216	0	323,31	1440800000000	1526	AT1G67090.1;AT1G67090.2	AT1G67090.1	840
0	0	0	593590	1763900	0	0	0	0	0	0	0	1081400	0	1431600	0	0	1062000	2931300	0				-1	1	1	1	3,6	3,6	3,6	47732	0,0042617	20725	16307000	17	AT1G67190.2;AT1G67190.1	AT1G67190.2;AT1G67190.1	841
441240000	440460000	400880000	503740000	327670000	442270000	469870000	463600000	423450000	438890000	429890000	367200000	452250000	478830000	340360000	397220000	372430000	416250000	479590000	336440000				-1	15	14	14	42,3	37,7	37,7	39167	0	131,97	52427000000	406	AT1G67280.1;AT1G67280.2	AT1G67280.1;AT1G67280.2	842
0	0	0	0	0	0	13608000	0	0	0	0	0	0	0	0	0	0	0	0	0				-1	4	4	4	9,2	9,2	9,2	91023	0	12026	147580000	18	AT1G67550.1	AT1G67550.1	843
0	0	0	0	0	0	0	15426000	0	0	0	0	0	0	0	0	0	0	0	9723500				-1	6	6	6	14,5	14,5	14,5	69041	0	12898	182900000	7	AT1G67630.1	AT1G67630.1	844
55857000	46816000	40468000	31580000	54720000	31808000	43909000	33617000	45613000	38541000	38977000	51104000	46030000	51872000	44375000	43838000	77940000	70243000	80712000	64423000				-1	16	16	16	42,2	42,2	42,2	73069	0	106,23	3007700000	191	AT1G67680.1;AT1G67650.1	AT1G67680.1	846
435250000	476510000	467760000	354790000	395110000	368010000	434520000	384450000	399300000	245830000	497210000	536720000	329470000	387850000	329480000	621540000	510490000	608310000	680520000	419430000				-1	13	13	13	45,7	45,7	45,7	26,01	0	323,31	38098000000	495	AT1G67700.4;AT1G67700.1;AT1G67700.5;AT1G67700.2;AT1G67700.3	AT1G67700.4;AT1G67700.1;AT1G67700.5;AT1G67700.2;AT1G67700.3	847
0	0	7595500	0	0	0	0	0	0	13097000	0	0	0	0	12413000	0	0	0	14840000	0				-1	4	4	4	6,9	6,9	6,9	66842	0	89449	219880000	14	AT1G67840.1;AT1G67840.2	AT1G67840.1;AT1G67840.2	848
0	0	0	0	0	13494000	0	0	8843800	0	0	0	0	0	0	0	0	0	0	14302000				-1	5	5	5	8,4	8,4	8,4	91,65	0	15934	157790000	18	AT1G67930.1	AT1G67930.1	849
2465300000	2214300000	2194800000	2255400000	2075400000	2368700000	2236900000	2414000000	2210800000	2359700000	2424600000	1975500000	2113600000	2165300000	2198000000	2582400000	2453200000	2291000000	2363100000	2327100000				-1	42	42	2	93,3	93,3	2,6	42247	0	323,31	644720000000	2528	AT1G68010.1;AT1G68010.3	AT1G68010.1;AT1G68010.3	850
0	0	0	14801000	0	19270000	17337000	21204000	14117000	17781000	19058000	21476000	15445000	0	22594000	0	13331000	0	22461000	0				-1	8	8	2	19,1	19,1	5	69289	0	40756	484310000	35	AT1G68060.1	AT1G68060.1	852
133280000	105940000	159860000	134890000	128150000	132580000	125070000	160370000	163280000	138630000	161310000	111640000	174930000	111410000	116370000	155930000	155850000	182240000	174370000	157870000				-1	28	28	23	46,9	46,9	39,2	102,4	0	323,31	30739000000	741	AT1G68560.1	AT1G68560.1	855
59508000	56199000	48517000	0	39395000	46772000	36345000	30372000	36720000	65613000	52776000	0	44950000	58071000	45764000	71479000	27883000	31625000	32527000	65010000				-1	3	3	3	28,2	28,2	28,2	18146	0	34837	2267500000	78	AT1G68590.2;AT1G68590.1;AT5G15760.1	AT1G68590.2;AT1G68590.1	856
0	0	0	0	0	0	0	0	0	0	26604000	15789000	25932000	0	19984000	0	0	16274000	0	0				-1	4	4	4	34	34	34	16356	0	9678	298960000	16	AT1G68760.1	AT1G68760.1	858
0	0	0	0	0	0	0	0	0	0	0	0	9469900	8347700	0	0	0	0	0	0				-1	5	5	5	10,6	10,6	10,6	68979	0	60167	98804000	13	AT1G69200.1	AT1G69200.1	860
22675000	49022000	24104000	23172000	17921000	30880000	28292000	32045000	32512000	18640000	19831000	26393000	19699000	14324000	14251000	23778000	24819000	37363000	34500000	23689000				-1	7	7	7	32,1	32,1	32,1	42913	0	109,57	1211200000	109	AT1G69250.2;AT1G69250.1	AT1G69250.2;AT1G69250.1	861
0	0	19509000	0	15591000	17914000	31563000	28393000	15220000	9998600	0	0	7742600	0	0	0	0	0	0	0				-1	9	5	4	65,8	43,7	36,1	17207	0	175,37	1822700000	40	AT1G69410.1	AT1G69410.1	862
27200000	24289000	21946000	29115000	26781000	35901000	0	0	30781000	0	0	15711000	0	33323000	0	0	0	0	45839000	0				-1	2	1	1	15,3	8,8	8,8	15096	0	44649	517660000	27	AT1G69510.3;AT1G69510.2;AT1G69510.1	AT1G69510.3;AT1G69510.2;AT1G69510.1	863
51145000	0	42865000	32319000	0	0	38447000	0	46904000	0	59685000	45167000	0	40430000	47400000	0	32094000	125060000	0	0				-1	1	1	1	4,1	4,1	4,1	23448	0,0015707	27207	1033700000	31	AT1G69530.4;AT1G69530.5;AT1G69530.2;AT1G69530.1;AT1G69530.3	AT1G69530.4;AT1G69530.5;AT1G69530.2;AT1G69530.1;AT1G69530.3	864
162150000	127330000	0	0	0	0	0	0	0	141660000	0	140790000	0	128020000	0	54620000	0	0	0	132570000				-1	4	2	2	33,6	16,8	16,8	13,65	0	70708	1571600000	23	AT1G69620.1	AT1G69620.1	865
0	9044300	0	5549600	0	0	0	0	0	10613000	0	6851000	0	0	0	0	0	25603000	0	0				-1	3	3	3	21,8	21,8	21,8	21,87	0	18321	489130000	16	AT1G69680.1	AT1G69680.1	866
494230000	514280000	504210000	558330000	580540000	470140000	458470000	459970000	499430000	607940000	465050000	456220000	394030000	515420000	573110000	672790000	671200000	595470000	654230000	538680000				-1	23	23	23	67,7	67,7	67,7	46,69	0	323,31	105690000000	920	AT1G69740.3;AT1G69740.2;AT1G69740.1	AT1G69740.3;AT1G69740.2;AT1G69740.1	868
24368000	34409000	25929000	37260000	0	27726000	0	29677000	29169000	45774000	18393000	0	0	28101000	0	25662000	41465000	29701000	73191000	46966000				-1	7	7	7	31,5	31,5	31,5	47817	0	145,79	1241800000	65	AT1G69800.1;AT1G69800.3;AT1G69800.2	AT1G69800.1;AT1G69800.3;AT1G69800.2	869
255410000	264170000	235920000	229020000	270920000	223620000	250430000	226360000	243390000	235390000	233470000	244440000	240510000	250080000	271270000	172260000	174220000	201810000	237310000	202580000				-1	51	51	51	57,8	57,8	57,8	99841	0	323,31	70552000000	1256	AT1G69830.1	AT1G69830.1	870
0	0	9792400	0	0	0	0	10472000	0	0	9281000	0	0	0	0	0	14206000	0	0	0				-1	6	6	5	11,9	11,9	9,9	97,56	0	19031	209830000	26	AT1G70290.1;AT1G70290.2;AT1G60140.3;AT1G60140.6;AT1G60140.5;AT1G60140.4;AT1G60140.2;AT1G60140.1	AT1G70290.1;AT1G70290.2	871
234630000	185600000	197790000	191090000	165280000	153730000	171180000	237190000	172810000	195340000	260420000	136400000	149660000	175660000	168840000	132300000	127580000	143250000	123990000	138350000				-1	17	13	13	64,4	47,1	47,1	37,14	0	323,31	22784000000	387	AT1G70310.1	AT1G70310.1	872
0	10293000	13214000	0	17629000	18765000	0	0	0	7059900	17052000	13656000	14264000	17836000	14406000	21639000	0	0	26349000	26012000				-1	31	10	10	12,3	4,4	4,4	403,61	0	116,95	555290000	61	AT1G70320.1	AT1G70320.1	873
354130000	356680000	430190000	390460000	438770000	418430000	405830000	499800000	448180000	454480000	404300000	325750000	434170000	368040000	332650000	304790000	491380000	368110000	475880000	436780000				-1	22	22	3	81,8	81,8	11,2	28412	0	323,31	53007000000	648	AT1G70410.3;AT1G70410.1;AT1G23730.2;AT1G23730.1	AT1G70410.3;AT1G70410.1	874
0	0	63285000	0	0	0	38400000	37008000	0	0	0	0	0	0	0	0	0	0	0	0				-1	20	1	1	78,2	6,4	6,4	30836	0	52965	314170000	10	AT1G70410.2	AT1G70410.2	875
44688000	49519000	53253000	40276000	44358000	37941000	35705000	38059000	29441000	41450000	32906000	44965000	36053000	35247000	38982000	58435000	64094000	34497000	30192000	53076000				-1	18	18	18	43	43	43	65224	0	82844	3885300000	200	AT1G70570.1;AT1G70570.2	AT1G70570.1;AT1G70570.2	876
49543000	142720000	95880000	125210000	67317000	109410000	107510000	101530000	62289000	73158000	92277000	70960000	80822000	86710000	80032000	115360000	131290000	91729000	86350000	106270000				-1	31	12	12	72,6	37,2	37,2	53444	0	265,72	7900200000	295	AT1G70580.4;AT1G70580.3;AT1G70580.2;AT1G70580.1	AT1G70580.4;AT1G70580.3;AT1G70580.2;AT1G70580.1	877
1799800000	1509600000	1472300000	1515600000	1894000000	1561900000	1376600000	1222500000	1963800000	1906100000	1285200000	1660400000	1328000000	1838400000	1828700000	1873000000	1962900000	1331600000	1609800000	1699400000				-1	13	13	1	59,6	59,6	12,3	16455	0	272,9	120940000000	675	AT1G70600.1	AT1G70600.1	878
746630000	759780000	759120000	740450000	740770000	712770000	736440000	732690000	769850000	706160000	756090000	699740000	736940000	775790000	812920000	763310000	782280000	691250000	695950000	627720000				-1	49	49	34	84,1	84,1	56,2	63481	0	323,31	256750000000	2310	AT1G70730.1;AT1G70730.3;AT1G70730.2	AT1G70730.1;AT1G70730.3;AT1G70730.2	879
0	0	1803900	0	0	0	0	0	0	0	767860	0	2102400	0	0	0	0	0	0	0				-1	1	1	1	5,5	5,5	5,5	18657	0,0013196	28635	7340200	9	AT1G70810.1	AT1G70810.1	881
173440000	132560000	167600000	133800000	134600000	136470000	137160000	140540000	144980000	119340000	143890000	130830000	163760000	136450000	143270000	165740000	128880000	137550000	185190000	148690000				-1	26	26	26	51,7	51,7	51,7	67312	0	323,31	23078000000	676	AT1G70820.1;AT1G70820.2	AT1G70820.1;AT1G70820.2	882
82443000	36976000	56520000	0	78123000	59432000	57593000	50676000	69787000	78029000	55255000	0	45445000	0	76501000	43175000	0	27414000	0	75293000				-1	11	10	10	51,3	45,4	45,4	37614	0	53372	2703000000	90	AT1G70830.1;AT1G70830.4;AT1G70830.5;AT1G70830.3;AT1G70830.2	AT1G70830.1;AT1G70830.4	883
378500000	288150000	327520000	291830000	323050000	334220000	275100000	332970000	321470000	388800000	183490000	207570000	271170000	185590000	285170000	205120000	144370000	166470000	83077000	206270000				-1	12	12	11	80,4	80,4	80,4	17889	0	148,12	21450000000	278	AT1G70890.1;AT1G70850.3;AT1G70850.1	AT1G70890.1	884
0	0	0	0	0	2016800	0	0	2125000	1793200	0	0	2514100	0	0	0	0	0	0	0				-1	2	2	2	5,5	5,5	5,5	66164	0	56301	25891000	5	AT1G71040.1	AT1G71040.1	885
7676300	6622300	6389300	10229000	0	4599500	6770100	5833300	6215200	6300800	5320600	4601200	5052800	0	0	0	12274000	8960100	12077000	7323900				-1	4	4	4	31,8	31,8	31,8	28331	0	27321	212710000	45	AT1G71100.1	AT1G71100.1	886
0	0	0	0	0	0	0	0	17577000	11359000	0	0	13777000	0	9474700	23279000	0	0	0	0				-1	5	5	5	30,5	30,5	30,5	33378	0	19,84	192480000	24	AT1G71180.1;AT1G71170.1	AT1G71180.1	887
0	0	0	0	0	0	0	0	0	0	0	229670000	0	0	0	0	0	0	0	0	+			-1	1	1	1	1,4	1,4	1,4	100,43	1	-2	868770000	5	AT1G71210.1	AT1G71210.1	888
0	0	0	0	0	0	0	0	0	0	0	0	0	0	19652000	0	25643000	0	35883000	16003000				-1	12	12	12	12,1	12,1	12,1	181,8	0	57297	171890000	23	AT1G71220.1;AT1G71220.2;AT1G71220.3	AT1G71220.1;AT1G71220.2;AT1G71220.3	889
0	0	0	0	0	0	0	0	0	0	0	0	0	0	0	0	0	26006000	0	0				-1	1	1	1	1,6	1,6	1,6	80937	0,0015548	25901	32796000	5	AT1G71270.1	AT1G71270.1	890
0	0	0	0	0	0	0	12808000	0	0	0	0	0	0	0	0	0	0	0	0				-1	2	2	2	19,9	19,9	19,9	19484	0	80662	21800000	5	AT1G71310.1;AT1G71310.2;AT1G71310.3	AT1G71310.1;AT1G71310.2;AT1G71310.3	891
0	0	0	0	0	0	0	0	0	6767300	0	0	0	0	0	0	0	0	0	0				-1	1	1	1	2,5	2,5	2,5	65674	0,0028018	23138	36350000	4	AT1G71350.1	AT1G71350.1	892
0	11620000	14443000	0	9795500	0	0	18128000	0	11430000	14026000	0	0	0	0	0	0	0	0	14656000				-1	4	4	4	7,6	7,6	7,6	98763	0	89662	226730000	31	AT1G71410.2;AT1G71410.1;AT1G22870.4;AT1G22870.1;AT1G22870.2;AT1G22870.3	AT1G71410.2;AT1G71410.1;AT1G22870.4;AT1G22870.1	893
0	18458000	0	0	0	13327000	15765000	14808000	11392000	9585900	16798000	0	0	0	0	0	27647000	0	0	0				-1	5	5	5	10,5	10,5	10,5	58241	0	18584	276680000	46	AT1G71440.1	AT1G71440.1	894
0	0	0	0	0	0	0	0	0	0	0	0	0	0	0	0	0	25445000	0	0				-1	2	2	2	10,1	10,1	10,1	31727	0,00027122	34564	37086000	4	AT1G71500.1	AT1G71500.1	895
120530000	120540000	161720000	118040000	117150000	156080000	140770000	204140000	173980000	108590000	166630000	167550000	188770000	125790000	114110000	148860000	109510000	155680000	100580000	85547000				-1	10	10	10	36	36	36	39559	0	127,98	11537000000	217	AT1G71695.1	AT1G71695.1	896
6010200	0	0	0	0	0	0	0	0	0	0	0	0	0	0	0	0	0	0	0				-1	3	3	3	15	15	15	40016	0	39858	47694000	2	AT1G71697.1	AT1G71697.1	897
0	0	0	0	0	0	0	0	9055400	0	12971000	0	0	0	0	0	0	0	0	13886000				-1	2	2	2	4,7	4,7	4,7	48141	0	5106	111980000	12	AT1G71720.2;AT1G71720.1	AT1G71720.2;AT1G71720.1	898
0	3227700	0	0	0	0	0	0	0	2314000	4350200	0	3020700	0	0	0	0	0	0	0				-1	3	3	3	12,2	12,2	12,2	20879	0	53497	30504000	8	AT1G71750.1;AT1G71750.2	AT1G71750.1;AT1G71750.2	899
5782900	5345000	4592900	0	0	0	4363800	0	6396200	6401200	3630600	2244200	0	3129400	6426700	4703300	6484100	6104600	4766200	8497200				-1	3	3	3	19,9	19,9	19,9	28876	0	20791	168310000	53	AT1G71790.1	AT1G71790.1	900
0	4701000	0	3997900	6410500	4830500	0	5169000	0	0	7833700	5940500	9304500	4734800	5174800	9028500	10265000	8347200	10923000	5978700				-1	1	1	1	2	2	2	85673	0,00027315	35962	179290000	36	AT1G71820.1;AT1G71820.2	AT1G71820.1;AT1G71820.2	901
35557000	40819000	55234000	0	58137000	56086000	0	41973000	56471000	55495000	0	79032000	59112000	38137000	43694000	58591000	36217000	0	0	63056000				-1	7	7	7	19,9	19,9	19,9	43791	0	81556	2170900000	80	AT1G71840.1	AT1G71840.1	902
37160000	46111000	57170000	50643000	0	53617000	38246000	58740000	24937000	69856000	74386000	0	44049000	29595000	0	0	31235000	15530000	31481000	20621000				-1	9	9	9	33,8	33,8	33,8	37798	0	63,36	3025200000	108	AT1G71860.1;AT1G71860.3;AT1G71860.2	AT1G71860.1;AT1G71860.3;AT1G71860.2	903
42088000	46062000	48874000	37708000	31040000	35750000	33024000	36455000	33010000	36698000	50029000	22896000	44968000	26118000	32355000	30122000	45463000	42106000	48907000	45648000				-1	12	12	12	45,1	45,1	45,1	46634	0	85,11	3079000000	173	AT5G10330.2;AT5G10330.1;AT1G71920.6;AT1G71920.2;AT5G10330.8;AT5G10330.3;AT1G71920.3;AT1G71920.1;AT5G10330.7;AT5G10330.6;AT5G10330.5;AT5G10330.4;AT1G71920.5;AT1G71920.4	AT5G10330.2;AT5G10330.1;AT1G71920.6;AT1G71920.2;AT5G10330.8;AT5G10330.3;AT1G71920.3;AT1G71920.1;AT5G10330.7;AT5G10330.6;AT5G10330.5;AT5G10330.4;AT1G71920.5;AT1G71920.4	904
0	26515000	0	0	0	0	0	0	0	0	44873000	0	0	0	0	0	0	0	0	0				-1	1	1	1	11	11	11	14852	0	44004	85193000	4	AT1G71950.1	AT1G71950.1	905
618500000	487950000	547490000	485380000	643620000	688300000	498260000	561090000	559420000	651620000	572750000	566780000	526310000	496190000	719290000	602520000	430370000	461490000	508170000	448530000				-1	42	42	39	65,1	65,1	59	64046	0	323,31	88711000000	896	AT1G72150.1	AT1G72150.1	906
89727000	78345000	115590000	54675000	121870000	80722000	43879000	87066000	51713000	84182000	117580000	45379000	126560000	75549000	85271000	104220000	30725000	60458000	58651000	72077000				-1	13	13	12	28,2	28,2	26,5	56104	0	155,72	6797000000	183	AT1G72160.1	AT1G72160.1	907
0	0	32696000	0	25229000	0	0	0	32266000	32737000	0	0	0	26197000	30276000	0	0	0	0	0				-1	13	6	6	33,7	20,9	20,9	59,51	0	16183	348020000	14	AT1G72330.1;AT1G72330.3;AT1G72330.2	AT1G72330.1;AT1G72330.3;AT1G72330.2	908
1310600000	1404500000	1209300000	1576200000	1494200000	1466900000	1579400000	1357200000	1361800000	1533400000	1284300000	1370700000	1327000000	1415400000	1554200000	1313500000	1441200000	1032200000	1222600000	1346900000				-1	17	17	17	55,8	55,8	55,8	31981	0	323,31	245200000000	1083	AT1G72370.2;AT1G72370.1;AT3G04770.2;AT3G04770.1	AT1G72370.2;AT1G72370.1	909
92020000	70814000	73753000	70884000	74875000	52596000	89539000	87469000	61146000	69264000	105010000	79344000	73636000	74027000	75662000	84165000	93947000	91597000	118880000	88871000				-1	28	28	28	63,2	63,2	63,2	65959	0	224,93	10830000000	366	AT1G72550.2;AT1G72550.1	AT1G72550.2;AT1G72550.1	910
0	0	0	0	3081900	0	0	0	0	0	0	0	0	0	2765800	0	0	0	0	0				-1	2	2	2	1,8	1,8	1,8	111,46	0	3777	10322000	4	AT1G72560.7;AT1G72560.6;AT1G72560.5;AT1G72560.4;AT1G72560.3;AT1G72560.2;AT1G72560.1	AT1G72560.7;AT1G72560.6;AT1G72560.5;AT1G72560.4;AT1G72560.3;AT1G72560.2;AT1G72560.1	911
718830000	584860000	658420000	773430000	802130000	582760000	479910000	790070000	571320000	617000000	1109300000	1293600000	1638900000	1104100000	1020600000	601930000	490320000	294150000	329320000	1384400000				-1	6	6	6	12,5	12,5	12,5	21559	0	52256	67396000000	229	AT1G72610.1	AT1G72610.1	912
14843000	5408900	10618000	0	15770000	7134800	9781600	8036900	6877400	8155800	8807300	0	0	12874000	5374600	14442000	0	0	9168300	7808600				-1	2	2	2	16,3	16,3	16,3	22293	0	11231	376640000	61	AT1G72640.4;AT1G72640.3;AT1G72640.2;AT1G72640.1	AT1G72640.4;AT1G72640.3;AT1G72640.2;AT1G72640.1	913
31604000	31948000	26427000	24540000	25856000	32018000	33803000	22999000	25043000	19831000	20491000	18638000	37370000	42450000	27278000	31964000	43699000	39415000	34079000	19193000				-1	10	10	10	41,1	41,1	41,1	38671	0	103,26	1559800000	89	AT1G72680.1	AT1G72680.1	914
0	0	0	16658000	0	0	0	0	0	0	0	0	0	6947300	0	14551000	0	0	0	0				-1	5	5	3	13,1	13,1	7,7	51878	0	72596	74826000	7	AT1G72710.1	AT1G72710.1	915
10265000	9119500	18326000	7775300	19685000	11244000	24105000	10968000	0	0	9758600	8579600	0	7354800	12319000	0	14056000	0	19459000	13009000				-1	17	3	3	44	7,2	7,2	46,77	0	16159	376020000	38	AT1G72730.1	AT1G72730.1	916
0	49453000	31379000	40280000	60016000	29546000	30440000	27104000	44678000	68965000	42775000	0	33702000	35794000	56542000	26120000	33005000	28525000	0	28043000				-1	12	9	9	27,1	19,6	19,6	56924	0	77381	1574400000	83	AT1G72810.1	AT1G72810.1	917
60807000	52562000	60628000	64469000	38414000	43908000	23373000	66091000	31532000	21640000	89712000	27235000	36873000	33957000	60282000	71759000	80119000	86798000	67055000	48370000				-1	12	12	12	42,3	42,3	42,3	40673	0	238,3	3512600000	170	AT1G72880.2;AT1G72880.1	AT1G72880.2;AT1G72880.1	918
86736000	67530000	96351000	85883000	103980000	84338000	69101000	82735000	84466000	78549000	85267000	85544000	90765000	78996000	98756000	62936000	82006000	72262000	95945000	90755000				-1	9	9	8	53,4	53,4	48,9	20245	0	128,07	7059700000	231	AT1G72930.1;AT1G72930.2;AT1G72910.1;AT1G72920.1;AT1G72940.1;AT1G17600.1;AT1G72860.3;AT1G72860.1;AT1G72860.2	AT1G72930.1;AT1G72930.2;AT1G72910.1	919
0	0	0	0	0	0	0	0	0	0	24389000	0	18801000	0	0	0	0	0	0	0				-1	5	5	5	14,6	14,6	14,6	62209	0	15281	179180000	13	AT1G72970.2;AT1G72970.1;AT5G51950.2;AT5G51930.2;AT5G51930.1;AT5G51950.3;AT5G51950.1	AT1G72970.2;AT1G72970.1	920
0	31949000	0	43033000	27387000	0	0	25077000	28601000	39742000	0	35981000	36426000	30326000	33502000	0	36861000	41412000	0	0				-1	6	6	2	26,6	26,6	13,3	22691	0	36191	603490000	24	AT1G73030.1	AT1G73030.1	922
92921000	71679000	90472000	69625000	85043000	67428000	70096000	87703000	60180000	43661000	91457000	67815000	75795000	66367000	61406000	76783000	90829000	122940000	88116000	38018000				-1	18	18	18	60,1	60,1	60,1	40029	0	323,31	8704000000	320	AT1G73060.1	AT1G73060.1	923
74958000	68460000	79889000	68840000	69237000	75676000	72907000	70178000	63827000	68374000	84473000	68811000	77391000	62152000	72117000	75408000	95321000	74581000	108470000	80497000				-1	20	20	20	54,9	54,9	54,9	48325	0	255,42	10047000000	356	AT1G73110.1;AT1G73110.2	AT1G73110.1;AT1G73110.2	924
37933000	24885000	48737000	26517000	22038000	40117000	47435000	0	35775000	49551000	38395000	31814000	25792000	31714000	32394000	53309000	30580000	29372000	0	53927000				-1	13	13	13	32,6	32,6	32,6	53578	0	62291	2101200000	99	AT1G73180.2;AT1G73180.1	AT1G73180.2;AT1G73180.1	925
761120000	1075100000	1088400000	885440000	1345100000	949390000	1114700000	819870000	836080000	950540000	839330000	956080000	996730000	910720000	857210000	1250400000	1633300000	1275500000	1428900000	1126700000				-1	10	10	9	75,2	75,2	75,2	18004	0	323,31	65227000000	505	AT1G73230.1	AT1G73230.1	926
0	0	0	0	0	0	0	0	0	0	0	0	0	0	0	0	0	21177000	0	0				-1	9	4	4	35,3	21,7	21,7	35569	0	10581	105680000	8	AT1G73250.1	AT1G73250.1	927
30621000	47714000	37417000	27136000	29782000	33568000	38556000	46889000	26384000	30119000	28992000	44811000	123350000	40862000	32118000	32931000	17343000	36444000	30450000	26568000				-1	4	4	4	28,2	28,2	28,2	20063	0	27453	1337500000	64	AT1G73530.1	AT1G73530.1	929
246560000	231670000	273170000	215930000	221570000	218630000	242900000	232870000	234050000	198970000	253640000	205270000	203490000	227500000	189320000	261780000	282360000	231390000	260220000	217410000				-1	27	24	23	56,3	50,4	48,8	57843	0	323,31	37343000000	684	AT1G73600.2;AT1G73600.1	AT1G73600.2;AT1G73600.1	930
0	7419500	0	0	0	0	0	10951000	0	0	0	0	0	0	0	0	0	0	0	0				-1	2	1	1	11,4	4,9	4,9	28213	0	40034	52385000	9	AT1G73620.1	AT1G73620.1	931
0	0	0	0	0	4227400	0	0	0	0	0	0	0	0	0	0	0	0	0	0				-1	1	1	1	3,2	3,2	3,2	112,2	0	60668	7325400	3	AT1G73660.1	AT1G73660.1	932
0	0	0	0	5562000	0	12171000	0	8048600	0	0	0	10637000	0	7633400	0	11045000	0	0	0				-1	1	1	1	4,4	4,4	4,4	52105	0	73785	107580000	17	AT1G73880.1	AT1G73880.1	934
0	0	0	0	0	0	0	0	0	0	0	0	0	3429000	0	0	0	0	0	0				-1	2	2	2	19,9	19,9	19,9	17082	0,0035398	21922	19925000	4	AT1G73940.1	AT1G73940.1	935
44207000	60142000	30274000	54381000	63926000	60265000	48670000	57317000	50988000	61324000	0	0	48815000	68016000	56973000	27340000	26706000	18367000	0	56515000				-1	12	12	12	32,1	32,1	32,1	51474	0	139,23	2876700000	132	AT1G74030.1	AT1G74030.1	936
298980000	285830000	278680000	271810000	270500000	238400000	321500000	272340000	257790000	243810000	271050000	215760000	281480000	284740000	250600000	285110000	391110000	282710000	387690000	364530000				-1	37	37	16	76,7	76,7	39,3	68135	0	323,31	40528000000	1065	AT1G74040.1;AT1G74040.2;AT1G74040.3	AT1G74040.1;AT1G74040.2;AT1G74040.3	937
612010000	588070000	488920000	540660000	641770000	540690000	384940000	467180000	516540000	533770000	471250000	622280000	364010000	626570000	543570000	378030000	368850000	47180000	286370000	306840000				-1	21	8	8	62,2	33,5	33,5	26008	0	156,79	49687000000	274	AT1G74060.1;AT1G74050.1	AT1G74060.1;AT1G74050.1	938
69378000	107410000	90974000	72081000	87425000	92410000	91201000	53770000	86732000	70416000	101690000	107130000	75456000	79911000	81385000	86497000	29081000	112020000	100620000	113140000				-1	10	10	10	37,5	37,5	37,5	30374	0	206,62	7257200000	179	AT1G74070.2;AT1G74070.1	AT1G74070.2;AT1G74070.1	939
31873000	105700000	56997000	127140000	77825000	93623000	123850000	107080000	85688000	117510000	119070000	60842000	84787000	49811000	88924000	21818000	72631000	88333000	91415000	80177000				-1	20	20	14	69,4	69,4	54,3	40464	0	195,93	7545600000	228	AT1G74090.1	AT1G74090.1	940
68520000	100810000	72404000	96295000	55955000	94130000	80343000	83663000	65618000	172590000	89501000	44372000	79596000	75835000	59171000	37947000	35522000	22694000	31600000	66041000				-1	16	14	12	57,1	51,5	45	39219	0	108,96	4798700000	129	AT1G74100.1	AT1G74100.1	941
0	0	0	24886000	28345000	0	0	17231000	0	0	0	0	29734000	28529000	0	0	0	0	0	14072000				-1	4	4	4	14,3	14,3	14,3	45021	0	27974	409020000	31	AT1G74210.1;AT5G08030.1;AT5G08030.2	AT1G74210.1	942
54916000	78349000	52437000	81139000	67340000	60693000	36454000	68397000	0	17157000	144620000	125420000	0	47114000	35243000	0	229110000	63836000	153600000	0				-1	4	4	4	13,1	13,1	13,1	28728	0	11857	2396700000	63	AT1G74230.1	AT1G74230.1	943
190290000	189580000	187750000	184850000	188830000	182860000	211760000	193500000	196340000	192450000	207350000	201900000	185830000	192640000	204250000	230930000	247090000	251190000	248940000	215780000				-1	57	57	57	52,1	52,1	52,1	153,95	0	323,31	58525000000	1184	AT1G74260.1	AT1G74260.1	944
0	0	0	0	21417000	0	12914000	15747000	19669000	18345000	0	0	0	16076000	14292000	0	0	24613000	0	0				-1	3	3	3	10,3	10,3	10,3	41016	0	35446	203240000	26	AT1G74320.1	AT1G74320.1	945
23327000	70901000	35315000	45288000	53105000	33502000	59668000	30746000	74162000	44064000	36205000	55821000	54540000	70660000	60465000	86970000	57709000	116330000	107510000	56358000				-1	14	14	14	35,1	35,1	35,1	51837	0	55831	3832600000	136	AT1G74470.1	AT1G74470.1	946
0	0	21343000	30776000	0	0	0	29836000	0	14260000	0	0	16813000	0	41942000	0	0	0	0	0				-1	4	4	4	26,5	26,5	26,5	30642	0	33396	493690000	21	AT1G74560.3;AT1G74560.1;AT1G18800.1	AT1G74560.3;AT1G74560.1;AT1G18800.1	947
0	0	0	8267900	0	0	0	0	0	0	28519000	0	0	0	0	0	0	0	0	0				-1	5	5	5	25,9	25,9	25,9	41058	0	11065	100380000	13	AT1G74640.1	AT1G74640.1	948
0	24092000	0	0	35492000	0	0	23911000	30419000	22658000	0	0	43317000	34549000	45378000	38686000	12458000	0	0	20830000				-1	7	7	7	20,1	20,1	20,1	65199	0	27837	737240000	40	AT1G74690.1	AT1G74690.1	949
0	0	0	18163000	17813000	0	4447400	0	0	0	13118000	0	0	0	0	0	0	0	22850000	0				-1	3	3	3	5	5	5	75224	0	47518	93034000	5	AT1G74790.1	AT1G74790.1	950
6420100	0	9777000	0	0	0	0	0	9502800	4892600	15832000	0	8744800	8929800	6585900	0	7466800	0	0	0				-1	4	4	4	5,7	5,7	5,7	96324	0	11295	275060000	42	AT1G74850.1	AT1G74850.1	951
56763000	0	56043000	58188000	92923000	0	0	0	0	108270000	89857000	0	79770000	70677000	0	86304000	66062000	0	0	0				-1	3	3	3	39,2	39,2	39,2	17657	0	11837	1284400000	24	AT1G74880.1	AT1G74880.1	952
298060000	244080000	272260000	244550000	245210000	231860000	241660000	250680000	251480000	253500000	262440000	210320000	251660000	227470000	248620000	244590000	208720000	206940000	209090000	169140000				-1	19	19	16	59,3	59,3	56,1	45563	0	310,5	38212000000	640	AT1G74910.1;AT1G74910.2;AT1G74910.3	AT1G74910.1;AT1G74910.2;AT1G74910.3	953
273010000	230040000	283050000	273290000	281520000	273370000	267860000	287270000	279710000	282650000	339640000	272720000	274870000	243770000	253200000	352650000	352360000	364180000	342500000	335070000				-1	27	27	27	62,1	62,1	62,1	54431	0	323,31	52049000000	892	AT1G74920.1;AT1G74920.2	AT1G74920.1;AT1G74920.2	954
100440000	96406000	103410000	104390000	133310000	94359000	61402000	112550000	105590000	79142000	158460000	133700000	103480000	138980000	73529000	141970000	140480000	59317000	205580000	127060000				-1	16	16	16	38,6	38,6	38,6	57599	0	145,18	9564400000	229	AT1G74960.3;AT1G74960.2;AT1G74960.1	AT1G74960.3;AT1G74960.2;AT1G74960.1	955
454430000	294560000	287250000	349270000	259450000	306680000	194770000	204580000	264570000	320470000	470830000	361470000	298930000	502650000	324810000	305410000	224550000	247370000	331160000	196030000				-1	7	7	7	35,1	35,1	35,1	22577	0	193,7	28654000000	228	AT1G74970.1	AT1G74970.1	956
39141000	42929000	51726000	43238000	0	28686000	13718000	28411000	16221000	29237000	0	37112000	100730000	28264000	30494000	22934000	22639000	59191000	41260000	35543000				-1	8	8	8	44,4	44,4	44,4	25252	0	83535	2588000000	122	AT1G75040.1	AT1G75040.1	957
0	0	0	0	11414000	0	0	0	0	0	0	7160400	0	0	0	23387000	0	0	0	0				-1	5	5	5	10	10	10	71601	0	69087	81832000	12	AT1G75100.1	AT1G75100.1	958
32120000	23325000	37397000	32549000	36162000	31881000	22357000	37328000	24616000	51311000	64661000	21609000	42919000	35255000	26729000	0	40278000	38935000	32580000	25644000				-1	5	5	5	34,7	34,7	34,7	23407	0	59597	1864700000	99	AT1G75270.1	AT1G75270.1	960
207570000	178780000	182140000	189610000	169570000	226990000	206030000	180090000	190760000	177200000	219060000	158700000	191380000	174610000	202700000	202560000	151880000	194700000	145320000	156490000				-1	17	17	17	62,6	62,6	62,6	33736	0	263,28	30941000000	536	AT1G75280.1;AT1G75300.1;AT1G75290.1;AT1G75290.2	AT1G75280.1	961
135250000	138620000	137260000	152800000	119930000	154050000	157510000	172340000	136680000	160740000	114120000	114180000	146450000	140320000	124880000	156780000	111310000	158160000	165970000	130370000				-1	13	13	13	45,9	45,9	45,9	41002	0	208,28	20225000000	418	AT1G75330.1	AT1G75330.1	962
348510000	235690000	317490000	225890000	276120000	363620000	337040000	243090000	301900000	226290000	284940000	252090000	315190000	269890000	272000000	360880000	340470000	390450000	332810000	342050000				-1	13	13	13	72,2	72,2	72,2	16033	0	323,31	37773000000	465	AT1G75350.1	AT1G75350.1	963
58478000	55968000	60177000	57473000	64766000	66241000	48389000	48091000	69267000	55813000	64446000	25096000	52107000	57043000	53590000	68048000	75153000	81379000	64418000	56292000				-1	5	5	4	33,1	33,1	28,4	31335	0	63895	3498000000	144	AT1G75460.1	AT1G75460.1	964
0	0	0	0	0	7487300	0	0	5738500	0	0	0	0	0	0	0	0	0	0	0				-1	1	1	1	4,7	4,7	4,7	28677	0	10459	26999000	9	AT1G75560.2;AT1G75560.1	AT1G75560.2;AT1G75560.1	965
0	0	0	0	9427700	0	0	0	0	15924000	0	32363000	0	0	30353000	0	0	27687000	0	0				-1	6	6	6	6,5	6,5	6,5	116,82	0	22661	238220000	28	AT1G75660.1	AT1G75660.1	966
0	0	0	0	0	0	0	0	0	0	0	102910000	0	0	0	107420000	0	0	0	0				-1	2	2	2	23,7	23,7	23,7	10645	0	13989	558910000	16	AT1G75750.2;AT1G75750.1	AT1G75750.2;AT1G75750.1	967
0	0	13845000	0	0	0	0	0	0	0	0	0	0	0	0	0	0	0	0	0				-1	25	4	3	70	13,9	9,2	50217	0	28891	40126000	4	AT1G75780.1	AT1G75780.1	968
64988000	54777000	44678000	41060000	35113000	30906000	49019000	71797000	33944000	52780000	60854000	0	70731000	28336000	26865000	40042000	35859000	42368000	60025000	25036000				-1	9	9	6	68,8	68,8	64,4	17857	0	104,67	2835900000	112	AT1G75950.1;AT4G34470.1;AT4G34210.1;AT3G60010.1	AT1G75950.1	969
20517000	14746000	21836000	33330000	31290000	21835000	25504000	33714000	28942000	25748000	18746000	19662000	24519000	28216000	34477000	21448000	27118000	24706000	0	10635000				-1	18	5	5	40,7	14,4	14,4	55591	0	33371	943610000	63	AT1G75990.1	AT1G75990.1	970
157090000	133420000	155850000	131740000	137550000	129980000	176870000	108420000	129060000	123810000	178760000	185970000	143530000	157040000	72382000	188330000	128390000	165850000	139930000	96904000				-1	11	11	10	40,3	40,3	37,1	37382	0	241,04	8489700000	174	AT1G76010.2;AT1G76010.1	AT1G76010.2;AT1G76010.1	971
0	0	0	0	0	0	18623000	19884000	0	0	0	0	0	0	0	0	28152000	27009000	32468000	0				-1	3	3	3	33,1	33,1	33,1	19998	0	19931	214680000	17	AT1G76020.3;AT1G76020.1;AT1G76020.2	AT1G76020.3;AT1G76020.1	972
435970000	371720000	459470000	430760000	436720000	464440000	470270000	466150000	428500000	475390000	488790000	380680000	404510000	427640000	480960000	538420000	386290000	403780000	408750000	390600000				-1	20	20	20	65,9	65,9	65,9	33684	0	323,31	94218000000	953	AT1G76080.1	AT1G76080.1	973
0	0	91745000	0	0	0	0	0	0	0	127570000	0	0	0	0	121230000	0	0	0	0				-1	1	1	1	14	14	14	17589	0	117,97	549690000	7	AT1G76100.1;AT1G76100.2	AT1G76100.1;AT1G76100.2	974
152910000	169520000	132790000	174490000	164400000	108300000	191010000	102410000	160790000	187450000	114630000	147660000	126180000	140120000	307700000	132730000	220240000	305190000	136640000	132400000				-1	22	22	22	33,6	33,6	33,6	89404	0	219,39	12595000000	359	AT1G76140.1;AT1G76140.2;AT1G20380.2;AT1G20380.1	AT1G76140.1;AT1G76140.2	975
48329000	44088000	40118000	49551000	34615000	34206000	41044000	40445000	40614000	52193000	34403000	0	50530000	40237000	46784000	0	26781000	41126000	42750000	20034000				-1	8	8	8	30,7	30,7	30,7	34082	0	33905	2753200000	122	AT1G76150.1	AT1G76150.1	976
190630000	224870000	238220000	228970000	201710000	163360000	175490000	218930000	192570000	176440000	285570000	256560000	280280000	189370000	213700000	189190000	209570000	300380000	222660000	180910000				-1	12	12	9	25,1	25,1	19,6	60,04	0	267,64	24765000000	448	AT1G76160.1;AT1G21860.1;AT1G21850.1;AT4G38420.1	AT1G76160.1	977
150630000	140610000	98628000	166080000	102090000	102700000	92464000	113480000	98197000	85767000	229340000	145480000	114750000	201890000	203080000	226230000	183260000	126870000	160630000	97381000				-1	12	11	11	50,8	50,8	50,8	20786	0	134,8	14070000000	235	AT1G76180.2;AT1G76180.1	AT1G76180.2;AT1G76180.1	978
8906000	5976200	7709200	9605200	4484600	9886600	5007800	7609600	0	0	0	4398700	8469600	0	7443500	0	0	0	0	0				-1	2	1	1	14,8	7	7	13812	0,0015508	25565	108380000	19	AT1G76300.1	AT1G76300.1	979
78884000	110330000	94027000	103720000	135920000	69906000	78370000	107070000	54263000	41453000	112760000	115210000	116330000	82084000	115840000	204110000	129790000	177310000	205270000	74457000				-1	7	7	7	49,4	49,4	49,4	27489	0	280,4	8562600000	242	AT1G76450.1	AT1G76450.1	980
40205000	33494000	56584000	34444000	42060000	31587000	55050000	50484000	40642000	39899000	64972000	41669000	63358000	68567000	30250000	59135000	65313000	54050000	78967000	60126000				-1	25	11	11	45,1	24	24	67558	0	51807	3278900000	140	AT1G76550.1	AT1G76550.1	981
98073000	101780000	112470000	120090000	71667000	143570000	120400000	117060000	98817000	103830000	101940000	106600000	93303000	100830000	74380000	113440000	92814000	144270000	146420000	72177000				-1	20	20	19	67,2	67,2	67,2	41167	0	231,85	15903000000	414	AT1G76680.1;AT1G76680.2;AT1G76690.1;AT1G18020.1;AT1G17990.1	AT1G76680.1;AT1G76680.2	982
41300000	43121000	43943000	35254000	60350000	34921000	0	36507000	46061000	69282000	38537000	0	0	31263000	44071000	51480000	18479000	0	0	22330000				-1	9	9	9	36,4	36,4	36,4	39558	0	22326	1390100000	44	AT1G76730.1	AT1G76730.1	983
7481800	0	4341700	0	0	4786800	0	2257600	4439600	0	0	0	0	0	0	0	0	0	10035000	0				-1	2	2	2	6,5	6,5	6,5	40222	0,001313	27685	122060000	16	AT1G76790.1	AT1G76790.1	984
38752000	0	0	0	63721000	27766000	21732000	44391000	43521000	0	0	0	39097000	0	110160000	70765000	59616000	57845000	0	0				-1	13	13	13	14,9	14,9	14,9	142,11	0	32877	775280000	66	AT1G76810.1;AT1G76720.1;AT1G76720.2;AT1G21160.1	AT1G76810.1	985
0	70874000	0	0	60416000	0	0	0	0	0	0	58983000	0	0	53576000	0	0	0	0	0				-1	2	2	2	28,6	28,6	28,6	11286	0	44859	513360000	10	AT1G76860.1;AT1G21190.1	AT1G76860.1;AT1G21190.1	986
79163000	85561000	74382000	103530000	36099000	78832000	73806000	75129000	72853000	69470000	96807000	63124000	67546000	79411000	61979000	74345000	61648000	0	121580000	120120000				-1	8	7	7	35,1	34,2	34,2	36565	0	100,96	4083500000	95	AT1G77060.1	AT1G77060.1	988
142070000	136260000	185720000	170990000	208760000	222450000	118270000	211530000	181850000	215870000	195880000	120270000	195380000	159110000	178090000	204030000	183660000	295270000	120620000	184480000				-1	7	7	7	46,2	46,2	46,2	28501	0	226,24	9691900000	149	AT1G77090.1	AT1G77090.1	989
0	0	0	37670000	0	0	36348000	0	0	0	0	0	0	0	0	0	0	0	0	0				-1	6	6	6	24,3	24,3	24,3	41178	0	13621	253290000	11	AT1G77120.1	AT1G77120.1	990
0	0	0	0	0	0	0	0	0	0	0	0	0	0	0	0	0	10828000	0	13836000				-1	7	7	7	26	26	26	36876	0	27617	105730000	9	AT1G77122.1	AT1G77122.1	991
32041000	0	28965000	0	0	0	17633000	14757000	0	15330000	0	0	28885000	0	25093000	0	44330000	0	20765000	33972000				-1	6	6	6	14,4	14,4	14,4	69422	0	28337	549980000	29	AT1G77180.1;AT1G77180.2;AT1G77180.3	AT1G77180.1;AT1G77180.2;AT1G77180.3	992
55497000	43245000	34780000	26413000	0	33826000	50087000	32016000	0	0	36164000	0	26194000	26992000	0	71564000	0	106280000	86367000	0				-1	8	1	1	44,1	14,7	14,7	22759	0	38081	847920000	31	AT1G77440.2;AT1G77440.1	AT1G77440.2;AT1G77440.1	993
0	0	0	0	0	0	0	15089000	15819000	24525000	0	0	0	0	0	0	0	0	0	0				-1	7	4	4	28	21,9	21,9	45643	0	24,07	161190000	8	AT1G77490.2;AT1G77490.1;AT2G18140.1;AT2G18150.1	AT1G77490.2;AT1G77490.1	995
59383000	64985000	77359000	90068000	50212000	76268000	61914000	75555000	77589000	68088000	78395000	65182000	97123000	72705000	60695000	28925000	98305000	103180000	117700000	113210000				-1	30	25	24	56,9	54,7	53,3	56364	0	258,61	7720400000	285	AT1G77510.1	AT1G77510.1	996
0	0	14293000	0	15589000	13613000	12958000	19372000	9687600	9847600	16417000	9070400	18414000	10243000	0	0	0	0	0	0				-1	10	10	10	20,1	20,1	20,1	97542	0	35468	446580000	36	AT1G77550.1	AT1G77550.1	997
0	4437200	0	5109300	0	0	0	3679000	0	4633400	2920700	0	0	0	0	0	0	0	8244800	0				-1	3	1	1	12,1	9	9	44151	0	47267	39797000	13	AT1G77630.1	AT1G77630.1	998
30215000	39106000	31035000	21749000	0	19318000	0	5528100	47343000	35061000	45706000	39105000	52092000	33267000	37325000	45893000	0	0	44367000	68583000				-1	9	9	9	26,8	26,8	26,8	48709	0	37716	1599300000	63	AT1G77670.1	AT1G77670.1	999
33423000	34035000	31206000	27357000	0	40594000	28878000	41242000	48744000	49852000	0	20649000	28746000	29441000	0	48074000	51459000	59176000	50726000	45609000				-1	2	2	2	24,7	24,7	24,7	99284	0,0013096	27283	1121300000	46	AT1G77710.1	AT1G77710.1	1000
0	17675000	0	22626000	20721000	21478000	35568000	17599000	37005000	21680000	0	33059000	14686000	26194000	25067000	0	20402000	0	0	0				-1	9	8	8	11,6	9,8	9,8	103,04	0	17767	568220000	36	AT1G77760.1	AT1G77760.1	1001
125090000	378210000	205190000	461140000	374820000	338710000	144860000	151870000	285050000	158470000	383480000	653350000	293940000	502580000	382570000	573070000	323270000	616250000	376390000	167030000				-1	8	3	3	60,7	28,6	28,6	12,29	0	188,32	20764000000	149	AT1G77940.1	AT1G77940.1	1002
0	0	0	25022000	0	0	36114000	0	0	22438000	0	0	0	0	0	0	0	0	0	0				-1	2	2	2	13	13	13	17687	0	54626	72465000	24	AT1G78020.1	AT1G78020.1	1004
0	0	31168000	0	0	0	34691000	0	56048000	0	0	28818000	39852000	0	23452000	55134000	43805000	57333000	68261000	27275000				-1	2	2	2	18,7	18,7	18,7	19275	0	12792	740330000	28	AT1G78040.3;AT1G78040.2;AT1G78040.1	AT1G78040.3;AT1G78040.2;AT1G78040.1	1005
126220000	93786000	123070000	90895000	130260000	101450000	117930000	113540000	107700000	116230000	125260000	101720000	131410000	113350000	112760000	151360000	117160000	128400000	111040000	123400000				-1	24	24	24	45	45	45	83891	0	323,31	16056000000	450	AT1G78060.1	AT1G78060.1	1006
22968000	42387000	0	44615000	59980000	44533000	35931000	55325000	38143000	0	43413000	0	39892000	58487000	25830000	37316000	23125000	30368000	45252000	28387000				-1	9	9	9	39,4	39,4	39,4	29679	0	61,29	1651900000	86	AT1G78150.1;AT1G78150.2;AT1G78150.3	AT1G78150.1;AT1G78150.2;AT1G78150.3	1007
2143200	0	3249800	0	0	0	0	0	0	0	0	0	0	0	0	0	0	0	0	0				-1	2	2	2	3,1	3,1	3,1	108,5	0,0032903	22091	30867000	5	AT1G78280.1	AT1G78280.1	1008
177420000	253910000	254710000	230860000	174140000	155730000	136790000	210140000	257470000	215640000	194020000	161570000	251350000	301910000	180800000	135390000	195840000	324210000	264040000	263710000				-1	18	10	10	76,1	52,5	52,5	29161	0	323,31	21543000000	365	AT1G78300.1	AT1G78300.1	1009
950590000	979980000	880020000	1124400000	923940000	941390000	964710000	800060000	839330000	873250000	1235100000	1027400000	873810000	1091800000	1031300000	784590000	911280000	742640000	930870000	1050200000				-1	29	29	26	71,9	71,9	71,9	25006	0	323,31	159450000000	1147	AT1G78370.1;AT1G78340.1	AT1G78370.1	1010
543850000	449400000	452320000	615860000	398650000	603080000	441580000	583260000	547030000	648430000	616400000	417610000	549800000	665680000	442610000	370750000	429050000	589860000	521260000	481350000				-1	21	18	18	63,5	63,5	63,5	25,65	0	231,67	65936000000	712	AT1G78380.1;AT1G78320.2;AT1G17170.1;AT1G78320.1	AT1G78380.1	1011
0	0	5274800	0	0	4027700	3413900	0	2288500	0	0	4578500	0	0	0	6497000	0	0	0	0				-1	5	3	3	22,6	17,2	17,2	40611	0	19657	72486000	13	AT1G78510.2;AT1G78510.1	AT1G78510.2;AT1G78510.1	1012
425870000	438110000	472210000	453980000	483950000	451630000	463510000	446200000	514750000	433960000	448190000	504170000	490840000	515190000	492580000	513720000	574640000	539920000	599890000	523830000				-1	44	44	30	72,2	72,2	50,2	75371	0	323,31	139580000000	1739	AT1G78570.1	AT1G78570.1	1013
0	0	0	0	0	0	0	0	0	0	0	0	0	73725000	0	0	0	0	0	0				-1	3	3	3	7,2	7,2	7,2	105,97	0	36613	291960000	7	AT1G78580.4;AT1G78580.3;AT1G78580.2;AT1G78580.1	AT1G78580.4;AT1G78580.3;AT1G78580.2;AT1G78580.1	1014
279090000	222110000	256220000	184930000	305010000	323780000	240360000	194010000	276260000	293570000	255830000	256190000	298720000	329360000	285900000	334690000	173170000	324330000	246170000	232690000				-1	9	9	9	44,4	44,4	44,4	26788	0	323,31	39520000000	453	AT1G78630.1	AT1G78630.1	1015
0	0	0	0	0	0	0	1897300	0	0	2400700	0	0	0	0	0	0	0	0	0				-1	4	2	2	18,7	12,1	12,1	39094	0	86268	9406000	6	AT1G78660.2;AT1G78660.3;AT1G78660.1	AT1G78660.2;AT1G78660.3;AT1G78660.1	1016
174370000	102900000	153090000	137670000	105710000	132570000	97188000	135500000	138780000	111440000	199060000	124770000	176590000	135230000	154720000	155940000	91411000	211910000	182920000	114300000				-1	18	18	16	52,9	52,9	50,8	36957	0	195,48	14267000000	298	AT1G78680.2;AT1G78680.1	AT1G78680.2;AT1G78680.1	1018
24675000	45513000	44578000	72839000	0	0	0	47275000	47951000	0	0	0	58909000	50459000	0	0	0	43242000	18543000	44045000				-1	12	6	6	35,6	19,6	19,6	50594	0	48977	996690000	45	AT1G78820.1	AT1G78820.1	1019
263890000	253350000	339090000	412170000	247130000	274710000	278420000	372450000	308490000	360770000	327460000	301510000	347780000	357960000	268110000	293400000	297300000	389720000	466450000	253760000				-1	16	16	10	48,6	48,6	32,5	50342	0	206,3	26030000000	322	AT1G78830.1	AT1G78830.1	1020
163190000	179140000	198670000	183950000	161180000	141190000	173030000	211480000	156360000	128660000	204080000	189190000	182680000	171030000	161210000	166780000	227540000	179480000	174040000	142540000				-1	17	17	9	40,8	40,8	19,3	49051	0	323,31	26905000000	435	AT1G78850.1	AT1G78850.1	1021
0	92064000	71147000	0	0	39198000	53693000	0	0	0	48090000	0	0	67555000	92365000	0	0	0	0	0	+			-1	9	1	1	25,7	4,3	4,3	49194	1	-2	1181200000	22	AT1G78860.1	AT1G78860.1	1022
790470000	879740000	940330000	795680000	816940000	860850000	960770000	902230000	766240000	784360000	895840000	763380000	820760000	822080000	839980000	776890000	819180000	757380000	700280000	694370000				-1	52	52	52	83,8	83,8	83,8	68812	0	323,31	205320000000	1717	AT1G78900.2;AT1G78900.1	AT1G78900.2;AT1G78900.1	1024
0	0	0	0	0	20164000	0	0	13766000	23454000	0	0	0	0	0	0	0	0	0	0				-1	2	2	2	16,4	16,4	16,4	14586	0	14679	443090000	16	AT1G79040.1	AT1G79040.1	1025
0	16988000	0	0	0	0	0	0	0	0	0	0	0	0	0	0	0	0	0	0				-1	4	4	4	13,2	13,2	13,2	47733	0	71542	59667000	7	AT1G79050.1;AT1G79050.2	AT1G79050.1;AT1G79050.2	1026
0	0	0	0	0	0	0	0	0	9533400	0	0	0	0	0	0	0	0	0	0				-1	7	7	7	9,3	9,3	9,3	88839	0	14892	76932000	12	AT1G79090.3;AT1G79090.2;AT1G79090.1	AT1G79090.3;AT1G79090.2;AT1G79090.1	1027
0	121460000	90389000	0	77772000	111400000	117320000	0	136680000	130810000	70218000	118700000	0	118780000	79108000	87441000	145590000	148130000	102570000	0				-1	14	1	1	63	8,5	8,5	25733	0	9,95	2388500000	37	AT1G79210.3;AT1G79210.2;AT1G79210.1	AT1G79210.3;AT1G79210.2;AT1G79210.1	1028
161670000	182310000	150410000	185640000	157470000	194760000	177890000	174740000	195680000	193850000	163380000	148470000	158320000	141390000	145080000	164550000	191250000	209630000	187730000	165680000				-1	17	17	17	75,2	75,2	75,2	35628	0	314,33	27881000000	501	AT1G79230.3;AT1G79230.1;AT1G79230.2	AT1G79230.3;AT1G79230.1;AT1G79230.2	1029
0	6813700	6745300	11130000	0	5554600	0	7829100	7770600	7341200	0	0	5754600	0	0	6451400	10720000	8873700	17285000	8582400				-1	1	1	1	18,7	18,7	18,7	18486	0	22784	119840000	26	AT1G79260.1	AT1G79260.1	1030
0	0	0	0	18860000	0	0	0	0	0	0	21240000	0	0	0	0	0	0	0	0				-1	13	13	13	9,8	9,8	9,8	237,04	0	45459	369430000	33	AT1G79280.1;AT1G79280.3;AT1G79280.2	AT1G79280.1;AT1G79280.3;AT1G79280.2	1032
57573000	60134000	0	57354000	48303000	49797000	63616000	56730000	51474000	35005000	163300000	63531000	58840000	48522000	47065000	89189000	112140000	60852000	84150000	61097000				-1	10	10	10	30,6	30,6	30,6	45483	0	78906	3694900000	100	AT1G79340.1;AT1G79330.1	AT1G79340.1	1033
0	0	0	0	0	12303000	0	15580000	0	0	0	0	0	0	0	0	0	0	0	0				-1	3	3	3	13	13	13	43,73	0	58755	84692000	5	AT1G79380.1	AT1G79380.1	1034
87244000	114350000	113730000	91290000	66237000	88342000	99654000	92535000	79776000	72533000	109930000	82358000	86377000	89397000	91160000	92052000	125950000	128880000	180070000	103150000				-1	26	26	26	51,3	51,3	51,3	56558	0	323,31	15456000000	458	AT1G79440.1	AT1G79440.1	1035
54726000	75068000	50518000	108540000	60703000	98713000	85975000	81724000	80154000	106350000	110720000	16317000	77638000	87831000	69243000	0	87568000	108920000	125490000	60857000				-1	15	15	8	65,9	65,9	42,1	31656	0	65602	5498600000	161	AT1G79500.4;AT1G79500.3;AT1G79500.2;AT1G79500.1	AT1G79500.4;AT1G79500.3;AT1G79500.2;AT1G79500.1	1037
91558000	106570000	92677000	84740000	96826000	61304000	117520000	104600000	100220000	93173000	58478000	106090000	93814000	106750000	105630000	42990000	117060000	109130000	91143000	76789000				-1	13	11	5	36,3	33,6	14	44,83	0	275,63	7072100000	217	AT1G79530.1	AT1G79530.1	1038
0	31164000	38003000	54733000	0	0	41720000	0	0	0	38475000	0	0	0	0	0	0	0	9941100	0				-1	1	1	1	0,9	0,9	0,9	88,85	0,0062438	1989	372720000	12	AT1G79540.1	AT1G79540.1	1039
854560000	996160000	914490000	962860000	1003500000	899240000	923290000	939240000	972640000	926970000	997800000	1060300000	1025200000	952860000	961860000	1024900000	1216100000	1418400000	1207700000	1009700000				-1	32	28	28	79,3	79,3	79,3	42131	0	323,31	286560000000	1864	AT1G79550.2;AT1G79550.1	AT1G79550.2;AT1G79550.1	1040
0	0	0	500240000	0	426710000	0	0	0	0	0	0	0	0	0	0	0	0	0	0				-1	6	5	5	5,6	4,9	4,9	128,91	0	49244	2947500000	16	AT1G79570.5;AT1G79570.4;AT1G79570.2;AT1G79570.1;AT1G16270.3;AT1G16270.2;AT1G16270.1;AT1G79570.3;AT1G04700.2;AT1G04700.1;AT3G24715.3;AT3G24715.2;AT3G24715.1	AT1G79570.5;AT1G79570.4;AT1G79570.2;AT1G79570.1;AT1G16270.3;AT1G16270.2;AT1G16270.1;AT1G79570.3	1041
108020000	87277000	103880000	102500000	102410000	94651000	75934000	104820000	97864000	93333000	120290000	94137000	92832000	79372000	100230000	90912000	92578000	126760000	98235000	113760000				-1	31	31	31	43,8	43,8	43,8	86856	0	276,97	14010000000	444	AT1G79690.2;AT1G79690.1	AT1G79690.2;AT1G79690.1	1042
115430000	61952000	93868000	114950000	53367000	59453000	0	76846000	75876000	92159000	92441000	80034000	153520000	70239000	102370000	27591000	54223000	110260000	87302000	136440000				-1	7	7	7	20,9	20,9	20,9	52395	0	144,89	4117000000	107	AT1G79720.1	AT1G79720.1	1043
79002000	116770000	86914000	103510000	120780000	82259000	119960000	88615000	126170000	99497000	54710000	95421000	100480000	85903000	109190000	87736000	180910000	149250000	203140000	100890000				-1	20	19	18	50,5	47,7	46	71,16	0	323,31	11447000000	325	AT1G79750.1	AT1G79750.1	1044
0	0	0	0	0	5388000	0	0	4890600	0	8350300	0	0	0	0	0	0	0	0	0				-1	2	2	2	10,4	10,4	10,4	30618	0	56142	61602000	7	AT1G79790.2;AT1G79790.1;AT1G79790.4	AT1G79790.2;AT1G79790.1;AT1G79790.4	1045
0	0	0	0	0	16321000	7685600	16741000	0	23684000	0	0	0	0	0	20255000	0	0	0	13021000				-1	6	6	6	9,9	9,9	9,9	108,35	0	11,59	197300000	14	AT1G79830.3;AT1G79830.2;AT1G79830.1;AT1G79830.5;AT1G79830.4	AT1G79830.3;AT1G79830.2;AT1G79830.1;AT1G79830.5;AT1G79830.4	1046
259830000	232300000	149320000	179530000	202140000	275230000	210880000	264990000	263730000	255950000	335210000	253090000	196050000	238780000	215750000	437420000	268830000	335560000	206460000	203540000				-1	4	4	4	30,9	30,9	30,9	16282	0	74096	13633000000	165	AT1G79850.1	AT1G79850.1	1047
238210000	243120000	243660000	204900000	229770000	177540000	189140000	213720000	211060000	182880000	237120000	170700000	199460000	234280000	215220000	187570000	185030000	246970000	213690000	191630000				-1	19	19	19	64,9	64,9	64,9	34161	0	268,06	23740000000	476	AT1G79870.1;AT1G79870.2	AT1G79870.1;AT1G79870.2	1048
347650000	353930000	366750000	364390000	410340000	360460000	378700000	373240000	345870000	386560000	361740000	290480000	317830000	303260000	311910000	414800000	482550000	592900000	672740000	270920000				-1	44	10	10	67,7	23,9	23,9	81776	0	323,31	24405000000	278	AT1G79920.1;AT1G79920.4;AT1G79920.3;AT1G79920.2	AT1G79920.1;AT1G79920.4;AT1G79920.3;AT1G79920.2	1049
557790000	621450000	621830000	610440000	579460000	603750000	636870000	637990000	655210000	630610000	608580000	636990000	617950000	612150000	618040000	683670000	678690000	858560000	702010000	630850000				-1	59	59	25	70	70	31,3	91749	0	323,31	194330000000	1944	AT1G79930.1;AT1G79930.2	AT1G79930.1;AT1G79930.2	1050
9292400	9242600	0	0	12398000	7876800	8401900	0	9039400	6437900	5389800	0	11683000	7837500	6902700	14419000	16447000	0	0	17370000				-1	12	12	5	7	7	2,8	275,42	0	42101	390980000	72	AT1G80070.1	AT1G80070.1	1053
0	0	0	0	0	0	0	0	0	12432000	0	0	0	0	0	20197000	0	0	0	17035000				-1	2	2	2	11,1	11,1	11,1	40734	0	22425	68130000	7	AT1G80210.2;AT1G80210.1;AT3G06820.1;AT3G06820.3;AT3G06820.2	AT1G80210.2;AT1G80210.1;AT3G06820.1;AT3G06820.3;AT3G06820.2	1054
60985000	64165000	69545000	22689000	79522000	66554000	80223000	62171000	64167000	75467000	39246000	57820000	71866000	52171000	72813000	84082000	117670000	103690000	82941000	102950000				-1	11	11	11	37,3	37,3	37,3	43761	0	167,11	5525800000	169	AT1G80360.4;AT1G80360.3;AT1G80360.2;AT1G80360.1	AT1G80360.4;AT1G80360.3;AT1G80360.2;AT1G80360.1	1055
528980000	548060000	522100000	688980000	429510000	653520000	512120000	636870000	588770000	670480000	636250000	402560000	563260000	579220000	454150000	536630000	534080000	633590000	726240000	551280000				-1	23	23	23	70,3	70,3	70,3	40819	0	323,31	76352000000	786	AT1G80380.3;AT1G80380.4;AT1G80380.2;AT1G80380.8;AT1G80380.7;AT1G80380.6;AT1G80380.5;AT1G80380.1	AT1G80380.3;AT1G80380.4;AT1G80380.2;AT1G80380.8;AT1G80380.7;AT1G80380.6;AT1G80380.5;AT1G80380.1	1056
169320000	170280000	172390000	165130000	204300000	177510000	190900000	190280000	215410000	222940000	135190000	203050000	192060000	208630000	224400000	148870000	178160000	128370000	96266000	186920000				-1	45	45	45	63,4	63,4	63,4	102,15	0	323,31	26684000000	731	AT1G80410.1;AT1G80410.2	AT1G80410.1;AT1G80410.2	1057
82694000	52661000	87012000	56036000	51698000	64616000	63626000	84892000	77834000	53071000	80278000	59290000	87821000	61785000	66003000	47318000	44531000	46886000	32852000	51872000				-1	19	19	19	44,2	44,2	44,2	52483	0	145,51	6715500000	245	AT1G80460.2;AT1G80460.1	AT1G80460.2;AT1G80460.1	1058
149460000	145350000	163650000	110490000	139500000	145170000	148940000	171890000	149980000	156170000	180620000	120560000	156140000	136820000	146630000	135990000	124170000	122520000	141010000	117960000				-1	16	16	14	44,1	44,1	41,7	49487	0	323,31	21588000000	462	AT1G80480.1	AT1G80480.1	1059
26007000	0	27554000	0	33137000	21242000	8707400	16667000	26265000	697560	0	32564000	0	0	0	38653000	31090000	50232000	43181000	33252000				-1	22	3	3	21,9	2,9	2,9	124,02	0	82105	536730000	35	AT1G80490.1;AT1G80490.3;AT1G80490.2	AT1G80490.1;AT1G80490.3;AT1G80490.2	1060
94771000	83143000	105850000	97645000	86687000	95481000	106790000	105670000	102000000	113450000	88275000	67354000	93337000	76850000	66652000	107670000	114830000	127380000	164740000	135570000				-1	21	12	12	64,4	45,4	45,4	43,37	0	323,31	10618000000	310	AT1G80560.1	AT1G80560.1	1061
348130000	363430000	354950000	392940000	317050000	334280000	375460000	324710000	334660000	322710000	381650000	290940000	345340000	331050000	313670000	371910000	429290000	452130000	586080000	355320000				-1	29	29	29	71,8	71,8	71,8	48826	0	323,31	65353000000	1003	AT1G80600.1	AT1G80600.1	1062
23457000	19619000	0	0	0	25264000	21138000	24600000	22000000	23240000	0	0	26078000	0	0	0	0	0	0	0				-1	6	6	6	27,2	27,2	27,2	38268	0	31461	282480000	27	AT1G80670.1	AT1G80670.1	1063
526900000	565290000	586190000	633290000	532340000	562500000	552260000	521730000	574010000	604680000	380350000	502810000	490570000	558390000	542340000	393640000	466500000	642510000	539830000	436720000				-1	20	17	17	49,4	44,5	44,5	42327	0	323,31	65439000000	669	AT2G01140.1	AT2G01140.1	1065
409300000	458840000	412410000	397570000	521080000	334820000	287440000	280250000	415700000	502990000	345130000	466130000	400440000	520530000	431110000	348140000	322760000	242190000	428600000	314630000				-1	22	22	15	69,8	69,8	48,8	28171	0	162,51	60473000000	591	AT2G01250.1;AT2G01250.2	AT2G01250.1;AT2G01250.2	1067
18167000	22548000	20051000	32418000	18376000	19288000	18580000	23241000	22781000	26998000	19640000	17660000	24709000	19099000	14757000	25029000	40666000	42715000	51212000	29435000				-1	5	5	5	38,1	38,1	38,1	28516	0	29439	1085700000	80	AT2G01290.1	AT2G01290.1	1068
54040000	50934000	48539000	43184000	64139000	58613000	50631000	73568000	56304000	74183000	50492000	55140000	167470000	71038000	57037000	41725000	63342000	34137000	81268000	28697000				-1	12	12	12	48,3	48,3	48,3	35499	0	135,18	2119900000	78	AT2G01350.4;AT2G01350.2;AT2G01350.1;AT2G01350.3	AT2G01350.4;AT2G01350.2;AT2G01350.1;AT2G01350.3	1069
29413000	30462000	22773000	42028000	30884000	25087000	23430000	25112000	30306000	0	47388000	29784000	35516000	30544000	32878000	19899000	12716000	10187000	17246000	22897000				-1	8	8	8	40,3	40,3	40,3	32028	0	117,08	1367900000	67	AT2G01490.2;AT2G01490.1	AT2G01490.2;AT2G01490.1	1070
5458800	4361900	5001800	4018300	2927000	7352600	3865000	3449700	2363700	2507700	4688500	3146700	3283300	4627100	3502200	4698900	4912100	0	3578100	5760100				-1	4	4	3	6,8	6,8	5,6	63628	0	18027	134480000	50	AT2G01600.1	AT2G01600.1	1071
0	0	0	0	5730200	0	0	0	0	0	0	0	0	0	4794800	0	7839700	0	0	0				-1	3	3	3	11,6	11,6	11,6	51063	0	72548	63093000	11	AT2G01650.1;AT2G01650.2;AT2G01650.3	AT2G01650.1;AT2G01650.2;AT2G01650.3	1073
17197000	18023000	0	17562000	0	0	0	0	0	0	19963000	20802000	0	25033000	25258000	0	0	0	0	0				-1	5	5	5	8,5	8,5	8,5	83911	0	15896	340820000	14	AT2G01690.1;AT2G01690.2	AT2G01690.1;AT2G01690.2	1074
18160000	0	0	24179000	23524000	35167000	34398000	22183000	0	34287000	34597000	35035000	24167000	27886000	0	26547000	0	0	0	0				-1	3	3	3	21,4	21,4	21,4	19,59	0	23,15	797200000	57	AT2G01755.1;AT2G01755.2	AT2G01755.1;AT2G01755.2	1075
0	0	0	0	0	0	0	0	0	0	0	0	0	2247200	0	0	0	0	0	0				-1	2	2	2	6,2	6,2	6,2	69406	0,0010571	28912	5304000	3	AT2G01910.1;AT2G01910.2	AT2G01910.1;AT2G01910.2	1076
13763000	0	0	0	0	0	0	0	0	0	0	0	33659000	0	0	30867000	0	103900000	0	0				-1	3	3	2	4,7	4,7	3,5	64463	0	64346	163250000	9	AT2G02070.1;AT2G02070.2;AT5G44160.1;AT3G13810.2;AT3G13810.1;AT3G13810.4;AT3G13810.5;AT1G03840.1;AT1G03840.2;AT5G03150.1;AT3G13810.3;AT5G66730.1;AT3G13810.6;AT3G45260.2;AT5G44160.2;AT1G55110.3;AT1G55110.2;AT1G55110.1;AT3G50700.1;AT3G45260.1;AT2G02080.6;AT2G02080.5;AT2G02080.4;AT2G02080.3;AT2G02080.1;AT5G60470.2;AT2G02080.2;AT5G60470.3;AT5G60470.1;AT4G02670.2;AT1G14580.3;AT4G02670.1	AT2G02070.1;AT2G02070.2;AT5G44160.1;AT3G13810.2;AT3G13810.1;AT3G13810.4;AT3G13810.5;AT1G03840.1;AT1G03840.2;AT5G03150.1;AT3G13810.3;AT5G66730.1;AT3G13810.6;AT3G45260.2;AT5G44160.2;AT1G55110.3;AT1G55110.2;AT1G55110.1;AT3G50700.1;AT3G45260.1	1077
38539000	42586000	0	0	0	0	0	0	0	34822000	0	0	32393000	37992000	57328000	0	0	54565000	58951000	75581000				-1	2	2	2	33,8	33,8	33,8	8524	0	106,47	703210000	30	AT2G02100.1	AT2G02100.1	1078
28486000	0	0	0	40172000	33742000	0	0	0	0	0	41679000	38455000	62159000	57956000	0	0	0	0	0				-1	2	2	2	31,2	31,2	31,2	8544	0	11522	611530000	19	AT2G02130.1	AT2G02130.1	1079
0	0	0	0	0	0	0	15436000	0	0	0	0	0	0	0	0	0	0	0	0				-1	4	4	4	7,9	7,9	7,9	75831	0	62197	185340000	4	AT2G02160.1	AT2G02160.1	1080
21306000	33378000	15096000	12642000	0	37249000	16740000	31496000	24322000	14526000	10471000	0	36870000	20714000	0	0	22304000	0	0	0				-1	5	5	5	41,4	41,4	41,4	21578	0	46325	655140000	40	AT2G02390.2;AT2G02390.1;AT2G02390.3;AT2G02390.4;AT2G02380.1	AT2G02390.2;AT2G02390.1;AT2G02390.3;AT2G02390.4	1081
0	0	0	14952000	0	10479000	14487000	0	0	0	0	0	9072900	0	8691000	0	0	0	0	0				-1	5	5	5	32,4	32,4	32,4	34839	0	81682	187810000	21	AT2G02400.1	AT2G02400.1	1082
53731000	62468000	64682000	83830000	87588000	84464000	109410000	113600000	77520000	87023000	0	131320000	88621000	56891000	0	148040000	0	121390000	0	112490000				-1	9	9	9	47,4	47,4	47,4	33937	0	84834	3218400000	71	AT2G02500.2;AT2G02500.1	AT2G02500.2;AT2G02500.1	1083
40840000	38556000	35415000	32659000	40208000	46243000	43495000	33904000	29813000	37761000	40336000	20760000	41342000	42169000	48765000	37468000	58306000	11103000	26573000	50029000				-1	24	24	24	28	28	28	134,62	0	225,24	4422600000	326	AT2G02560.2;AT2G02560.1	AT2G02560.2;AT2G02560.1	1084
0	0	0	0	0	0	0	0	0	0	22469000	0	0	0	0	0	23791000	0	0	0				-1	2	2	2	8,7	8,7	8,7	32034	0,00026925	33228	60257000	1	AT2G02570.3;AT2G02570.4;AT2G02570.2;AT2G02570.1	AT2G02570.3;AT2G02570.4;AT2G02570.2;AT2G02570.1	1085
51074000	47584000	53201000	71478000	39526000	44445000	52898000	41800000	56479000	47658000	61957000	39459000	47476000	61487000	41723000	48225000	59012000	80700000	66453000	81641000				-1	11	11	8	40,7	40,7	32,5	29728	0	145,47	4853700000	178	AT2G02740.1	AT2G02740.1	1086
0	0	0	30544000	14548000	42214000	0	41012000	0	0	0	0	0	0	0	0	0	19608000	0	0				-1	1	1	1	14	14	14	14038	0	53452	248050000	9	AT2G02850.1	AT2G02850.1	1087
0	0	0	0	0	37622000	0	35834000	25989000	38433000	23347000	0	32361000	27728000	0	36947000	50973000	46866000	29817000	22219000				-1	6	6	6	43,2	43,2	43,2	25063	0	46264	1071400000	47	AT2G03390.2;AT2G03390.4;AT2G03390.1;AT2G03390.5;AT2G03390.3;AT2G03390.7;AT2G03390.6	AT2G03390.2;AT2G03390.4;AT2G03390.1;AT2G03390.5;AT2G03390.3;AT2G03390.7;AT2G03390.6	1089
29222000	23804000	26099000	22461000	0	0	0	20518000	0	0	0	0	0	0	0	0	0	0	0	0				-1	2	2	2	12,1	12,1	12,1	25921	0,00027352	36251	307220000	14	AT2G03430.1	AT2G03430.1	1090
175570000	271530000	220330000	242510000	251750000	206040000	186100000	186240000	151300000	231930000	157350000	197280000	211490000	179440000	275620000	30718000	205420000	318890000	266110000	222010000				-1	8	8	8	41,2	41,2	41,2	19,7	0	50627	11946000000	190	AT2G03440.1	AT2G03440.1	1091
69873000	85016000	84770000	95134000	94816000	108450000	67451000	78524000	94194000	114440000	114330000	99603000	94583000	80770000	97524000	81101000	47644000	141530000	77913000	54703000				-1	14	14	14	57,4	57,4	57,4	34749	0	189,07	6782500000	215	AT2G03550.1	AT2G03550.1	1092
98234000	84294000	48049000	0	77038000	66211000	52128000	0	63331000	87314000	102430000	78184000	60416000	234280000	87409000	54047000	56382000	84594000	92307000	111460000				-1	2	2	2	30,3	30,3	30,3	11,92	0	15613	2761900000	35	AT2G03680.3;AT2G03680.2;AT2G03680.1	AT2G03680.3;AT2G03680.2;AT2G03680.1	1094
65648000	64637000	73904000	31065000	24826000	71135000	75747000	55957000	46152000	73902000	0	56909000	42734000	33965000	89700000	47400000	60483000	35361000	31187000	49826000				-1	11	11	11	51,6	51,6	51,6	40837	0	114,79	3632700000	161	AT2G03750.1	AT2G03750.1	1095
12919000	18381000	15826000	17136000	15974000	0	0	0	0	0	0	0	0	28649000	16545000	0	0	0	0	0				-1	4	4	4	26,2	26,2	26,2	34731	0	15247	437040000	29	AT2G03800.1;AT2G03800.2	AT2G03800.1;AT2G03800.2	1097
0	0	0	0	0	0	0	0	0	4130100	0	0	0	0	0	0	0	0	0	0	+			-1	1	1	1	2,1	2,1	2,1	49065	1	-2	12316000	3	AT2G03810.7;AT2G03810.6;AT2G03810.5;AT2G03810.4;AT2G03810.3;AT2G03810.2;AT2G03810.1	AT2G03810.7;AT2G03810.6;AT2G03810.5;AT2G03810.4;AT2G03810.3;AT2G03810.2;AT2G03810.1	1098
16178000	0	0	15463000	0	0	0	26580000	15344000	0	0	22094000	0	20404000	0	0	0	0	0	18376000				-1	4	4	4	8,5	8,5	8,5	59293	0	12923	404590000	30	AT2G03820.1	AT2G03820.1	1099
0	0	0	0	0	716230	0	0	0	0	0	0	0	0	0	0	0	0	0	0				-1	3	3	3	51,5	51,5	51,5	10773	0,0015512	25635	10923000	10	AT2G03870.2;AT2G03870.1	AT2G03870.2;AT2G03870.1	1100
0	0	0	0	0	0	0	0	0	0	0	11780000	0	0	0	0	0	0	0	0				-1	2	2	2	9,5	9,5	9,5	40757	0,00027367	36319	18550000	2	AT2G03980.4;AT2G03980.3;AT2G03980.2;AT2G03980.1	AT2G03980.4;AT2G03980.3;AT2G03980.2;AT2G03980.1	1101
881430000	894830000	929950000	957670000	934500000	841330000	1056000000	961570000	899090000	817230000	944980000	902390000	903440000	931360000	895800000	985950000	1044500000	1011900000	1084700000	1017900000				-1	69	69	63	76	76	71,4	88662	0	323,31	318490000000	2777	AT2G04030.1;AT2G04030.2	AT2G04030.1;AT2G04030.2	1103
47224000	73460000	56702000	75066000	25469000	0	36309000	56384000	42000000	48631000	43187000	37059000	39845000	43027000	26523000	79336000	0	69277000	79623000	27320000				-1	5	5	5	49,1	49,1	49,1	18335	0	68649	2014000000	90	AT2G04039.2;AT2G04039.1;AT2G04039.3	AT2G04039.2;AT2G04039.1	1104
85292000	74626000	90241000	78086000	83845000	96122000	92452000	104010000	78105000	89680000	75890000	70564000	79143000	96022000	89655000	72513000	78441000	58236000	59751000	94792000				-1	19	19	19	43	43	43	44577	0	155,28	7619400000	231	AT2G04400.1	AT2G04400.1	1105
29211000	0	32685000	39551000	0	0	0	31237000	0	0	52303000	0	22015000	0	0	18932000	0	0	0	0				-1	4	4	4	33,1	33,1	33,1	16,59	0	41,79	661400000	39	AT5G35680.2;AT5G35680.1;AT2G04520.1;AT5G35680.3	AT5G35680.2;AT5G35680.1;AT2G04520.1;AT5G35680.3	1107
0	0	0	0	0	0	0	0	0	0	8589300	0	0	0	0	0	0	0	0	0				-1	2	2	2	12,9	12,9	12,9	20162	0,00027278	35577	20435000	4	AT2G04550.3;AT2G04550.1	AT2G04550.3;AT2G04550.1	1109
0	0	0	0	0	0	0	0	0	43163000	0	0	0	0	0	0	0	0	0	0	+			-1	4	1	1	9,4	3,2	3,2	44937	1	-2	189120000	7	AT2G04650.1;AT2G04650.2	AT2G04650.1;AT2G04650.2	1110
209770000	282020000	236200000	354020000	208070000	294640000	216810000	267040000	248020000	286610000	307370000	238120000	313360000	318490000	245670000	173820000	135640000	248320000	255880000	273750000				-1	10	10	10	66,4	66,4	66,4	16434	0	165,52	23378000000	293	AT2G04700.1;AT2G04700.3;AT2G04700.2	AT2G04700.1;AT2G04700.3	1112
60543000	57269000	64454000	0	0	47168000	70043000	84963000	74073000	57256000	53403000	70160000	52229000	58591000	54572000	55240000	0	126680000	0	59125000				-1	3	3	3	13,4	13,4	13,4	26845	0	58233	1950800000	45	AT2G04780.2;AT2G04780.1	AT2G04780.2;AT2G04780.1	1113
146740000	176060000	142520000	159460000	165020000	155660000	157810000	155840000	126520000	154550000	163100000	137080000	124580000	168570000	190770000	129240000	129990000	152830000	144100000	155200000				-1	36	36	36	58	58	58	74784	0	267,54	26351000000	562	AT2G04842.2;AT2G04842.1	AT2G04842.2;AT2G04842.1	1114
526740000	433300000	490790000	508400000	584930000	502650000	417990000	315890000	493020000	733850000	338220000	598990000	530320000	620220000	622350000	283700000	273290000	249120000	294650000	232400000				-1	9	9	1	62,1	62,1	30,7	15951	0	39411	45204000000	307	AT2G05220.2;AT2G05220.1;AT3G10610.1;AT2G04390.1	AT2G05220.2;AT2G05220.1;AT3G10610.1;AT2G04390.1	1116
0	0	0	0	0	0	0	0	0	0	0	0	0	0	0	0	0	6424100	15351000	0				-1	3	3	3	44,1	44,1	44,1	14289	0	72577	222280000	7	AT2G05520.1;AT2G05520.5;AT2G05520.6;AT2G05520.4;AT2G05520.3;AT2G05520.2;AT2G05530.2;AT2G05530.1	AT2G05520.1;AT2G05520.5;AT2G05520.6;AT2G05520.4;AT2G05520.3;AT2G05520.2	1118
704420000	636250000	664260000	657280000	567620000	643450000	633230000	654190000	648960000	588690000	620110000	559090000	640740000	594530000	636260000	602900000	569380000	657010000	755960000	649960000				-1	55	55	43	65,2	65,2	53,8	108,2	0	323,31	182530000000	1917	AT2G05710.1	AT2G05710.1	1119
101320000	84879000	77338000	73155000	47509000	68622000	72104000	58675000	61339000	71544000	41743000	45668000	55019000	59244000	51301000	80482000	78956000	79006000	98818000	120640000				-1	17	17	17	60,4	60,4	60,4	39612	0	159,06	6912200000	274	AT2G05830.1;AT2G05830.3;AT2G05830.2;AT2G05830.4	AT2G05830.1;AT2G05830.3;AT2G05830.2;AT2G05830.4	1120
121480000	144760000	152200000	106040000	105570000	115260000	103930000	116790000	33113000	93395000	166420000	141190000	119370000	114860000	126290000	52339000	54910000	57799000	51605000	41922000				-1	17	9	9	69,9	46,3	46,3	27,35	0	62051	7960200000	168	AT2G05840.1;AT2G05840.2;AT2G05840.3	AT2G05840.1;AT2G05840.2;AT2G05840.3	1121
94666000	93505000	121430000	91604000	94940000	86133000	93616000	107700000	88719000	95861000	101850000	106420000	128120000	95835000	99263000	129240000	111920000	154470000	151730000	111430000				-1	28	28	28	61,8	61,8	61,8	80014	0	323,31	16832000000	566	AT2G05920.1	AT2G05920.1	1122
688810000	679090000	660890000	596300000	695620000	646020000	774930000	642430000	598640000	643480000	581860000	556160000	601880000	568500000	650560000	666950000	839420000	688920000	839470000	806200000				-1	24	24	24	70	70	70	41213	0	323,31	104430000000	1248	AT2G05990.2;AT2G05990.1	AT2G05990.2;AT2G05990.1	1123
112600000	85096000	85505000	87559000	80559000	130790000	77681000	91240000	81008000	100380000	144820000	67611000	95301000	101230000	91882000	125650000	88721000	137860000	85941000	123790000				-1	18	18	18	65,5	65,5	65,5	42691	0	271,15	13481000000	390	AT2G06050.3;AT2G06050.2;AT2G06050.1	AT2G06050.3;AT2G06050.2;AT2G06050.1	1124
49545000	0	0	0	0	0	0	0	0	0	0	0	0	0	0	0	0	0	0	24969000				-1	4	4	4	24,5	24,5	24,5	22,79	0	75538	159720000	10	AT2G06530.2;AT2G06530.1	AT2G06530.2;AT2G06530.1	1125
347750000	286730000	346050000	269860000	318230000	309240000	239470000	357710000	277670000	302730000	284030000	270470000	415690000	286040000	305740000	236240000	222740000	256760000	200710000	278030000				-1	17	17	17	52,4	52,4	52,4	34291	0	213,95	48012000000	553	AT2G06850.1;AT2G06850.2;AT5G13870.3;AT5G13870.2;AT5G13870.1	AT2G06850.1;AT2G06850.2	1126
0	0	4146700	0	4083300	2492300	0	4738300	0	5496700	4894200	0	0	0	0	0	5860500	0	0	3749200				-1	4	4	4	5,3	5,3	5,3	111,89	0	12827	80827000	17	AT2G06990.1	AT2G06990.1	1127
0	0	0	0	0	0	0	0	0	0	0	0	13548000	0	0	0	0	0	0	0				-1	7	7	7	8,2	8,2	8,2	130,08	0	36744	128080000	9	AT2G07360.1;AT2G07360.2	AT2G07360.1;AT2G07360.2	1129
3573900000	3923100000	3277500000	2993300000	3138900000	3091400000	3762700000	2987900000	2772600000	2758500000	4033000000	3257800000	3674800000	2733000000	2695100000	2309900000	2591600000	2619900000	2123100000	2231000000				-1	27	26	26	55,2	53,8	53,8	55029	0	323,31	211860000000	1002	ATMG01190.1;AT2G07698.1	ATMG01190.1;AT2G07698.1	1132
76374000	85658000	85536000	81785000	131980000	124410000	75314000	80855000	102920000	117240000	116930000	107530000	99530000	98328000	102340000	106720000	121990000	73119000	91081000	73991000				-1	13	2	2	73,3	8,2	8,2	16631	0	76379	4011400000	86	AT2G09990.1	AT2G09990.1	1133
534960000	631600000	743620000	397100000	633320000	634440000	543200000	754760000	786620000	719540000	384470000	311750000	484170000	552570000	409210000	412340000	572490000	319500000	921600000	937040000				-1	7	7	7	52,9	52,9	52,9	29648	0	43,92	44244000000	253	AT2G10940.2;AT2G10940.1	AT2G10940.2;AT2G10940.1	1134
50160000	42708000	47561000	34774000	41223000	27723000	58251000	36342000	32484000	34543000	0	0	28214000	0	44426000	31819000	0	0	45468000	11021000				-1	3	3	3	20,2	20,2	20,2	20046	0	15896	1125600000	54	AT2G11890.2;AT2G11890.1	AT2G11890.2;AT2G11890.1	1135
2046000000	1591800000	1932000000	1670900000	2089300000	2097400000	2204200000	2066500000	2249500000	2083800000	2101800000	1782900000	2123100000	1928000000	2277300000	2623400000	2282900000	2174100000	2436400000	2215400000				-1	29	29	29	85,5	85,5	85,5	44207	0	323,31	452030000000	1737	AT2G13360.3;AT2G13360.2;AT2G13360.1	AT2G13360.3;AT2G13360.2;AT2G13360.1	1136
9969000	10122000	11350000	0	11686000	5915100	7710400	6675600	6391200	6688200	6503200	6164400	6692900	8300500	8113600	11118000	12414000	11279000	15996000	16792000				-1	7	7	7	14	14	14	80756	0	34927	493780000	77	AT2G13440.1	AT2G13440.1	1137
0	0	0	0	0	1331300	0	0	0	0	0	0	0	0	0	0	0	0	0	0				-1	6	6	6	14,4	14,4	14,4	96547	0	23898	175810000	21	AT2G13540.1	AT2G13540.1	1138
104520000	124640000	116950000	119000000	127630000	95798000	107090000	110490000	106690000	112910000	151910000	88958000	112360000	108540000	128520000	128320000	97868000	116320000	168780000	114510000				-1	31	31	31	63,2	63,2	63,2	69655	0	323,31	14955000000	535	AT2G13560.1	AT2G13560.1	1139
0	9772500	11333000	0	8339700	6437600	0	12189000	13806000	0	14057000	0	53896000	14769000	0	0	0	0	21413000	7952700				-1	15	8	8	18,3	12,1	12,1	86691	0	18061	442860000	31	AT2G14120.2;AT2G14120.1;AT2G14120.3;AT2G14120.4	AT2G14120.2;AT2G14120.1;AT2G14120.3;AT2G14120.4	1140
96181000	89268000	79473000	95079000	85828000	78746000	81011000	75822000	90552000	79431000	75397000	90492000	76988000	91667000	81263000	76129000	100480000	107300000	92845000	64811000				-1	15	15	15	33,7	33,7	33,7	53406	0	165,58	9485700000	298	AT2G14170.2;AT2G14170.1;AT2G14170.3	AT2G14170.2;AT2G14170.1;AT2G14170.3	1141
49651000	54985000	55361000	65093000	28344000	40417000	0	45909000	35721000	71265000	94571000	0	74089000	54743000	22644000	27727000	59009000	48382000	14444000	36890000				-1	13	13	13	61,4	61,4	61,4	37433	0	106,48	4027800000	132	AT2G14260.3;AT2G14260.2;AT2G14260.1;AT2G14260.4	AT2G14260.3;AT2G14260.2;AT2G14260.1;AT2G14260.4	1142
283010000	397160000	447130000	382740000	114720000	125970000	267470000	205890000	265210000	233900000	61360000	254480000	557150000	323580000	49564000	0	230070000	389590000	434930000	137910000				-1	6	6	6	61,5	61,5	61,5	17677	0	159,07	18068000000	201	AT2G14610.1	AT2G14610.1	1143
0	0	0	0	0	0	0	0	22568000	0	0	0	0	41722000	0	0	0	0	0	36480000				-1	5	5	3	9,6	9,6	6,1	69812	0	11592	370680000	24	AT2G14720.2;AT2G14720.1;AT2G14740.2;AT2G14740.1	AT2G14720.2;AT2G14720.1;AT2G14740.2;AT2G14740.1	1144
155650000	127090000	177890000	196630000	160540000	160950000	134300000	170160000	134770000	104850000	162480000	134160000	145680000	133990000	128320000	233210000	70270000	129590000	344000000	296700000				-1	12	12	12	48,2	48,2	48,2	29787	0	104,78	7405300000	171	AT2G14750.1	AT2G14750.1	1145
0	167680000	88236000	0	0	51916000	0	61036000	62230000	0	0	0	0	0	0	41906000	0	46993000	45878000	83220000				-1	4	4	3	27	27	21,3	15902	0	16308	1030400000	24	AT2G14880.1;AT2G14880.3;AT2G14880.2	AT2G14880.1;AT2G14880.3;AT2G14880.2	1146
16083000	29381000	13790000	12121000	27338000	17985000	18196000	0	34487000	26153000	19144000	15562000	26270000	27176000	0	25712000	39166000	22673000	0	28806000				-1	3	3	3	13,5	13,5	13,5	35461	0	19886	719660000	42	AT2G15430.1;AT2G15430.3;AT2G15430.2	AT2G15430.1	1148
1014900000	890190000	963970000	803130000	983640000	1008500000	929840000	955220000	944570000	973840000	923230000	820440000	931440000	833570000	947990000	885550000	863520000	926930000	860260000	1042300000				-1	55	55	55	74,7	74,7	74,7	65504	0	323,31	321670000000	2388	AT2G15620.1	AT2G15620.1	1149
0	0	0	0	0	0	0	0	0	0	0	0	4522700	0	0	0	0	0	0	0				-1	4	4	4	13	13	13	65613	0	4822	83636000	11	AT2G15690.1	AT2G15690.1	1150
0	18769000	19487000	0	0	0	0	0	0	0	0	0	0	0	0	0	17975000	0	0	0				-1	3	3	3	8,6	8,6	8,6	40606	0	46548	107280000	3	AT2G15790.1	AT2G15790.1	1151
0	0	0	0	0	0	0	0	0	15490000	0	0	0	0	25604000	0	0	0	0	0				-1	2	2	2	6,2	6,2	6,2	55574	0	63494	94644000	4	AT2G15860.1;AT2G15860.2;AT2G15860.4;AT2G15860.3	AT2G15860.1;AT2G15860.2;AT2G15860.4;AT2G15860.3	1152
24127000	0	19609000	0	0	16653000	0	0	0	0	0	0	26050000	16041000	0	0	0	0	0	0				-1	3	3	3	21,9	21,9	21,9	18034	0	58912	242070000	20	AT2G16060.1	AT2G16060.1	1153
0	0	0	0	0	0	0	9735600	0	0	0	0	0	0	0	11680000	13752000	0	0	0				-1	7	7	5	16,2	16,2	10,4	58143	0	10961	65424000	18	AT2G16370.1;AT2G16370.3;AT2G16370.2	AT2G16370.1;AT2G16370.3;AT2G16370.2	1154
0	0	0	0	0	0	0	0	0	0	0	0	0	0	0	0	10588000	0	0	9281600				-1	1	1	1	1,2	1,2	1,2	93655	0,0015617	26571	1754300000	1	AT2G16440.1	AT2G16440.1	1155
1419700000	1873800000	1779400000	2293700000	1644500000	1968300000	1627600000	2016900000	1725300000	1654600000	1608300000	1850300000	1829800000	1898500000	1749400000	2120500000	2375000000	2213600000	2558900000	1877600000				-1	15	12	12	81,5	76,9	76,9	18492	0	323,31	234970000000	1004	AT2G16600.1;AT2G16600.2	AT2G16600.1;AT2G16600.2	1157
0	0	0	0	0	0	0	0	0	18394000	0	0	0	0	0	0	0	0	0	0				-1	4	4	4	12,3	12,3	12,3	46703	0	90451	93632000	11	AT2G16780.1	AT2G16780.1	1159
88480000	86200000	102600000	101280000	101740000	84812000	95140000	81831000	99136000	93770000	91391000	93512000	94045000	84195000	114570000	129560000	148630000	108690000	152960000	121780000				-1	30	30	30	48,9	48,9	48,9	99108	0	323,31	15521000000	638	AT2G16950.2;AT2G16950.1	AT2G16950.2;AT2G16950.1	1160
51039000	60974000	57420000	45404000	47332000	44321000	42543000	33543000	45929000	39616000	43126000	40047000	39705000	34459000	32560000	35628000	40668000	53835000	54060000	37106000				-1	14	8	8	49,6	31,3	31,3	39,59	0	131,52	2454000000	258	AT2G17130.1;AT2G17130.2;AT1G32480.1	AT2G17130.1;AT2G17130.2	1164
0	0	0	0	0	0	0	33234000	0	0	0	0	0	0	0	0	0	0	0	0				-1	1	1	1	3,7	3,7	3,7	57285	0	80141	135270000	1	AT2G17190.1;AT2G17200.1	AT2G17190.1;AT2G17200.1	1165
97460000	84197000	69679000	68299000	67197000	59012000	75190000	62642000	66081000	60144000	91572000	57219000	67000000	65628000	66219000	85519000	85503000	101390000	105740000	104800000				-1	18	18	18	64,3	64,3	64,3	38528	0	323,31	7845700000	319	AT2G17265.1	AT2G17265.1	1166
0	43755000	40450000	47565000	34490000	23206000	43900000	43119000	29845000	36312000	44238000	0	33852000	43100000	35252000	72428000	0	19889000	28405000	14522000				-1	6	1	1	12,5	1,3	1,3	61111	0,0096035	18369	1000700000	40	AT2G17290.2;AT2G17290.1	AT2G17290.2;AT2G17290.1	1167
0	0	0	0	0	0	12701000	0	0	0	0	0	0	0	0	0	0	0	0	0				-1	5	2	2	23,6	12,4	12,4	38489	0,00026882	32804	33933000	4	AT2G17320.2;AT2G17320.1	AT2G17320.2;AT2G17320.1	1168
101880000	116780000	101320000	119150000	123030000	96131000	111530000	84498000	104450000	105880000	99060000	85741000	107920000	88808000	102230000	114250000	149680000	170020000	184760000	156590000				-1	19	19	16	70,3	70,3	61,6	40857	0	323,31	14203000000	605	AT2G17340.1	AT2G17340.1	1169
1539300000	1089600000	1206400000	1256100000	1594100000	1291600000	1124900000	1106500000	1255200000	1478200000	1495300000	1644200000	1335200000	1584400000	1525500000	1318900000	1156200000	628640000	967000000	1041600000				-1	21	21	2	68,4	68,4	5,3	27707	0	323,31	157240000000	874	AT5G07090.3;AT5G07090.2;AT2G17360.1;AT5G07090.1;AT2G17360.2	AT5G07090.3;AT5G07090.2;AT2G17360.1;AT5G07090.1;AT2G17360.2	1170
0	0	0	0	16112000	9538800	22257000	13659000	7278900	8881400	14579000	0	0	8615400	18655000	27798000	23011000	40227000	30055000	48012000				-1	2	2	1	23	23	17,4	18759	0	39429	502280000	43	AT2G17380.1;AT4G35410.1	AT2G17380.1;AT4G35410.1	1171
27333000	21238000	25096000	0	0	0	0	21059000	0	33459000	23765000	0	31191000	23126000	0	0	0	0	0	0				-1	6	4	4	35,8	29,9	29,9	36899	0	66138	545770000	32	AT2G17390.1	AT2G17390.1	1172
247240000	247460000	260180000	276560000	247620000	273690000	245330000	243350000	241180000	292140000	230850000	248470000	252710000	243520000	262730000	288020000	297270000	368300000	322290000	245750000				-1	17	17	11	54,3	54,3	42,8	40635	0	323,31	33804000000	543	AT2G17420.1;AT2G17420.2	AT2G17420.1;AT2G17420.2	1174
20056000	0	13837000	0	0	0	0	0	0	0	0	0	25575000	0	0	0	0	0	27418000	0				-1	2	2	2	15,7	15,7	15,7	14975	0	42137	153370000	12	AT2G17560.3;AT2G17560.2;AT2G17560.1	AT2G17560.3;AT2G17560.2;AT2G17560.1	1175
59811000	60652000	55140000	68489000	33349000	61611000	68965000	71518000	56722000	95373000	76349000	64169000	79272000	43595000	78721000	63203000	75042000	0	101670000	88748000				-1	16	6	6	37	19,7	19,7	46633	0	31159	3993300000	107	AT2G17630.1	AT2G17630.1	1176
0	0	0	0	0	11276000	0	7737500	0	0	0	0	7819100	0	0	0	0	0	0	0				-1	1	1	1	2,7	2,7	2,7	67462	0	39387	48078000	7	AT2G17650.1	AT2G17650.1	1177
13245000	0	0	0	0	0	0	0	0	0	0	0	0	5861000	0	0	0	0	0	0				-1	2	2	2	3,2	3,2	3,2	89492	0,00155	25548	44594000	10	AT2G17790.1	AT2G17790.1	1179
83946000	71335000	67309000	7383200	47733000	40099000	28367000	44001000	34797000	62222000	86034000	21536000	66524000	40724000	27170000	6770000	34647000	77240000	47961000	28202000				-1	16	16	16	42	42	42	49	0	171,49	4014400000	199	AT2G17840.1;AT2G17840.2;AT4G35985.3;AT4G35985.1	AT2G17840.1;AT2G17840.2	1180
28142000	0	61740000	43585000	49895000	61864000	57292000	65644000	54032000	70093000	52809000	35559000	36604000	28202000	39038000	41291000	8685300	56021000	24420000	60081000				-1	8	8	8	39,9	39,9	39,9	29564	0	54761	3561300000	127	AT2G17870.1	AT2G17870.1	1181
0	0	0	0	0	0	0	0	62002000	0	0	0	0	0	0	0	0	0	0	0				-1	7	7	5	3,7	3,7	2,8	436,35	0,0023036	23854	724710000	12	AT2G17930.1	AT2G17930.1	1182
0	0	0	0	0	0	0	0	0	3016900	0	0	0	0	0	0	0	0	0	0				-1	5	5	5	15,5	15,5	15,5	69,15	0	60182	147020000	6	AT2G17980.1	AT2G17980.1	1183
1198900000	1197900000	1150800000	1292400000	1695700000	1225100000	1015700000	933230000	1235700000	1337700000	1215800000	1212900000	1089000000	1655200000	1396700000	896500000	905490000	360840000	627260000	863260000				-1	14	14	5	62,8	62,8	22,9	27859	0	206,38	202440000000	717	AT2G18020.1;AT3G51190.1	AT2G18020.1	1184
343930000	367580000	393300000	382030000	398290000	336730000	313300000	357980000	294530000	295450000	352230000	497300000	433310000	423520000	456420000	308580000	271390000	239440000	176580000	301330000				-1	10	10	10	72,3	72,3	72,3	13015	0	159,19	53390000000	474	AT2G18040.1	AT2G18040.1	1185
89219000	123350000	96054000	72743000	78125000	72174000	105080000	105060000	94168000	92493000	107420000	91299000	57640000	68767000	63602000	57188000	59308000	46667000	72634000	91296000				-1	12	7	6	47,6	34,6	31,6	25266	0	91362	6411800000	154	AT2G18110.1	AT2G18110.1	1186
0	0	7690800	0	0	0	0	0	0	0	0	0	0	0	7064800	0	0	0	0	0				-1	2	2	2	4,9	4,9	4,9	42298	0,0015436	24915	29268000	9	AT2G18170.1;AT4G36450.1;AT1G10210.3;AT1G10210.2;AT1G10210.1	AT2G18170.1;AT4G36450.1;AT1G10210.3;AT1G10210.2;AT1G10210.1	1187
105270000	64140000	48523000	100260000	45229000	75621000	58471000	62886000	57371000	76235000	74064000	45851000	75800000	74403000	55535000	64883000	14229000	93941000	114190000	128830000				-1	15	15	11	82,6	82,6	74,3	24671	0	72331	4760900000	230	AT2G18230.1	AT2G18230.1	1188
0	0	0	0	0	0	0	0	0	0	0	0	53045000	0	0	0	0	32726000	0	0				-1	2	2	2	16,2	16,2	16,2	14518	0	51534	122990000	5	AT2G18660.1	AT2G18660.1	1189
0	0	0	0	0	0	0	0	0	0	0	0	0	24083000	0	0	0	0	0	0				-1	1	1	1	14,1	14,1	14,1	92547	0	44555	71520000	1	AT2G18740.2;AT4G30330.1;AT2G18740.1	AT2G18740.2;AT4G30330.1;AT2G18740.1	1190
0	0	0	0	0	0	0	0	0	21867000	0	0	0	0	0	0	0	0	0	0				-1	4	4	2	4,5	4,5	2,7	125,04	0,0010599	29344	73771000	6	AT2G18790.2;AT2G18790.1	AT2G18790.2;AT2G18790.1	1191
40505000	11033000	24200000	16119000	41046000	14875000	26242000	8710200	40254000	11688000	62230000	34879000	24721000	60008000	24739000	49293000	42433000	36837000	15457000	41109000				-1	17	17	11	26,7	26,7	19,2	104,22	0	146,58	2546500000	124	AT2G18960.1;AT2G18960.3;AT2G18960.2;AT4G30190.1;AT4G30190.2;AT2G24520.4;AT2G24520.3;AT2G24520.1;AT2G24520.2	AT2G18960.1;AT2G18960.3;AT2G18960.2;AT4G30190.1;AT4G30190.2	1192
0	0	0	0	0	0	0	0	9156200	0	0	9920400	0	0	0	0	0	0	0	0				-1	1	1	1	5,4	5,4	5,4	23918	0,001552	25675	105050000	11	AT3G25580.2;AT3G25580.1;AT2G18990.1	AT3G25580.2;AT3G25580.1;AT2G18990.1	1193
40100000	55566000	58772000	27145000	60444000	48306000	51323000	51956000	91775000	59914000	75653000	47280000	64058000	152070000	159760000	0	38654000	0	61584000	34390000				-1	13	13	12	36,8	36,8	34,9	42846	0	235,5	3432700000	96	AT2G19480.3;AT2G19480.2;AT2G19480.1	AT2G19480.3;AT2G19480.2;AT2G19480.1	1194
136510000	127960000	111620000	94810000	141050000	160850000	164130000	135290000	127820000	128200000	98980000	100480000	106760000	129480000	148710000	115090000	170150000	182470000	99030000	157240000				-1	13	13	13	47,7	47,7	47,7	55758	0	323,31	11060000000	282	AT2G19520.1;AT4G29730.3;AT4G29730.2;AT4G29730.1	AT2G19520.1	1195
0	0	0	0	0	0	0	0	0	27806000	0	0	0	10108000	0	0	0	0	0	7769300				-1	5	5	5	23,6	23,6	23,6	32581	0	62224	90006000	9	AT2G19570.1	AT2G19570.1	1196
768080000	725110000	677530000	734740000	704340000	617230000	556340000	546140000	615880000	749540000	628360000	1298400000	789810000	705010000	688270000	670900000	464170000	395160000	757750000	562620000				-1	9	7	7	53,8	49	49	15895	0	322,83	77141000000	390	AT2G19730.3;AT2G19730.2;AT2G19730.1	AT2G19730.3;AT2G19730.2;AT2G19730.1	1198
190230000	162510000	188360000	186940000	171190000	157020000	197980000	136550000	143710000	188550000	254420000	151970000	127760000	228980000	198120000	318470000	206400000	200320000	207750000	254360000				-1	6	6	6	47,1	47,1	47,1	13,82	0	75173	8830100000	103	AT4G26230.1;AT2G19740.1;AT5G56710.1;AT5G56710.2	AT4G26230.1;AT2G19740.1;AT5G56710.1	1199
638000000	660390000	455960000	544730000	966860000	225550000	426170000	151470000	122480000	241840000	268430000	413370000	179950000	522750000	0	340890000	111340000	93355000	219380000	95287000				-1	2	2	2	17,7	17,7	17,7	6887	0	67133	10849000000	49	AT5G56670.1;AT4G29390.1;AT2G19750.1	AT5G56670.1;AT4G29390.1;AT2G19750.1	1200
106340000	137540000	119330000	95884000	88072000	140540000	126080000	124860000	104230000	94380000	211910000	71834000	88640000	36419000	85618000	52206000	113560000	61999000	73725000	120070000				-1	8	8	8	62,6	62,6	62,6	14266	0	99,49	7819600000	173	AT2G19760.1	AT2G19760.1	1201
0	23348000	26637000	0	0	22364000	0	24663000	0	0	0	0	30669000	0	0	0	0	0	0	0				-1	1	1	1	12	12	12	11943	0	41582	210180000	11	AT5G56600.2;AT5G56600.1;AT2G19770.1	AT5G56600.2;AT5G56600.1;AT2G19770.1	1202
0	0	0	0	0	0	0	0	0	0	0	15218000	0	16366000	0	0	0	25876000	0	0				-1	1	1	1	8,4	8,4	8,4	16921	0	39973	122050000	16	AT2G19790.1	AT2G19790.1	1203
0	36689000	78349000	0	0	0	0	31411000	0	34064000	0	0	41641000	0	0	0	0	0	0	0				-1	2	2	2	16,7	16,7	16,7	21217	0	86473	440880000	11	AT4G29160.2;AT2G19830.1;AT2G19830.2;AT4G29160.3;AT4G29160.1	AT4G29160.2;AT2G19830.1;AT2G19830.2;AT4G29160.3;AT4G29160.1	1204
0	0	0	0	0	0	0	0	0	0	0	0	0	0	775880	0	0	0	0	1436700				-1	2	1	1	8,4	5,6	5,6	42926	0,0035416	2197	8424300	8	AT2G19860.2;AT2G19860.1	AT2G19860.2;AT2G19860.1	1205
127240000	151450000	161640000	156920000	155400000	167150000	147960000	179930000	198560000	189540000	163320000	128820000	155400000	179370000	142850000	147970000	123600000	174100000	230250000	164330000				-1	27	27	27	79,2	79,2	79,2	42822	0	323,31	32445000000	700	AT2G19940.3;AT2G19940.1	AT2G19940.3;AT2G19940.1	1207
17306000	14371000	13137000	25625000	14342000	14610000	11194000	13853000	15745000	15806000	20511000	13350000	13649000	11579000	18225000	7809900	10298000	15267000	19847000	5494600				-1	14	14	14	14,4	14,4	14,4	158,95	0	70867	834470000	84	AT2G20190.1	AT2G20190.1	1208
361320000	631740000	589630000	615500000	580450000	483760000	413530000	564860000	380580000	410140000	496530000	638240000	382590000	530590000	527710000	488790000	450230000	648960000	571380000	575840000				-1	7	7	4	53,8	53,8	39,3	15189	0	252,63	33963000000	249	AT2G20260.1	AT2G20260.1	1209
109800000	120650000	109640000	133090000	76714000	108810000	129880000	100000000	94174000	138700000	122980000	144390000	137270000	93138000	82234000	150000000	88236000	163160000	165910000	152640000				-1	8	8	8	46,4	46,4	46,4	19125	0	198,56	8504600000	200	AT2G20270.1;AT2G20270.2	AT2G20270.1;AT2G20270.2	1210
36289000	29941000	29728000	31774000	63960000	43628000	32619000	33615000	28116000	35191000	24928000	11758000	33311000	18772000	22821000	0	23457000	31433000	0	21736000				-1	11	11	11	31,3	31,3	31,3	42389	0	43028	1698400000	103	AT2G20280.1	AT2G20280.1	1211
40136000	34417000	34557000	40223000	32019000	38549000	25876000	39933000	45993000	41721000	29367000	38919000	47588000	27738000	0	54484000	0	55308000	45822000	0				-1	8	8	8	22	22	22	51223	0	38194	1629800000	58	AT2G20340.2;AT2G20340.1	AT2G20340.2;AT2G20340.1	1212
0	0	7439300	4147800	0	3276000	0	0	0	3281000	12268000	0	8618000	13237000	2631200	0	0	7736000	0	10600000				-1	5	5	5	20,6	20,6	20,6	43935	0	28,27	175860000	29	AT2G20360.1	AT2G20360.1	1213
411250000	435320000	460560000	440030000	375760000	413210000	479200000	548980000	436760000	428970000	469540000	417800000	517010000	409920000	410510000	339740000	425650000	538020000	565390000	354270000				-1	27	27	27	72,9	72,9	72,9	45345	0	323,31	77184000000	901	AT2G20420.1	AT2G20420.1	1214
78470000	45616000	53737000	59981000	27303000	36185000	40482000	37298000	49919000	46667000	30874000	48655000	51211000	43077000	36409000	21170000	11322000	127910000	63889000	28739000				-1	10	4	4	45,5	17,2	17,2	15506	0	14853	2565700000	98	AT2G20450.1	AT2G20450.1	1215
358590000	347150000	401210000	300610000	337310000	340370000	367030000	323730000	393410000	340810000	365250000	323400000	367830000	373260000	414410000	373700000	356040000	397990000	465110000	411480000				-1	38	38	24	49,7	49,7	32,5	98143	0	323,31	50029000000	1057	AT2G20580.1	AT2G20580.1	1217
243200000	283030000	241290000	267640000	232670000	271100000	265430000	282610000	224390000	237510000	256690000	204050000	219500000	241990000	230520000	252780000	326060000	310720000	324260000	283180000				-1	28	28	28	65,6	65,6	65,6	51087	0	305,52	50346000000	762	AT2G20610.1;AT2G20610.2;AT4G28420.2	AT2G20610.1;AT2G20610.2	1218
182330000	154840000	174890000	186580000	177230000	168140000	151020000	175510000	190730000	156570000	239420000	222990000	230460000	195570000	182370000	210950000	173310000	232280000	199710000	195610000				-1	21	21	17	70,6	70,6	57,7	30496	0	323,31	25389000000	456	AT2G20630.1;AT2G20630.2	AT2G20630.1;AT2G20630.2	1219
236230000	217670000	249490000	149180000	217770000	233450000	201400000	201580000	171480000	199450000	262570000	358210000	204620000	166700000	264430000	201180000	159890000	223820000	133520000	304240000				-1	7	7	7	20,7	20,7	20,7	29639	0	96164	9092100000	82	AT2G20690.1	AT2G20690.1	1220
200660000	210010000	208100000	221720000	184340000	133150000	154100000	167210000	192780000	171340000	184220000	243820000	200990000	225150000	191760000	74709000	149920000	118890000	75362000	121240000				-1	9	9	9	22,2	22,2	22,2	37225	0	25454	13952000000	236	AT2G20760.1;AT3G51890.1	AT2G20760.1	1221
0	0	0	0	0	0	0	0	0	0	0	10025000	0	0	0	0	0	0	0	22920000				-1	3	3	3	11,7	11,7	11,7	61641	0	15247	189020000	15	AT2G20790.4;AT2G20790.1;AT2G20790.3;AT2G20790.2	AT2G20790.4;AT2G20790.1;AT2G20790.3;AT2G20790.2	1222
38643000	39332000	59379000	37418000	47582000	40929000	62522000	51969000	46273000	26327000	55232000	0	114330000	43805000	48976000	58271000	74812000	58135000	74827000	31214000				-1	11	11	11	36,9	36,9	36,9	41344	0	184,17	2607100000	92	AT2G20860.3;AT2G20860.2;AT2G20860.1	AT2G20860.3;AT2G20860.2;AT2G20860.1	1224
247310000	261230000	358860000	246070000	199670000	306130000	366710000	364240000	237300000	244230000	448780000	388210000	422780000	366040000	346190000	445260000	463380000	492960000	670410000	481080000				-1	19	19	19	55,3	55,3	55,3	33795	0	315,34	43474000000	595	AT2G20890.1	AT2G20890.1	1225
0	0	0	0	0	0	0	0	0	0	20114000	0	20438000	10676000	0	24133000	0	16690000	22899000	17211000				-1	4	4	4	16,3	16,3	16,3	55267	0	17618	280170000	23	AT2G20900.3;AT2G20900.2;AT2G20900.4;AT2G20900.1	AT2G20900.3;AT2G20900.2;AT2G20900.4;AT2G20900.1	1226
0	0	0	9597100	0	0	0	0	0	0	11277000	0	0	0	0	0	11845000	0	0	0				-1	1	1	1	14,3	14,3	14,3	15679	0	30,39	44194000	6	AT2G20930.1	AT2G20930.1	1227
24147000	18618000	21269000	0	0	40846000	0	33455000	24306000	18602000	24912000	0	0	0	0	0	0	0	40829000	37493000				-1	5	4	4	39,8	35,3	35,3	19077	0	28553	492400000	25	AT2G21060.1	AT2G21060.1	1228
101420000	120460000	100960000	126440000	82225000	138810000	107000000	137870000	96335000	160200000	77992000	100650000	99066000	95500000	83850000	112360000	114700000	183730000	131780000	104070000				-1	14	6	6	76,4	47,7	47,7	18464	0	57754	8382000000	173	AT2G21130.1	AT2G21130.1	1229
3470900000	3205400000	3537100000	3223200000	3077700000	3179800000	3349800000	3309800000	3283200000	3222700000	3395100000	3634400000	3333700000	3304600000	3725200000	3746100000	3806100000	4134400000	3804500000	3722400000				-1	31	31	30	73,3	73,3	70,8	33345	0	323,31	442680000000	3225	AT2G21170.1;AT2G21170.3;AT2G21170.2	AT2G21170.1;AT2G21170.3;AT2G21170.2	1231
257080000	262490000	255640000	256510000	240060000	257020000	260380000	264130000	247150000	211690000	270290000	266610000	270730000	245690000	225610000	234220000	240620000	213610000	263990000	245670000				-1	21	21	21	60,5	60,5	60,5	35,01	0	235,92	43811000000	762	AT2G21250.1;AT2G21250.2;AT2G21260.1;AT2G21260.2	AT2G21250.1;AT2G21250.2	1232
63184000	61224000	67497000	65012000	61227000	72750000	67937000	73979000	51091000	54890000	44842000	68440000	75953000	38107000	68542000	29006000	20819000	76577000	36731000	76123000				-1	10	10	8	33,9	33,9	28,5	35323	0	52864	5051500000	183	AT2G21270.5;AT2G21270.4;AT2G21270.2;AT2G21270.1;AT2G21270.3	AT2G21270.5;AT2G21270.4;AT2G21270.2;AT2G21270.1;AT2G21270.3	1233
104650000	102410000	94450000	83975000	61543000	123090000	109680000	111920000	83232000	81926000	148520000	83562000	80236000	89957000	14288000	125450000	160590000	153010000	132710000	100480000				-1	11	11	11	31,7	31,7	31,7	37745	0	102,82	6501600000	161	AT2G21280.1;AT2G21280.2	AT2G21280.1;AT2G21280.2	1234
5991600000	6600600000	5877800000	6333600000	5100200000	5060600000	6388000000	5580400000	5502700000	5454600000	5424400000	5557100000	5494700000	5680800000	5206200000	6026600000	5948100000	6123100000	7695200000	6433800000				-1	36	20	19	81,2	63,9	63,9	42,93	0	323,31	756800000000	1971	AT2G21330.1;AT2G21330.3;AT2G21330.2	AT2G21330.1;AT2G21330.3;AT2G21330.2	1235
79547000	45282000	66174000	38719000	61289000	63798000	40115000	44553000	45512000	48973000	59319000	31685000	49946000	7724100	8933500	70346000	71904000	83695000	73231000	67631000				-1	12	12	12	57,4	57,4	57,4	41731	0	184,98	4433200000	215	AT2G21370.2;AT2G21370.1;AT2G21370.3;AT2G21370.4	AT2G21370.2;AT2G21370.1;AT2G21370.3;AT2G21370.4	1236
29887000	66106000	49966000	44761000	38036000	27326000	0	63184000	50925000	0	50934000	30595000	47036000	59007000	30437000	0	11151000	20399000	60674000	16082000				-1	12	12	12	42,1	42,1	42,1	37554	0	68584	2214100000	94	AT2G21385.1;AT2G21385.5;AT2G21385.3;AT2G21385.2;AT2G21385.4	AT2G21385.1;AT2G21385.5;AT2G21385.3;AT2G21385.2;AT2G21385.4	1237
55565000	61163000	59264000	72721000	38654000	44805000	34622000	32230000	85383000	60415000	139420000	69447000	115270000	119740000	99889000	87010000	83443000	10325000	108330000	90973000				-1	43	43	21	49,2	49,2	26,8	136,47	0	223,05	9882300000	334	AT2G21390.1	AT2G21390.1	1238
26558000	21522000	0	0	20491000	0	0	0	0	15360000	0	0	14280000	0	0	0	0	0	0	0				-1	12	12	12	33	33	33	69753	0	57385	422770000	29	AT2G21470.1;AT2G21470.3;AT2G21470.2	AT2G21470.1;AT2G21470.3;AT2G21470.2	1239
35451000	43769000	34924000	36266000	35523000	35192000	33492000	35455000	42188000	58073000	36892000	28785000	28122000	0	53283000	67408000	26403000	36171000	29329000	48856000				-1	4	4	4	24,9	24,9	24,9	22675	0	30329	2032500000	72	AT2G21530.1	AT2G21530.1	1240
45972000	0	0	0	0	0	0	28247000	0	50213000	0	0	0	0	0	0	0	0	0	0	+			-1	1	1	1	2	2	2	62196	1	-2	361370000	16	AT2G21540.5;AT2G21540.3;AT2G21540.6;AT2G21540.4;AT2G21540.2;AT2G21540.1	AT2G21540.5;AT2G21540.3;AT2G21540.6;AT2G21540.4;AT2G21540.2;AT2G21540.1	1241
173090000	85618000	58432000	120940000	59854000	117300000	109270000	68875000	120820000	135850000	112370000	81413000	43799000	119600000	225490000	76094000	91270000	134820000	132730000	166540000				-1	9	5	4	54,2	33,6	21,5	11941	0	117,26	5136400000	85	AT2G21580.2;AT2G21580.1	AT2G21580.2;AT2G21580.1	1242
0	0	0	0	0	0	0	0	0	0	0	0	0	0	0	0	0	0	209540000	120680000				-1	7	3	3	16,8	10,5	10,5	58205	0	36689	355320000	4	AT2G21590.7;AT2G21590.6;AT2G21590.5;AT2G21590.4;AT2G21590.3;AT2G21590.2;AT2G21590.1	AT2G21590.7;AT2G21590.6;AT2G21590.5;AT2G21590.4;AT2G21590.3;AT2G21590.2;AT2G21590.1	1243
90068000	78189000	72304000	92933000	70334000	65549000	71812000	88124000	67010000	67510000	109360000	72466000	86132000	83997000	64651000	73908000	76569000	87782000	97597000	101720000				-1	13	13	13	67,9	67,9	67,9	20587	0	158,98	8672100000	334	AT2G21620.1;AT2G21620.2	AT2G21620.1;AT2G21620.2	1244
809070000	853680000	965610000	1331300000	611170000	936590000	865490000	885120000	843670000	853290000	762450000	947350000	745650000	978250000	753640000	644590000	769690000	712720000	1115500000	772510000				-1	13	13	10	63,5	63,5	55,3	15548	0	323,31	125440000000	837	AT2G21660.2;AT2G21660.1	AT2G21660.2;AT2G21660.1	1245
0	10421000	0	12475000	0	0	0	0	0	0	0	0	0	0	0	0	0	0	0	0				-1	5	5	5	10	10	10	59287	0	7596	45853000	6	AT2G21860.1	AT2G21860.1	1247
0	30419000	0	25867000	0	0	0	0	28998000	32845000	29574000	0	0	69464000	0	0	0	0	0	40163000				-1	2	2	2	12,3	12,3	12,3	25,16	0	85034	473330000	20	AT2G21870.2;AT2G21870.1	AT2G21870.2;AT2G21870.1	1248
26760000	24855000	15007000	19740000	45267000	20949000	19330000	31009000	47983000	20031000	9309900	12441000	35397000	25386000	23484000	26631000	54352000	8587400	20261000	32653000				-1	30	30	30	19,8	19,8	19,8	230,7	0	147,18	2672800000	212	AT2G22125.1	AT2G22125.1	1249
102090000	64313000	66631000	58257000	49201000	50545000	71286000	75120000	55683000	98753000	159140000	45144000	81811000	48003000	48807000	0	0	77106000	89299000	0				-1	9	6	6	28,6	22,3	22,3	24242	0	44907	2954400000	82	AT2G22230.1	AT2G22230.1	1251
30330000	35804000	31318000	40496000	32041000	0	36502000	45831000	26000000	37660000	0	31831000	31791000	39504000	25488000	33559000	40086000	41299000	62304000	46934000				-1	15	2	0	36,1	6,3	0	56337	0	50316	985940000	38	AT2G22240.1;AT2G22240.3	AT2G22240.1;AT2G22240.3	1252
86545000	80886000	97523000	95029000	92142000	80204000	99554000	71306000	71003000	92724000	104450000	79904000	78588000	70897000	79143000	74305000	92380000	98097000	62875000	97390000				-1	16	16	16	51,4	51,4	51,4	46038	0	185,39	10247000000	342	AT2G22250.1;AT2G22250.3;AT2G22250.2	AT2G22250.1;AT2G22250.3;AT2G22250.2	1254
0	0	15244000	14562000	0	13653000	0	26904000	8793600	8793900	16000000	0	12079000	9721700	0	29165000	26532000	19727000	0	18718000				-1	14	8	8	34,4	25,3	25,3	47761	0	50776	422740000	53	AT2G22360.1	AT2G22360.1	1255
36440000	44663000	48636000	30578000	40296000	44637000	39049000	36142000	39825000	53266000	18282000	31077000	30416000	37961000	32019000	37068000	47988000	47454000	0	48068000				-1	19	19	19	33,8	33,8	33,8	89811	0	109,53	2985200000	166	AT2G22400.1;AT4G40000.1;AT4G40000.2	AT2G22400.1	1256
49629000	43790000	40907000	38701000	36649000	48719000	33372000	40633000	62479000	46073000	60239000	30503000	43398000	42720000	51119000	43553000	52165000	54417000	34179000	26260000				-1	16	15	15	40,1	37,8	37,8	52199	0	134,57	2879300000	124	AT2G22450.1	AT2G22450.1	1258
0	0	0	26428000	29438000	39787000	12620000	0	0	33093000	0	0	0	0	0	0	0	0	0	0				-1	4	4	4	20,4	20,4	20,4	32215	0	12656	247180000	14	AT2G22475.1;AT2G22475.2	AT2G22475.1;AT2G22475.2	1259
47474000	0	36707000	35031000	50197000	48770000	0	40449000	25549000	43473000	23159000	31666000	31537000	23514000	32428000	0	0	67666000	107300000	67941000				-1	12	11	11	32,4	30,7	30,7	58614	0	85284	1610700000	67	AT2G22480.1	AT2G22480.1	1260
126100000	122430000	143650000	116830000	120390000	128360000	120190000	127710000	136610000	131650000	167430000	92136000	119180000	108370000	111190000	206860000	180770000	270080000	244680000	169500000				-1	16	15	15	76,8	76,8	76,8	37465	0	323,31	20092000000	549	AT2G22780.1	AT2G22780.1	1261
0	0	9870900	0	15254000	9652500	0	7510000	0	0	0	0	0	6909800	0	15064000	13659000	0	21043000	31085000				-1	2	2	1	2,5	2,5	1,1	67178	0,0027954	22858	331820000	17	AT2G22910.1	AT2G22910.1	1263
10696000	0	16874000	9217900	0	19047000	15908000	0	11865000	0	18490000	0	21661000	0	0	19846000	21243000	18554000	0	31426000				-1	3	3	3	12,1	12,1	12,1	46933	0	21145	273290000	24	AT2G22970.4;AT2G22970.1;AT2G22970.3;AT2G22970.2;AT2G22920.3;AT2G22920.1;AT2G22920.2	AT2G22970.4;AT2G22970.1;AT2G22970.3;AT2G22970.2	1264
134350000	149510000	173840000	196640000	97424000	223180000	156300000	220150000	210330000	169330000	162100000	92936000	150140000	152630000	123530000	193860000	219320000	249760000	353800000	188630000				-1	10	10	9	34,6	34,6	32,9	47584	0	298,57	16289000000	287	AT2G22990.4;AT2G22990.1;AT2G22990.3;AT2G22990.6;AT2G22990.2;AT2G22990.5	AT2G22990.4;AT2G22990.1;AT2G22990.3;AT2G22990.6;AT2G22990.2;AT2G22990.5	1265
0	0	0	0	0	37683000	0	29037000	0	0	0	0	0	0	0	0	0	0	0	0				-1	2	2	2	13,3	13,3	13,3	49784	0	57884	112460000	6	AT2G23000.2;AT2G23000.1	AT2G23000.2;AT2G23000.1	1266
0	0	25182000	19554000	0	23576000	0	0	19509000	37279000	0	0	34846000	0	0	0	18050000	19674000	0	19604000				-1	6	6	3	17,1	17,1	6,7	50236	0	22287	788880000	31	AT2G23070.1	AT2G23070.1	1267
20785000	51709000	0	0	0	0	35198000	0	0	29847000	0	0	0	0	41690000	0	0	47835000	67469000	33367000				-1	3	3	3	66,3	66,3	66,3	84821	0	97053	502010000	34	AT2G23120.1	AT2G23120.1	1268
359790000	378130000	341550000	361490000	309120000	347810000	374790000	348200000	375590000	332260000	318820000	325780000	350260000	295290000	322780000	300460000	319210000	273990000	367430000	231400000				-1	31	29	28	49,4	48,3	47	71652	0	323,31	54793000000	802	AT2G23350.1	AT2G23350.1	1269
0	11894000	14197000	18393000	0	18438000	14957000	0	25383000	19102000	15443000	0	17033000	0	0	0	0	0	26855000	0				-1	1	1	1	4,2	4,2	4,2	32164	0,00026932	33238	405390000	32	AT2G23370.2;AT2G23370.1	AT2G23370.2;AT2G23370.1	1270
60224000	54369000	70805000	52185000	63815000	73117000	70305000	65885000	64363000	60190000	61208000	57744000	81312000	62018000	58531000	59516000	49812000	58105000	43425000	56950000				-1	17	17	10	42,4	42,4	31,1	62273	0	66977	6127100000	332	AT2G23420.1;AT2G23420.2	AT2G23420.1;AT2G23420.2	1272
0	0	0	0	0	0	0	0	10231000	0	0	0	0	0	0	0	0	12952000	0	0				-1	1	1	1	5,8	5,8	5,8	28823	0	53751	21532000	8	AT2G23560.1	AT2G23560.1	1273
203480000	228350000	184480000	203840000	157870000	218930000	198120000	234220000	190720000	211900000	256400000	269260000	278680000	233390000	196700000	166290000	165860000	289950000	340550000	305620000				-1	10	10	10	41,4	41,4	41,4	31,4	0	180,84	20499000000	325	AT2G23600.2;AT2G23600.1;AT2G23600.3	AT2G23600.2;AT2G23600.1	1274
36374000	43194000	40662000	52235000	48680000	47642000	41364000	53414000	0	61726000	64340000	62631000	45172000	49891000	45182000	64928000	84829000	143160000	109720000	50308000				-1	5	5	4	23,2	23,2	18,6	29823	0	30,79	2113100000	62	AT2G23610.1;AT2G23610.2;AT2G23580.1;AT2G23550.1;AT2G23550.4	AT2G23610.1;AT2G23610.2	1275
0	0	0	0	0	0	0	0	0	0	0	18470000	0	0	0	7642100	0	0	0	0				-1	2	2	2	10,6	10,6	10,6	26935	0	10232	123230000	7	AT2G23820.1;AT2G23820.2	AT2G23820.1;AT2G23820.2	1276
16745000	23098000	20804000	33120000	0	0	0	17044000	0	0	51289000	26075000	0	32835000	0	0	26839000	42243000	34055000	0				-1	1	1	1	27,8	27,8	27,8	57965	0	47811	555090000	30	AT2G23930.2;AT3G11500.2;AT3G11500.1;AT2G23930.1	AT2G23930.2;AT3G11500.2;AT3G11500.1;AT2G23930.1	1277
0	0	0	0	0	0	0	0	0	34403000	0	0	0	0	0	0	0	0	0	0				-1	5	5	5	40,1	40,1	40,1	19811	0	28237	137170000	8	AT2G24020.1;AT2G24020.2;AT4G30620.1	AT2G24020.1;AT2G24020.2	1278
38171000	71246000	25931000	59337000	50190000	35881000	42316000	60535000	55429000	13453000	71529000	77679000	54831000	37834000	65727000	49736000	21096000	49849000	16468000	31001000				-1	23	23	23	39,4	39,4	39,4	82889	0	133,97	4746200000	199	AT2G24050.1	AT2G24050.1	1279
220430000	151230000	207830000	220960000	210360000	190860000	185700000	192440000	191380000	198640000	188690000	209240000	216690000	252950000	241750000	206520000	141190000	190190000	125770000	114040000				-1	11	11	7	37,5	37,5	27,9	35141	0	211,91	18640000000	348	AT2G24060.1	AT2G24060.1	1280
103400000	59598000	0	78799000	98736000	111520000	61233000	55470000	145150000	104850000	259010000	59355000	88941000	110240000	127270000	159500000	106460000	118470000	98344000	81130000				-1	2	2	2	13,8	13,8	13,8	16089	0	24501	4261200000	69	AT2G24090.1	AT2G24090.1	1281
925330000	908880000	961240000	842380000	720900000	864250000	919100000	905150000	824690000	800770000	886870000	837280000	873650000	916920000	904710000	961390000	850350000	1039900000	1046800000	913010000				-1	37	37	27	93,3	93,3	73,1	54509	0	323,31	160250000000	1175	AT2G24200.1;AT2G24200.2;AT2G24200.3	AT2G24200.1;AT2G24200.2;AT2G24200.3	1282
683990000	613240000	655240000	556440000	654140000	653900000	619790000	559350000	629080000	645030000	746780000	608580000	604010000	618640000	650470000	842690000	863190000	850300000	853020000	836390000				-1	39	39	39	80,8	80,8	80,8	53,06	0	323,31	160140000000	1746	AT2G24270.3;AT2G24270.1;AT2G24270.4;AT2G24270.2	AT2G24270.3;AT2G24270.1;AT2G24270.4;AT2G24270.2	1283
0	0	0	0	0	0	0	0	9217200	0	0	0	21814000	0	0	0	0	22929000	0	0				-1	2	2	2	3,8	3,8	3,8	56232	0,0028033	23249	106790000	6	AT2G24280.1;AT2G24280.2	AT2G24280.1;AT2G24280.2	1284
0	0	0	0	0	0	54050000	0	0	0	39758000	26451000	0	0	0	0	0	0	0	0				-1	2	2	2	15,5	15,5	15,5	17057	0	40357	157840000	9	AT2G24390.3;AT2G24390.1;AT2G24390.2	AT2G24390.3;AT2G24390.1;AT2G24390.2	1285
15469000	9268400	13939000	0	0	0	0	14179000	0	0	18232000	0	0	8557300	0	0	0	0	0	0				-1	5	5	5	16,1	16,1	16,1	30,98	0	10049	151430000	12	AT2G24490.2;AT2G24490.1	AT2G24490.2;AT2G24490.1	1286
36212000	0	23837000	0	34589000	37673000	37524000	32218000	47904000	38683000	44559000	23822000	26749000	36890000	28710000	48074000	52385000	43004000	35444000	50585000				-1	6	6	6	26,7	26,7	26,7	45701	0	26978	1764900000	73	AT2G24580.1	AT2G24580.1	1287
0	0	0	0	3709400	0	0	0	0	0	0	0	0	0	0	6570000	0	0	0	0				-1	1	1	1	8,8	8,8	8,8	20242	0	63529	24471000	7	AT2G24765.1	AT2G24765.1	1288
51503000	59687000	24168000	41003000	39659000	30727000	36217000	0	0	51074000	40893000	25845000	41218000	37863000	39666000	51170000	65702000	0	42009000	62946000				-1	6	6	6	80	80	80	11031	0	107,51	1845300000	85	AT2G24940.1	AT2G24940.1	1290
0	31334000	52811000	81482000	47048000	51413000	46917000	45167000	31093000	48582000	46174000	65834000	31378000	44814000	49886000	33993000	0	12930000	31228000	14106000				-1	5	5	5	27,5	27,5	27,5	19482	0	19411	1876000000	72	AT2G25060.1	AT2G25060.1	1291
0	0	0	0	0	0	0	0	0	0	0	29874000	0	0	0	36366000	0	0	0	0				-1	3	3	3	13,2	13,2	13,2	39354	0	12335	138250000	7	AT2G25070.2;AT2G25070.1	AT2G25070.2;AT2G25070.1	1292
240250000	278250000	335790000	458850000	263020000	330300000	241960000	337270000	321130000	380360000	277720000	263990000	345810000	307700000	268870000	255750000	131920000	389010000	457090000	331880000				-1	18	18	16	58,5	58,5	58,5	26015	0	323,31	36244000000	457	AT2G25080.1;AT4G31870.1;AT2G43350.2;AT2G43350.1	AT2G25080.1	1293
31417000	20002000	30939000	26439000	23844000	26781000	33479000	28318000	36030000	34849000	25652000	15425000	17902000	32607000	25378000	21757000	57670000	48311000	56692000	52473000				-1	7	7	7	39,9	39,9	39,9	32644	0	77938	2112800000	131	AT2G25280.1	AT2G25280.1	1295
0	0	0	0	0	0	2937200	3714900	0	3287300	0	0	0	0	0	0	0	0	0	0				-1	3	3	3	27,8	27,8	27,8	26479	0	17403	16201000	8	AT2G25355.1;AT2G25355.2	AT2G25355.1;AT2G25355.2	1296
29620000	29704000	30908000	29514000	31769000	33571000	21146000	37062000	34951000	37327000	22064000	0	31082000	30749000	26315000	30555000	45222000	34191000	29592000	35487000				-1	7	7	3	14,4	14,4	8,9	72083	0	29677	1693400000	101	AT2G25430.1	AT2G25430.1	1297
251660000	271350000	210390000	246870000	243740000	273740000	354060000	259680000	268790000	272700000	160450000	234920000	196820000	227100000	213730000	191560000	295000000	318840000	362920000	289470000				-1	17	17	17	53,5	53,5	53,5	40351	0	239,22	32226000000	456	AT2G25450.1	AT2G25450.1	1298
54595000	0	72992000	93360000	77958000	51982000	0	0	39172000	73354000	0	0	0	68602000	69821000	0	17439000	6492500	31415000	22825000				-1	2	2	2	18,3	18,3	18,3	10581	0,0013158	28166	1500100000	35	AT2G25510.2	AT2G25510.2	1299
8334700	2839500	6316600	0	2262800	1764900	1207200	2338600	1975100	0	2345600	0	4723200	3500800	2932800	0	2854900	0	0	4339400				-1	2	2	2	11,6	11,6	11,6	35128	0	26189	130570000	64	AT2G25670.2;AT2G25670.1	AT2G25670.2;AT2G25670.1	1301
12678000	12584000	13778000	20694000	19797000	19915000	0	22926000	16641000	19340000	18316000	21889000	25393000	14056000	20451000	19933000	25445000	0	24204000	0				-1	10	10	10	13,9	13,9	13,9	109,96	0	32196	1112400000	73	AT2G25800.1	AT2G25800.1	1302
130520000	114010000	137580000	162470000	137800000	112080000	123380000	112180000	149010000	148280000	128320000	135630000	141120000	168730000	146740000	97833000	121420000	163520000	147720000	102360000				-1	10	10	10	36,3	36,3	36,3	36813	0	182,83	13221000000	273	AT2G25830.1	AT2G25830.1	1303
98266000	94519000	98171000	87227000	146890000	118530000	133210000	112100000	145130000	162310000	85500000	129070000	135430000	112450000	153500000	187650000	161780000	74407000	124670000	133600000				-1	13	13	13	34,8	34,8	34,8	43913	0	136,02	10974000000	276	AT2G25840.3;AT2G25840.1;AT2G25840.2;AT2G25840.4	AT2G25840.3;AT2G25840.1;AT2G25840.2;AT2G25840.4	1304
39621000	0	0	0	0	0	0	0	0	0	62117000	0	0	26594000	53126000	39753000	0	0	0	0				-1	12	12	12	34,9	34,9	34,9	65305	0	101,24	1041200000	41	AT2G25870.1	AT2G25870.1	1305
0	15058000	0	16368000	0	0	8917600	0	13755000	0	0	0	9856200	0	0	17337000	0	12741000	18489000	16048000				-1	5	5	5	16,1	16,1	16,1	38387	0	28969	276780000	28	AT2G25910.1;AT2G25910.2	AT2G25910.1;AT2G25910.2	1306
38939000	23932000	34480000	0	46171000	37427000	0	36753000	44955000	0	34468000	0	0	0	36288000	36300000	36760000	33683000	57399000	0				-1	3	3	3	34,6	34,6	34,6	21396	0	24959	638500000	25	AT2G25950.2;AT2G25950.1	AT2G25950.2;AT2G25950.1	1307
26092000	21942000	26399000	24762000	0	0	20544000	18662000	0	16764000	25661000	15008000	23136000	21529000	23254000	13924000	14116000	24564000	35014000	24395000				-1	10	10	10	22,8	22,8	22,8	64606	0	119,23	978080000	72	AT2G25970.1	AT2G25970.1	1308
0	0	21857000	0	0	0	0	0	0	0	0	0	0	0	0	0	0	0	0	0				-1	4	4	4	15,1	15,1	15,1	39131	0	55415	319530000	13	AT2G26060.1;AT2G26060.2	AT2G26060.1;AT2G26060.2	1309
682200000	617310000	714630000	663910000	661100000	680840000	770250000	677840000	797750000	767320000	806500000	557560000	716930000	640430000	644390000	856490000	927880000	1087800000	950490000	679720000				-1	63	33	33	58,2	34,3	34,3	113,77	0	323,31	136590000000	1342	AT2G26080.1	AT2G26080.1	1310
23161000	20416000	34528000	0	26480000	0	23145000	0	53203000	33160000	42188000	30977000	37454000	28695000	24710000	48893000	0	87338000	59251000	30140000				-1	5	5	5	25,6	25,6	25,6	34,88	0	27,62	1011400000	38	AT2G26230.1	AT2G26230.1	1311
0	0	0	0	0	0	0	0	0	0	0	0	0	0	16946000	0	0	0	10735000	0				-1	5	5	5	9	9	9	62146	0	63211	55605000	7	AT2G26280.3;AT2G26280.1;AT2G26280.5;AT2G26280.2;AT2G26280.6;AT2G26280.4;AT2G26280.7	AT2G26280.3;AT2G26280.1;AT2G26280.5;AT2G26280.2	1312
34221000	40325000	41600000	35471000	30910000	48557000	39582000	53414000	38751000	54505000	31513000	16796000	55004000	36040000	14869000	32601000	51684000	66327000	58382000	75151000				-1	8	8	8	36,4	36,4	36,4	27824	0	104,32	2770500000	148	AT2G26340.1;AT2G26340.2	AT2G26340.1;AT2G26340.2	1313
18827000	15169000	0	33061000	0	0	14246000	24591000	22249000	21011000	21017000	0	22527000	51047000	0	38658000	41809000	21396000	39769000	22800000				-1	9	9	9	53,3	53,3	53,3	34224	0	33915	1129300000	68	AT2G26540.1;AT2G26540.2;AT2G26540.3	AT2G26540.1;AT2G26540.2;AT2G26540.3	1314
15508000	15802000	0	12709000	0	0	0	8744000	0	0	0	0	14278000	7404400	0	36129000	0	0	0	0				-1	6	6	6	12,1	12,1	12,1	89293	0	17939	162670000	19	AT2G26570.2;AT2G26570.1;AT5G42880.1;AT1G45545.1;AT1G45545.2;AT4G33390.1	AT2G26570.2;AT2G26570.1	1315
7041100	11887000	8729500	0	5374100	6426900	5760800	4532000	6051500	10996000	0	7089100	6176900	0	4419900	3279400	9329500	0	5993900	18401000				-1	5	5	5	39	39	39	33297	0	82394	345820000	86	AT2G26590.3;AT2G26590.2;AT2G26590.1;AT2G26590.4	AT2G26590.3;AT2G26590.2;AT2G26590.1;AT2G26590.4	1316
105500000	116840000	102970000	106510000	92478000	104120000	90546000	122980000	133390000	133890000	100530000	92998000	111020000	97844000	69843000	109010000	94490000	118910000	96522000	109240000				-1	12	12	11	42,2	42,2	39,7	32691	0	293,18	9734400000	223	AT2G26670.1;AT2G26670.2	AT2G26670.1;AT2G26670.2	1317
110370000	127600000	98110000	120730000	145460000	115680000	91226000	121430000	146500000	178970000	117810000	113630000	169780000	141290000	163250000	106970000	107830000	133030000	83340000	134360000				-1	9	9	9	35,2	35,2	35,2	36423	0	100,45	8428300000	127	AT2G26740.1;AT2G26750.1;AT4G15955.1;AT4G15955.2;AT4G15955.3	AT2G26740.1	1318
0	17226000	17226000	0	12836000	0	0	16658000	21903000	0	0	21774000	6743100	8527600	8011000	16283000	15058000	22125000	14560000	11474000				-1	14	14	14	13,9	13,9	13,9	199,7	0	79831	583850000	64	AT2G26780.2;AT2G26780.1	AT2G26780.2;AT2G26780.1	1319
0	0	0	16260000	0	0	0	23973000	0	16713000	0	0	20204000	9891000	0	0	0	31048000	0	0				-1	3	3	3	13,8	13,8	13,8	39113	0	14296	233400000	15	AT2G26800.3;AT2G26800.5;AT2G26800.1;AT2G26800.4;AT2G26800.2	AT2G26800.3;AT2G26800.5;AT2G26800.1;AT2G26800.4;AT2G26800.2	1320
0	0	0	0	2656500	2776600	0	3364300	0	0	0	2052400	0	0	0	3408000	0	0	0	0				-1	6	6	6	27	27	27	42859	0	21669	82457000	16	AT2G26830.1	AT2G26830.1	1321
0	0	4814000	0	0	2343800	0	0	2442300	0	0	0	0	0	0	0	4038100	0	3326500	0				-1	6	6	6	3,5	3,5	3,5	279,07	0	38762	65595000	22	AT2G26890.1	AT2G26890.1	1322
162770000	143570000	167320000	115730000	169590000	166890000	243760000	124710000	155330000	114010000	169820000	66963000	144420000	126420000	105610000	181960000	201920000	144740000	103810000	180640000				-1	12	12	12	46,5	46,5	46,5	42042	0	154,59	11017000000	236	AT2G26930.1	AT2G26930.1	1323
7794000	8104700	7611200	2854100	0	4739100	6854000	6841900	6196000	6090900	3036700	3758800	6765100	8100100	7888600	3364100	4241200	0	6896300	8087100				-1	7	7	7	23,5	23,5	23,5	51186	0	29461	390960000	98	AT2G26990.1	AT2G26990.1	1325
273790000	280340000	265850000	237270000	228630000	245050000	220730000	254440000	192260000	249570000	238570000	255170000	238690000	271560000	271670000	155780000	172940000	214450000	168040000	276200000				-1	18	18	18	67,5	67,5	67,5	27377	0	323,31	26596000000	468	AT2G27020.1;AT2G27020.2	AT2G27020.1;AT2G27020.2	1326
116000000	103950000	130930000	119780000	101430000	99130000	99576000	85478000	116370000	121380000	56771000	60859000	69993000	79054000	65782000	105530000	144270000	149870000	166760000	114180000				-1	5	2	2	60,4	45	45	16833	0	168,27	4147400000	150	AT5G21274.1;AT3G56800.1;AT3G43810.1;AT2G41110.1;AT2G27030.1;AT2G27030.3;AT3G43810.2;AT2G41110.2;AT3G43810.4;AT3G43810.3	AT5G21274.1;AT3G56800.1;AT3G43810.1;AT2G41110.1;AT2G27030.1;AT2G27030.3;AT3G43810.2;AT2G41110.2	1327
41679000	33935000	37388000	33822000	62181000	46408000	29403000	32706000	43408000	45778000	51543000	30552000	29860000	25180000	44550000	31928000	50766000	49519000	30497000	48034000				-1	18	18	18	21,5	21,5	21,5	102,84	0	80172	3054300000	149	AT2G27040.2;AT2G27040.1;AT5G21030.1;AT5G21030.2;AT5G21150.1	AT2G27040.2;AT2G27040.1	1328
0	0	0	0	0	0	0	0	0	0	0	0	0	1024100	799940	0	0	0	0	0				-1	2	2	2	4,3	4,3	4,3	81097	0,0010616	29777	5327800	10	AT2G27100.1	AT2G27100.1	1329
0	0	0	0	0	0	0	0	0	0	0	0	8967600	0	9580200	0	0	0	0	0				-1	4	3	3	6,7	5,3	5,3	146,7	0	46523	55233000	3	AT2G27150.2;AT2G27150.1;AT2G27150.6;AT2G27150.3;AT2G27150.4	AT2G27150.2;AT2G27150.1;AT2G27150.6;AT2G27150.3	1330
0	0	17272000	0	0	15337000	21619000	22929000	0	25822000	36246000	0	0	0	0	0	0	0	0	14995000				-1	2	2	2	4,7	4,7	4,7	54122	0	71449	244500000	17	AT2G27190.1	AT2G27190.1	1331
0	0	0	0	0	0	0	0	0	0	10363000	0	0	0	0	0	13982000	0	0	0				-1	17	3	3	26,3	6,1	6,1	107,02	0	23815	80539000	11	AT2G27210.2;AT2G27210.1	AT2G27210.2;AT2G27210.1	1332
39115000	50760000	49244000	59585000	38248000	43161000	52765000	60978000	34049000	52359000	39280000	59014000	31801000	50786000	48859000	35924000	26586000	18367000	29224000	13619000				-1	6	6	6	38,6	38,6	38,6	24458	0	35373	2631900000	106	AT2G27450.3;AT2G27450.1;AT2G27450.2	AT2G27450.3;AT2G27450.1;AT2G27450.2	1333
324670000	353810000	315970000	283300000	222890000	194790000	200380000	178940000	375210000	394500000	298380000	307360000	304500000	543350000	0	96111000	111510000	58325000	41910000	296300000				-1	9	9	5	42,1	42,1	23,1	24425	0	67208	18485000000	178	AT2G27530.2;AT2G27530.1	AT2G27530.2;AT2G27530.1	1335
23329000	66793000	18773000	28934000	47870000	25072000	40319000	30428000	32772000	43506000	70765000	69296000	44467000	66142000	61367000	33557000	11292000	49747000	60227000	53386000				-1	17	17	17	46,9	46,9	46,9	48592	0	142,64	3780900000	150	AT2G27600.1	AT2G27600.1	1336
397090000	421410000	434250000	401020000	407500000	409110000	433370000	452250000	381050000	441890000	346640000	380470000	429200000	402830000	386240000	486380000	461880000	489220000	533340000	409550000				-1	21	21	21	68,8	68,8	68,8	43154	0	323,31	86990000000	979	AT2G27680.1	AT2G27680.1	1337
249270000	226840000	202530000	255550000	202480000	241700000	197850000	256150000	207400000	234200000	415320000	89534000	213480000	351180000	186600000	150620000	154190000	150730000	326020000	357860000				-1	11	11	4	83,5	83,5	33,9	11444	0	323,31	17465000000	332	AT2G27710.3;AT2G27710.2;AT2G27710.1	AT2G27710.3;AT2G27710.2;AT2G27710.1	1338
124490000	112790000	73429000	122460000	89870000	119490000	78157000	93281000	107160000	143310000	138760000	28723000	69406000	163630000	72748000	57556000	168450000	108290000	245430000	208200000				-1	10	8	8	83,5	73	73	11452	0	323,31	8442300000	203	AT2G27720.1;AT2G27720.3;AT2G27720.2;AT2G27720.4	AT2G27720.1;AT2G27720.3;AT2G27720.2;AT2G27720.4	1339
45032000	87489000	49686000	80939000	55657000	42477000	33696000	59611000	59324000	50843000	78387000	27118000	0	49096000	32423000	60961000	73489000	38341000	51299000	26850000				-1	10	10	5	38,2	38,2	22,9	46101	0	103,92	3317800000	96	AT2G27820.1	AT2G27820.1	1340
104460000	71036000	85423000	90302000	62973000	98520000	95045000	89468000	99113000	87563000	96273000	86554000	113290000	88205000	74347000	67889000	111520000	118110000	120250000	114930000				-1	27	9	9	83,5	39,3	39,3	43637	0	241,29	8283400000	226	AT2G27860.1	AT2G27860.1	1341
891250000	0	656720000	600850000	1021600000	684070000	542000000	481530000	598780000	636030000	0	0	668640000	899190000	720340000	0	0	543280000	0	957060000				-1	3	3	3	2,6	2,6	2,6	124,91	0	53789	14592000000	34	AT2G27900.2;AT2G27900.1	AT2G27900.2;AT2G27900.1	1342
0	0	27585000	47405000	0	0	0	0	0	0	0	0	0	0	0	0	0	0	0	0				-1	3	3	3	8,4	8,4	8,4	44537	0	10387	182640000	7	AT2G27920.3;AT2G27920.2;AT2G27920.1	AT2G27920.3;AT2G27920.2;AT2G27920.1	1343
3072500000	3696100000	3113500000	3384500000	3224300000	3119700000	3726500000	3336000000	3469300000	3556700000	3317700000	3972000000	3042600000	3368500000	3575700000	3425500000	3751400000	3796500000	3427900000	2939400000				-1	58	57	57	82,3	81,1	81,1	62071	0	323,31	1221800000000	6872	AT2G28000.1	AT2G28000.1	1344
24765000	0	0	0	0	40845000	0	0	0	0	0	0	0	20316000	0	0	0	26933000	0	0				-1	5	5	5	12,6	12,6	12,6	57186	0	14311	224370000	24	AT2G28100.1	AT2G28100.1	1346
182560000	262300000	182210000	308580000	126140000	186120000	384960000	201650000	267350000	289650000	311040000	260720000	277990000	281200000	194650000	103050000	141930000	237000000	289040000	241290000				-1	8	8	8	45,8	45,8	45,8	22244	0	323,31	26973000000	353	AT2G28190.1	AT2G28190.1	1347
0	0	0	0	0	0	0	8498200	0	9217000	0	0	0	0	0	0	0	0	0	0				-1	3	3	3	1,3	1,3	1,3	384,79	0	20907	106280000	8	AT2G28290.2;AT2G28290.4;AT2G28290.3;AT2G28290.6;AT2G28290.1;AT2G28290.5	AT2G28290.2;AT2G28290.4;AT2G28290.3;AT2G28290.6;AT2G28290.1;AT2G28290.5	1348
0	0	0	0	0	0	0	6226000	0	0	0	0	0	0	0	0	0	0	0	0				-1	5	5	5	7,3	7,3	7,3	88412	0	98878	61193000	9	AT2G28450.2;AT2G28450.1	AT2G28450.2;AT2G28450.1	1349
46886000	37326000	0	38740000	34850000	36588000	0	43192000	25251000	39185000	25697000	38789000	43826000	40299000	23719000	92215000	33093000	63365000	57631000	0				-1	14	13	12	26,7	25,9	24,9	92565	0	96588	1301800000	69	AT2G28470.4;AT2G28470.2;AT2G28470.3;AT2G28470.1;AT2G28470.5	AT2G28470.4;AT2G28470.2;AT2G28470.3;AT2G28470.1;AT2G28470.5	1350
40952000	44226000	48067000	44304000	52376000	45186000	47762000	46595000	40306000	42476000	54234000	42026000	40822000	41199000	43768000	59058000	65490000	92972000	73966000	51941000				-1	9	9	9	59,5	59,5	59,5	25801	0	323,31	4535100000	188	AT2G28605.1	AT2G28605.1	1351
95421000	147740000	110700000	90069000	156470000	143970000	131090000	131410000	98452000	147280000	116360000	113370000	131690000	122920000	165120000	114970000	107350000	109910000	187090000	112100000				-1	8	8	8	47,8	47,8	47,8	27017	0	273,69	12273000000	274	AT2G28790.1;AT2G28790.2	AT2G28790.1;AT2G28790.2	1352
33977000	22540000	23944000	0	41407000	0	0	0	0	0	0	0	0	36677000	0	0	0	0	55301000	76153000				-1	3	3	3	26,4	26,4	26,4	15482	0	77224	450210000	21	AT2G28900.1	AT2G28900.1	1353
0	0	0	0	0	40752000	0	52407000	0	59640000	0	0	0	0	0	42593000	0	0	0	45006000				-1	1	1	1	3,6	3,6	3,6	27,26	0,0013182	28412	355800000	14	AT2G40610.1;AT2G28950.1	AT2G40610.1;AT2G28950.1	1354
34901000	38888000	42326000	30009000	59430000	47850000	54964000	36606000	37801000	27368000	37178000	25700000	29385000	23285000	42227000	46590000	90292000	46594000	44284000	52196000				-1	5	4	3	29	24,4	21,4	28405	0	49186	2411600000	118	AT2G29290.2;AT2G29290.1	AT2G29290.2;AT2G29290.1	1355
0	0	0	0	0	0	0	0	0	0	0	36317000	0	0	0	0	0	0	0	0				-1	4	2	1	15,9	9,6	5,6	27049	0,00079851	30343	110950000	4	AT2G29320.2;AT2G29320.1;AT2G29320.3;AT2G29300.1;AT2G29300.2;AT2G29330.1	AT2G29320.2;AT2G29320.1;AT2G29320.3;AT2G29300.1;AT2G29300.2;AT2G29330.1	1356
175290000	206340000	145330000	243960000	169430000	178650000	187190000	201340000	154210000	191970000	213330000	183880000	141860000	199340000	230180000	109510000	168510000	314910000	198360000	186230000				-1	8	8	7	34,4	34,4	31,3	27964	0	82101	10834000000	158	AT2G29340.2;AT2G29340.1;AT2G29340.4;AT2G29340.3	AT2G29340.2;AT2G29340.1;AT2G29340.4;AT2G29340.3	1357
56860000	74936000	47610000	61419000	85087000	65414000	58953000	85610000	58114000	58623000	70589000	44008000	65896000	65059000	52670000	66074000	94859000	80919000	71732000	77873000				-1	8	7	6	41,7	37,3	32,1	29185	0	113,07	4052500000	146	AT2G29360.1;AT2G29150.1	AT2G29360.1	1359
293120000	237030000	230760000	184060000	192340000	224390000	218700000	192410000	217030000	215970000	159470000	145570000	218940000	198930000	176460000	260420000	248550000	191680000	234880000	305060000				-1	21	21	20	84,4	84,4	81,2	26	0	256,22	24688000000	686	AT2G29450.1;AT2G29470.1;AT2G29440.1;AT2G29490.1	AT2G29450.1	1360
318920000	275160000	267730000	290610000	200830000	257480000	200800000	235760000	281520000	256730000	194120000	150520000	227240000	229870000	203800000	168900000	237110000	165170000	211420000	303390000				-1	32	9	4	82,9	31	14,9	50747	0	323,31	21807000000	288	AT2G29550.1	AT2G29550.1	1361
21418000	19047000	29411000	19646000	29289000	21814000	26509000	28774000	30066000	30395000	21163000	0	33840000	23006000	0	31901000	0	43604000	0	18334000				-1	8	8	8	26,1	26,1	26,1	51599	0	88678	1174100000	73	AT2G29560.1	AT2G29560.1	1362
0	0	40728000	31439000	0	36658000	24839000	32573000	21578000	25315000	37624000	63453000	34609000	40743000	0	31345000	29029000	0	35527000	54265000	+			-1	11	1	1	43,9	3	3	29222	1	-2	688170000	30	AT2G29570.1	AT2G29570.1	1363
855230000	877250000	846880000	819920000	1026300000	708320000	864920000	866980000	834780000	879330000	828540000	904660000	914060000	857420000	1007800000	819150000	1114600000	1016300000	1012500000	1054000000				-1	40	40	40	57,5	57,5	57,5	71986	0	323,31	178300000000	1580	AT2G29630.3;AT2G29630.2;AT2G29630.1;AT2G29630.4	AT2G29630.3;AT2G29630.2;AT2G29630.1;AT2G29630.4	1364
42953000	45950000	35948000	43924000	52786000	51929000	48605000	54746000	52506000	55679000	35774000	38994000	48034000	35083000	47901000	59041000	53432000	27794000	40536000	37196000				-1	15	15	13	33,3	33,3	28,8	69815	0	94787	4162900000	197	AT2G29690.1;AT2G29690.2	AT2G29690.1;AT2G29690.2	1365
74667000	75359000	53548000	68421000	66725000	76363000	68759000	0	52009000	46665000	55191000	73572000	43055000	67591000	81884000	0	105660000	100220000	92232000	95888000				-1	4	4	4	33,8	33,8	33,8	16811	0	62455	2321700000	51	AT2G29700.1	AT2G29700.1	1366
73219000	61320000	64693000	57316000	69607000	66571000	63545000	65827000	67890000	79209000	76853000	84301000	71586000	69453000	71780000	59853000	67356000	62377000	55604000	59843000				-1	9	6	6	43,5	33,5	33,5	20587	0	37281	3238600000	112	AT2G29960.2;AT2G29960.3;AT2G29960.1;AT3G55920.1	AT2G29960.2;AT2G29960.3;AT2G29960.1	1367
126770000	145980000	147880000	136780000	129000000	142010000	145470000	150100000	144780000	139040000	156830000	157040000	155370000	108090000	139080000	104810000	134830000	143530000	112030000	89390000				-1	14	14	13	64,6	64,6	60,6	32642	0	233,6	11264000000	229	AT2G30050.1	AT2G30050.1	1369
133300000	148300000	167030000	186820000	103330000	126980000	142010000	154530000	114690000	117200000	123950000	175340000	122360000	112010000	107580000	157640000	71066000	165310000	222710000	97768000				-1	11	11	11	64,5	64,5	64,5	24389	0	285,64	10550000000	196	AT2G30060.1	AT2G30060.1	1370
0	0	0	0	0	0	0	0	0	0	10405000	0	0	9307400	0	0	0	0	0	0				-1	4	4	4	15	15	15	41337	0	91733	99628000	9	AT2G30105.1	AT2G30105.1	1371
1916700000	1990300000	1937600000	1848900000	1752300000	1863700000	2011700000	1930800000	1847200000	2005300000	1911600000	1710100000	1950500000	1818500000	1829700000	2102300000	2228800000	2128000000	2228800000	1868500000				-1	57	57	51	64,1	64,1	58,1	120,25	0	323,31	145820000000	1655	AT2G30110.1	AT2G30110.1	1372
0	0	0	0	0	0	0	0	26973000	0	0	0	0	0	0	0	0	19973000	0	0				-1	2	2	2	6,4	6,4	6,4	51599	0	52633	75331000	4	AT2G30140.2;AT2G30140.1	AT2G30140.2;AT2G30140.1	1373
36609000	57152000	24895000	51013000	45930000	110500000	56206000	43047000	41396000	49799000	51049000	30403000	66006000	44325000	44498000	85054000	59975000	81413000	0	0				-1	11	11	11	28,9	28,9	28,9	51349	0	48237	2469700000	94	AT2G30150.2;AT2G30150.1	AT2G30150.2;AT2G30150.1	1374
73200000	29102000	0	31055000	38363000	48958000	40928000	8473500	0	32091000	49076000	54062000	0	39982000	57929000	0	21769000	47832000	44541000	27015000				-1	11	11	11	37,2	37,2	37,2	32284	0	35088	1588800000	70	AT2G30170.1;AT2G30170.3;AT2G30170.2;AT2G30170.4;AT2G30170.6;AT2G30170.5;AT2G30170.7	AT2G30170.1;AT2G30170.3;AT2G30170.2;AT2G30170.4;AT2G30170.6;AT2G30170.5	1375
443710000	455590000	432190000	356620000	433270000	451590000	430360000	433140000	424820000	402660000	403450000	438380000	452930000	409030000	447030000	521950000	525550000	444870000	540980000	491960000				-1	19	19	19	44,5	44,5	44,5	41522	0	323,31	50811000000	556	AT2G30200.1;AT2G30200.2	AT2G30200.1;AT2G30200.2	1376
0	0	0	0	0	0	0	0	16517000	0	0	8397800	0	0	0	0	0	0	0	13647000				-1	2	2	2	5,3	5,3	5,3	58971	0	6864	113950000	16	AT2G30320.1	AT2G30320.1	1377
0	22091000	0	0	0	0	0	0	0	0	0	0	0	0	0	0	0	0	0	0				-1	5	5	5	43,4	43,4	43,4	12824	0	10009	105360000	7	AT2G30410.3;AT2G30410.2;AT2G30410.1	AT2G30410.3;AT2G30410.2;AT2G30410.1	1378
19459000	21756000	33778000	19562000	21061000	18808000	26826000	19702000	15529000	16116000	0	0	22174000	10990000	9003600	17163000	18822000	20988000	18255000	21362000				-1	12	12	12	23,3	23,3	23,3	65854	0	39468	927610000	76	AT2G30520.1;AT2G30520.3;AT2G30520.2;AT3G49970.2;AT3G49970.1	AT2G30520.1;AT2G30520.3;AT2G30520.2	1379
24652000	24420000	0	0	31272000	45685000	32616000	0	0	53832000	28989000	22468000	28156000	32829000	43259000	52124000	0	0	0	45200000				-1	4	4	4	22,8	22,8	22,8	21549	0	22427	799720000	35	AT2G30620.2;AT2G30620.1	AT2G30620.2;AT2G30620.1	1380
88709000	116280000	117460000	105910000	108980000	94452000	126230000	96245000	68670000	93102000	117110000	101900000	80610000	99572000	105030000	133070000	140600000	134920000	110660000	88345000				-1	7	7	7	28,6	28,6	28,6	22,26	0	73732	8577900000	180	AT2G30695.3;AT2G30695.2;AT2G30695.1;AT2G30695.4	AT2G30695.3;AT2G30695.2;AT2G30695.1	1381
1747100000	1828400000	2040200000	1730700000	1836300000	2026600000	2205000000	1823200000	1905600000	2134800000	1228500000	1673700000	2099800000	1979600000	1836300000	1863400000	2149900000	2333500000	2118100000	2297100000				-1	20	20	18	66	66	60,9	24146	0	323,31	377230000000	1465	AT2G30860.1;AT2G30860.2	AT2G30860.1;AT2G30860.2	1382
570890000	494030000	611820000	530150000	529800000	601210000	595320000	648560000	692190000	563200000	933290000	619670000	666540000	580370000	557970000	539880000	582450000	567910000	703220000	588560000				-1	19	17	17	62,3	57,2	57,2	24,23	0	199,91	73671000000	555	AT2G30870.1	AT2G30870.1	1383
0	0	0	0	0	16677000	18042000	0	10009000	20543000	0	0	0	0	0	0	0	0	0	0				-1	5	5	5	19,7	19,7	19,7	42338	0	29731	229220000	26	AT2G30880.2;AT2G30880.1	AT2G30880.2;AT2G30880.1	1384
0	0	26123000	17945000	25264000	17064000	27916000	23433000	0	26359000	0	0	20056000	0	0	40405000	42805000	0	18495000	40397000				-1	3	3	3	39,6	39,6	39,6	16936	0	58,96	657590000	16	AT2G30930.1	AT2G30930.1	1385
0	8544000	11320000	12282000	20666000	20755000	14286000	22961000	19389000	16910000	14987000	19898000	13909000	14613000	14073000	13712000	40759000	9570900	30295000	35067000				-1	5	5	5	10,6	10,6	10,6	74157	0	170,87	836550000	92	AT2G30950.3;AT2G30950.2;AT2G30950.1;AT2G30950.4;AT1G06430.3;AT1G06430.2;AT1G06430.1	AT2G30950.3;AT2G30950.2;AT2G30950.1;AT2G30950.4;AT1G06430.3;AT1G06430.2;AT1G06430.1	1386
316430000	333550000	350990000	389570000	268210000	340010000	300740000	402320000	383240000	379290000	404360000	220060000	387140000	413860000	271060000	341860000	344280000	414190000	547920000	291410000				-1	30	30	30	77,7	77,7	77,7	47757	0	323,31	79069000000	943	AT2G30970.2;AT2G30970.1	AT2G30970.2;AT2G30970.1	1387
9601400	18467000	15617000	23498000	18784000	0	0	27422000	0	0	16511000	13354000	19410000	22241000	21349000	18313000	0	24150000	29989000	0				-1	3	3	3	8,3	8,3	8,3	57351	0	91471	357680000	31	AT2G31060.1;AT2G31060.2;AT2G31060.3	AT2G31060.1;AT2G31060.2;AT2G31060.3	1388
54686000	56699000	34056000	60089000	57965000	75949000	65788000	64044000	69837000	55696000	52588000	49684000	62421000	57864000	63011000	73307000	76329000	92170000	99840000	44580000				-1	21	21	21	48,8	48,8	48,8	63913	0	223,84	6146200000	231	AT2G31170.1;AT2G31170.3;AT2G31170.2	AT2G31170.1;AT2G31170.3;AT2G31170.2	1389
113210000	102100000	96315000	124560000	40623000	61075000	89882000	84414000	99914000	70393000	110370000	54832000	104820000	107480000	90318000	74639000	98062000	84774000	113970000	80786000				-1	20	20	13	63,7	63,7	45,2	35275	0	257,01	11161000000	357	AT2G31390.1;AT1G06020.1;AT1G50390.1	AT2G31390.1	1391
20923000	21507000	0	48637000	28973000	20658000	29388000	18290000	11090000	35983000	31801000	0	17584000	0	29093000	35364000	39087000	0	0	9278600				-1	9	7	7	56,8	56,8	56,8	18944	0	35569	933670000	41	AT2G31570.1	AT2G31570.1	1392
214980000	190510000	140170000	136090000	181500000	190680000	163570000	161610000	162320000	186410000	239110000	80587000	163950000	183770000	235750000	101870000	101420000	91332000	86260000	170980000				-1	24	6	3	76,8	32,4	23,6	27519	0	54531	10019000000	171	AT2G31610.1	AT2G31610.1	1393
16753000	17729000	13818000	26089000	12740000	21095000	20978000	13722000	25045000	25427000	22916000	11377000	14403000	15023000	29426000	26305000	26682000	22494000	22144000	22428000				-1	15	13	13	20,1	18,2	18,2	119,25	0	125,18	1070600000	109	AT2G31660.1	AT2G31660.1	1394
46376000	65001000	66363000	56345000	52801000	54487000	67514000	55200000	39702000	88978000	61961000	123220000	90092000	67703000	66633000	73017000	112800000	87445000	98565000	143510000				-1	9	9	9	55,9	55,9	55,9	28865	0	97569	6493000000	187	AT2G31670.1	AT2G31670.1	1395
0	0	0	0	0	3219800	0	0	0	0	0	0	0	0	0	0	0	0	0	0				-1	2	2	2	4,7	4,7	4,7	84778	0	58673	19105000	4	AT2G31740.1;AT2G31740.2	AT2G31740.1;AT2G31740.2	1396
56458000	70447000	51748000	62498000	62955000	63468000	79201000	58716000	69367000	53135000	65071000	57597000	52635000	51289000	61474000	96000000	117450000	112330000	126130000	89982000				-1	11	10	10	46,5	45	45	51053	0	248,72	6570700000	231	AT2G31750.1;AT2G31750.2	AT2G31750.1;AT2G31750.2	1397
94896000	92764000	97299000	89864000	95008000	87224000	99519000	101260000	95110000	94255000	102040000	79891000	98703000	86690000	103650000	117850000	117190000	122560000	152890000	121700000				-1	18	18	17	46,8	46,8	45,3	51631	0	221,91	12858000000	457	AT2G31790.1	AT2G31790.1	1398
85710000	101010000	97719000	106600000	109580000	85086000	115370000	120830000	106220000	96714000	99336000	96713000	91518000	90862000	118600000	90058000	132460000	125210000	108930000	127470000				-1	26	26	26	60,9	60,9	60,9	53872	0	151,48	13167000000	408	AT2G31810.1;AT2G31810.3;AT2G31810.2	AT2G31810.1;AT2G31810.3;AT2G31810.2	1399
66536000	93858000	72598000	125450000	84838000	61702000	54962000	51787000	72274000	78803000	90635000	70263000	69527000	91003000	47702000	41117000	87761000	124740000	101680000	76240000				-1	10	6	6	72,9	54,2	54,2	15329	0	218,59	5200300000	204	AT2G32060.3;AT2G32060.2;AT2G32060.1	AT2G32060.3;AT2G32060.2;AT2G32060.1	1400
52582000	34716000	66791000	43243000	18100000	48335000	30082000	46894000	48186000	38499000	70035000	51403000	64856000	45092000	41272000	53273000	37776000	74622000	35262000	56763000				-1	10	10	10	38,3	38,3	38,3	32101	0	80133	3837500000	160	AT2G32080.2;AT2G32080.1	AT2G32080.2;AT2G32080.1	1401
0	0	0	0	0	0	0	0	0	0	0	0	0	0	17381000	0	0	32727000	0	0				-1	1	1	1	2,4	2,4	2,4	51421	0,007472	19561	50933000	5	AT2G32160.2;AT2G32160.4;AT2G32160.3	AT2G32160.2;AT2G32160.4;AT2G32160.3	1402
0	0	0	9799900	0	0	0	0	0	0	0	0	4284100	0	0	14068000	0	0	0	0				-1	3	3	3	8,5	8,5	8,5	57711	0	38338	41626000	6	AT2G32170.1;AT2G32170.2	AT2G32170.1;AT2G32170.2	1403
14287000	0	0	19877000	0	0	0	16148000	0	24228000	0	0	0	22454000	0	0	0	0	0	0				-1	2	2	2	17,3	17,3	17,3	16271	0	62251	153190000	14	AT2G32650.2;AT2G32650.1;AT2G32180.2;AT2G32180.1	AT2G32650.2;AT2G32650.1;AT2G32180.2;AT2G32180.1	1404
29138000	0	0	32022000	43249000	0	38906000	35529000	26194000	42396000	0	27076000	41216000	0	34542000	0	0	13651000	0	0				-1	7	7	7	15,9	15,9	15,9	64876	0	62281	947990000	32	AT2G32230.2;AT2G32230.1	AT2G32230.2;AT2G32230.1	1405
20244000	15136000	0	33658000	0	9561400	0	29241000	20847000	0	79265000	28069000	14085000	14750000	20430000	0	64894000	33979000	33838000	0				-1	30	30	30	31,7	31,7	31,7	148,61	0	323,31	1774000000	78	AT2G32240.1	AT2G32240.1	1406
0	0	0	0	0	0	0	0	0	0	0	17955000	0	0	0	12985000	0	0	0	0				-1	2	1	1	6,6	4,2	4,2	45373	0	39025	49869000	2	AT2G32410.3;AT2G32410.2;AT2G32410.1	AT2G32410.3;AT2G32410.2;AT2G32410.1	1407
7699100	7323200	6825200	6224800	5342200	6277300	6670200	6839600	6792700	5282200	13979000	8281500	8383800	8579300	8548100	13997000	12816000	16579000	17582000	8879800				-1	5	5	5	27,9	27,9	27,9	31598	0	30186	341430000	57	AT2G32500.2	AT2G32500.2	1408
131420000	120140000	112900000	105890000	117060000	134270000	133500000	121360000	109780000	161110000	54050000	125810000	135280000	101580000	104280000	110260000	92623000	102350000	70162000	145790000				-1	8	8	8	42,7	42,7	42,7	25921	0	97535	9481000000	190	AT2G32520.1;AT2G32520.3;AT2G32520.4;AT2G32520.2	AT2G32520.1;AT2G32520.3;AT2G32520.4;AT2G32520.2	1409
50823000	41270000	59739000	50952000	44535000	0	48383000	0	31956000	0	23627000	48334000	38909000	52131000	43989000	0	0	0	82293000	35036000				-1	4	4	4	17,7	17,7	17,7	31369	0	19446	1253400000	45	AT2G32600.1	AT2G32600.1	1410
171570000	163420000	155940000	148680000	144180000	151840000	148690000	171900000	167700000	177920000	160080000	156030000	173550000	163020000	173430000	124750000	141540000	157580000	133640000	131940000				-1	25	25	13	29,4	29,4	12,7	108,98	0	323,31	28939000000	579	AT2G32730.1	AT2G32730.1	1411
78003000	76356000	87729000	84464000	66991000	68662000	76917000	33306000	62634000	91382000	98149000	44486000	51329000	59908000	36735000	69344000	105300000	99660000	86987000	94268000				-1	18	18	17	31,8	31,8	31	96513	0	56309	4326600000	173	AT2G32810.2;AT2G32810.1	AT2G32810.2;AT2G32810.1	1412
0	31806000	34125000	35654000	47702000	51910000	38856000	38403000	38431000	35020000	40291000	25531000	47215000	49804000	38827000	56529000	76530000	49155000	55723000	67512000				-1	12	12	12	35,9	35,9	35,9	47754	0	222,95	3321300000	175	AT2G32920.1	AT2G32920.1	1414
43101000	86882000	87803000	62717000	89304000	90894000	147860000	77944000	83465000	75470000	77191000	84062000	98911000	95082000	83235000	103910000	140680000	235950000	185250000	108310000				-1	14	14	14	52,9	52,9	52,9	35448	0	170,96	5765600000	236	AT2G33040.1	AT2G33040.1	1415
461130000	567770000	568610000	512090000	530250000	549080000	557290000	596130000	594380000	649280000	475140000	432850000	481870000	460230000	425220000	602580000	598430000	691190000	585040000	574510000				-1	23	23	20	63,2	63,2	57,1	48578	0	323,31	99634000000	1070	AT2G33150.1	AT2G33150.1	1416
0	0	0	0	0	0	0	0	0	0	0	27381000	0	0	0	0	65868000	0	0	0				-1	2	2	2	14,5	14,5	14,5	18364	0	26178	49755000	4	AT2G33180.1	AT2G33180.1	1417
149840000	155190000	186560000	180570000	169550000	137410000	175940000	178750000	179230000	154500000	169140000	170180000	160870000	195710000	206050000	68952000	155480000	312520000	153200000	137110000				-1	40	23	23	73,6	51,4	51,4	61477	0	323,31	21146000000	415	AT2G33210.2;AT2G33210.1	AT2G33210.2;AT2G33210.1	1418
0	0	0	0	0	25609000	0	35047000	0	0	0	25821000	0	40288000	0	0	0	0	107430000	0				-1	4	4	4	26,9	26,9	26,9	27496	0	27603	536180000	22	AT2G33255.1	AT2G33255.1	1419
39081000	41975000	39799000	29677000	19523000	28341000	37667000	38821000	0	37812000	49792000	33111000	46409000	25570000	0	48183000	56910000	83740000	41447000	37681000				-1	14	14	12	38,5	38,5	34,5	56727	0	127,12	2893900000	125	AT2G33340.1;AT2G33340.2;AT2G33340.3	AT2G33340.1;AT2G33340.2;AT2G33340.3	1420
15182000	18582000	0	15433000	0	22461000	11475000	0	12210000	0	27355000	0	15911000	17714000	8619200	26562000	0	43179000	44667000	0				-1	6	6	6	22,8	22,8	22,8	41328	0	27,85	645030000	48	AT2G33410.1	AT2G33410.1	1421
0	18148000	0	0	0	0	0	0	23126000	0	39696000	0	0	22553000	28493000	0	0	0	0	0				-1	4	4	4	16,8	16,8	16,8	16033	0	94703	267010000	23	AT2G33450.1	AT2G33450.1	1422
26400000	27359000	17733000	24555000	18239000	22703000	42580000	66747000	43016000	55582000	38478000	0	34518000	13220000	25810000	28799000	0	27391000	28891000	15266000				-1	9	9	9	50	50	50	22,74	0	34183	1476300000	118	AT2G33470.2;AT2G33470.1	AT2G33470.2;AT2G33470.1	1423
0	193810000	0	0	366490000	0	0	0	0	0	86662000	261580000	0	0	0	0	0	0	0	71007000				-1	6	6	6	14,4	14,4	14,4	51883	0	31144	1703000000	19	AT2G33530.1	AT2G33530.1	1424
42970000	35415000	94266000	52316000	79379000	89100000	90671000	96666000	63616000	102420000	126810000	47634000	97684000	66693000	55616000	123100000	84207000	0	123800000	71020000				-1	12	12	5	34,3	34,3	15,6	35614	0	65874	4003100000	127	AT2G33600.1	AT2G33600.1	1426
584500000	465390000	339350000	322640000	328060000	490290000	420910000	373840000	394080000	445550000	565770000	481700000	375920000	435660000	411790000	429300000	341240000	414820000	341860000	337120000				-1	16	16	16	43,9	43,9	43,9	32645	0	72175	57842000000	450	AT2G33800.1	AT2G33800.1	1427
25509000	22911000	20465000	29783000	20396000	23731000	20493000	11948000	27304000	38179000	0	23503000	28098000	25235000	0	29108000	0	37292000	24932000	25594000				-1	13	10	10	42,9	31,9	31,9	43897	0	36296	1106800000	65	AT2G33840.1	AT2G33840.1	1428
64982000	110090000	147750000	0	116570000	97010000	143500000	136560000	111830000	107530000	130070000	140170000	120940000	114520000	0	74974000	91567000	178980000	68570000	123220000				-1	3	3	3	30,2	30,2	30,2	20122	0	24576	5459200000	107	AT2G33845.1	AT2G33845.1	1429
113170000	112940000	109390000	99354000	110390000	118190000	127240000	136110000	116820000	144540000	112700000	97937000	136600000	97224000	130160000	92087000	139980000	154430000	124210000	118120000				-1	25	25	25	50,5	50,5	50,5	61644	0	221,01	15595000000	383	AT2G34040.3;AT2G34040.1;AT2G34040.2;AT1G29030.2;AT1G29030.1	AT2G34040.3;AT2G34040.1;AT2G34040.2	1430
35804000	35205000	48619000	27352000	0	33636000	46311000	53883000	49328000	31153000	0	0	32621000	47231000	29316000	49497000	53738000	66286000	54716000	38635000				-1	4	2	2	48,5	33,8	33,8	14617	0	166	1174900000	47	AT2G34160.1	AT2G34160.1	1431
10301000	11345000	10758000	0	0	4644700	0	3209300	0	0	4492600	0	0	0	0	0	0	0	0	0				-1	2	2	2	11,1	11,1	11,1	25295	0,0023089	2421	72702000	12	AT2G34310.5;AT2G34310.7;AT2G34310.6;AT2G34310.4;AT2G34310.3;AT2G34310.2;AT2G34310.1	AT2G34310.5;AT2G34310.7;AT2G34310.6;AT2G34310.4;AT2G34310.3;AT2G34310.2;AT2G34310.1	1432
44394000	19998000	26975000	8542100	18652000	21482000	9223700	24125000	19832000	7562600	38144000	8519600	15489000	24732000	17733000	30404000	19477000	28533000	25511000	43685000				-1	8	3	0	56,2	38,5	0	28054	0	46192	1362000000	118	AT2G34420.1	AT2G34420.1	1433
0	0	0	0	0	0	0	0	0	0	0	0	0	0	0	6396200	0	19404000	0	0				-1	8	1	1	57,9	6,4	6,4	28,17	0,0084284	18965	47530000	5	AT2G34430.1	AT2G34430.1	1434
35824000	19018000	18847000	0	0	14950000	26974000	16929000	15439000	19985000	21152000	14717000	15346000	27079000	18269000	22843000	20626000	14399000	0	13654000				-1	10	10	10	52	52	52	30082	0	63096	949280000	89	AT2G34470.1;AT2G34470.2	AT2G34470.1;AT2G34470.2	1436
403310000	429460000	321300000	447010000	492980000	425340000	426330000	299780000	350420000	506090000	413750000	656200000	357130000	482900000	537980000	613420000	356000000	239230000	448660000	358780000				-1	15	15	6	63,5	63,5	23,6	21307	0	323,31	66960000000	690	AT2G34480.1;AT2G34480.2	AT2G34480.1;AT2G34480.2	1437
17458000	0	0	0	0	0	0	0	0	0	9897300	0	0	0	0	0	0	0	0	0				-1	3	3	3	8,5	8,5	8,5	43943	0	58018	106880000	6	AT2G34510.1;AT2G34510.2	AT2G34510.1;AT2G34510.2	1438
0	0	9724200	0	0	0	0	18855000	0	0	17450000	12557000	0	11792000	0	18155000	0	0	0	0				-1	7	7	7	21,9	21,9	21,9	42872	0	22007	275410000	21	AT2G34560.1;AT2G34560.2	AT2G34560.1;AT2G34560.2	1439
300790000	312580000	246940000	242580000	237410000	253680000	236060000	313780000	252720000	279620000	244620000	239790000	273150000	241150000	253560000	285110000	300860000	251700000	214850000	213280000				-1	10	10	2	31,8	31,8	11,3	44015	0	184,41	25033000000	367	AT2G34590.1	AT2G34590.1	1440
0	0	0	0	0	0	0	0	0	0	0	0	0	10706000	0	0	0	0	0	0				-1	1	1	1	6,3	6,3	6,3	34253	0	5249	19344000	1	AT2G34620.1	AT2G34620.1	1441
3930800	0	11433000	0	0	0	7111800	10340000	0	0	0	10400000	0	0	9427500	0	11119000	10170000	8786400	0				-1	2	2	2	9,3	9,3	9,3	35046	0	73619	108990000	17	AT2G34630.1;AT2G34630.2	AT2G34630.1;AT2G34630.2	1442
0	0	0	0	0	0	0	13921000	0	0	0	0	0	0	0	0	0	0	0	15103000				-1	3	3	3	7,6	7,6	7,6	60895	0	98727	104980000	12	AT2G34640.1	AT2G34640.1	1443
0	0	0	0	0	0	7654100	12156000	15287000	6783600	0	0	0	0	14348000	11056000	0	19353000	13549000	32474000				-1	12	12	12	12,2	12,2	12,2	186,86	0	22829	204840000	35	AT2G34680.1;AT2G34680.2	AT2G34680.1;AT2G34680.2	1444
0	0	0	0	0	1742800	1388100	0	0	0	0	0	0	0	0	0	0	0	0	0				-1	2	2	2	3,9	3,9	3,9	61306	0	45898	9342600	4	AT2G34810.1	AT2G34810.1	1447
49729000	51230000	45956000	60328000	63205000	68889000	53575000	71001000	58177000	53729000	34753000	50804000	68395000	42763000	56807000	38241000	76979000	68829000	73387000	42197000				-1	3	3	3	26,3	26,3	26,3	19942	0	100,53	2533200000	90	AT2G34860.2;AT2G34860.1	AT2G34860.2;AT2G34860.1	1448
16821000	0	0	0	0	9088500	0	0	0	0	15598000	0	0	0	0	25200000	24754000	0	0	0				-1	5	5	5	7,3	7,3	7,3	100,28	0	29075	199130000	16	AT2G34930.1;AT1G58190.4;AT1G58190.3;AT1G58190.2	AT2G34930.1	1449
244240000	232900000	257360000	233650000	246120000	229770000	246100000	239630000	237110000	241910000	262580000	201720000	237770000	209710000	187470000	184830000	243320000	261620000	195750000	241040000				-1	25	25	25	60,9	60,9	60,9	59471	0	323,31	45322000000	889	AT2G35040.2;AT2G35040.1	AT2G35040.2;AT2G35040.1	1451
0	0	0	18614000	0	24612000	23630000	0	36121000	26597000	0	0	36337000	0	31896000	0	27271000	0	0	0				-1	8	7	7	9,3	8,7	8,7	139,7	0	26447	463040000	23	AT2G35050.2;AT2G35050.1	AT2G35050.2;AT2G35050.1	1452
0	0	19681000	0	0	0	0	0	0	0	0	0	0	0	5879900	0	0	0	0	23778000				-1	2	2	2	12,8	12,8	12,8	17,1	0,0040171	21052	129000000	7	AT2G35120.1	AT2G35120.1	1453
1005100000	1514400000	1077500000	1400800000	1363900000	1180700000	1174400000	1279400000	1102400000	1340400000	1056200000	1672400000	1474900000	1089300000	1224500000	1107700000	1172300000	2149500000	1562000000	1523300000				-1	9	9	5	58,2	58,2	47,3	17947	0	323,31	174620000000	694	AT2G35370.1	AT2G35370.1	1454
22248000	0	22766000	22186000	15041000	0	36375000	26200000	0	0	49317000	22868000	0	31621000	33741000	20808000	0	0	31848000	25368000				-1	9	9	6	35,5	35,5	31,8	38272	0	44144	1439400000	68	AT2G35390.4;AT2G35390.1;AT2G35390.2;AT1G32380.2;AT1G32380.1;AT2G35390.3	AT2G35390.4;AT2G35390.1;AT2G35390.2;AT1G32380.2;AT1G32380.1;AT2G35390.3	1455
496740000	431620000	436140000	424340000	461670000	477920000	499550000	511860000	513320000	560410000	478580000	430550000	581810000	389240000	423540000	434060000	413680000	461510000	343120000	437860000				-1	13	13	13	46,4	46,4	46,4	33785	0	323,31	49050000000	378	AT2G35410.1	AT2G35410.1	1456
52025000	37839000	54221000	38796000	49691000	56997000	48678000	63435000	45194000	38558000	79454000	34483000	61670000	42707000	43208000	65750000	64568000	81681000	73827000	59467000				-1	7	7	7	32,1	32,1	32,1	38163	0	136	3521800000	158	AT2G35450.1	AT2G35450.1	1457
116770000	123330000	112090000	85466000	100450000	109140000	130630000	71832000	73914000	130210000	156770000	161540000	142360000	88161000	143670000	130110000	128950000	169710000	101130000	211100000				-1	12	12	12	33	33	33	40505	0	121,42	14279000000	341	AT2G35490.1	AT2G35490.1	1458
78622000	100590000	86261000	98277000	93010000	94907000	102300000	95871000	104060000	87329000	72417000	93187000	91232000	86613000	88739000	100260000	111990000	87112000	116970000	94554000				-1	16	16	16	54,5	54,5	54,5	42687	0	262,48	11294000000	343	AT2G35500.1	AT2G35500.1	1459
0	18962000	27197000	0	0	16797000	20759000	22097000	0	20185000	18401000	0	0	37475000	0	9221800	0	0	40475000	0				-1	1	1	1	9,2	9,2	9,2	11951	0	64566	404580000	24	AT2G35605.1	AT2G35605.1	1460
17163000	18850000	26121000	18324000	23061000	16871000	24136000	18039000	21983000	17424000	13603000	25858000	0	16330000	22377000	23428000	31797000	28757000	35840000	40596000				-1	20	20	20	14,1	14,1	14,1	217,55	0	59641	1377700000	112	AT2G35630.1;AT2G35630.2	AT2G35630.1;AT2G35630.2	1461
19837000	0	0	0	7838900	14488000	0	15166000	0	15139000	8653500	0	16397000	8678700	0	18611000	0	0	24052000	0				-1	11	8	8	25,3	21,1	21,1	74297	0	25864	265110000	40	AT2G35690.1	AT2G35690.1	1463
0	0	0	0	0	0	0	0	0	0	0	30855000	0	0	0	0	0	0	0	0				-1	7	7	6	20,4	20,4	18,6	51521	0	37955	318130000	16	AT2G35780.1	AT2G35780.1	1464
34153000	18085000	0	26908000	0	12064000	9207200	23513000	11897000	0	14985000	0	17361000	0	0	0	0	0	51601000	15825000				-1	5	2	2	34,2	22,1	22,1	22028	0	22957	463970000	36	AT2G35810.2;AT2G35810.1	AT2G35810.2;AT2G35810.1	1465
41859000	50908000	76930000	69257000	0	59390000	38435000	84836000	54476000	54116000	70801000	16337000	64929000	69600000	37405000	44646000	25374000	52736000	83941000	34621000				-1	8	8	5	77,2	77,2	64,1	20231	0	107,63	4048600000	139	AT2G35830.1;AT2G35830.2	AT2G35830.1;AT2G35830.2	1466
164130000	210020000	205100000	198380000	215930000	166700000	199110000	176500000	198760000	219830000	205430000	258100000	196020000	245500000	250610000	207330000	188490000	194570000	173840000	164690000				-1	22	22	22	62,6	62,6	62,6	47855	0	323,31	32201000000	631	AT2G35840.4;AT2G35840.3;AT2G35840.2;AT2G35840.1;AT1G51420.1;AT1G51420.4;AT1G51420.3;AT1G51420.2	AT2G35840.4;AT2G35840.3;AT2G35840.2;AT2G35840.1	1467
0	0	0	0	15193000	0	0	0	0	0	27401000	0	14433000	0	0	0	0	34006000	0	0				-1	2	1	1	7	2,5	2,5	49,1	0,00027012	33811	108480000	8	AT2G35860.1	AT2G35860.1	1468
0	0	0	0	0	0	0	0	0	0	0	0	0	0	0	52313000	0	71348000	0	0				-1	6	6	6	11,3	11,3	11,3	46696	0,00027382	36408	259860000	10	AT2G35880.3;AT2G35880.2;AT2G35880.1	AT2G35880.3;AT2G35880.2;AT2G35880.1	1469
51926000	73430000	54264000	62745000	65793000	79037000	73664000	77823000	73815000	101840000	64301000	46100000	98791000	97573000	43874000	0	51084000	72894000	42437000	93328000				-1	11	6	0	85,5	42,8	0	16481	0	27874	4069500000	112	AT2G36060.1;AT2G36060.3	AT2G36060.1;AT2G36060.3	1471
0	32691000	25185000	48701000	31091000	0	0	0	39756000	0	38211000	0	64123000	32226000	0	38745000	0	40363000	47609000	0				-1	5	5	5	47,6	47,6	47,6	18232	0	33227	1037600000	37	AT2G36130.1	AT2G36130.1	1472
0	0	0	31500000	0	21098000	18212000	21172000	0	15209000	40276000	0	28888000	0	0	0	0	0	21462000	0				-1	2	2	2	19,9	19,9	19,9	19908	0	51214	419220000	26	AT2G36145.1	AT2G36145.1	1473
1463900000	1443000000	1362100000	1386900000	1635800000	1261800000	1203300000	1129700000	1293000000	1647400000	937990000	1590400000	1146200000	1638100000	1669200000	804740000	881970000	613280000	1298800000	772170000				-1	11	11	1	49,3	49,3	7,3	16257	0	323,31	143730000000	739	AT2G36160.1	AT2G36160.1	1474
49667000	50107000	0	37276000	0	29092000	28669000	51180000	28594000	38573000	24393000	74840000	43520000	38017000	40184000	17572000	23881000	50547000	28655000	0				-1	6	6	6	27,3	27,3	27,3	33365	0	58,54	1993600000	60	AT2G36230.1	AT2G36230.1	1476
160430000	182690000	160000000	142520000	172320000	165170000	184870000	156440000	163200000	157810000	180530000	166620000	166030000	146840000	185310000	167970000	189330000	230490000	233490000	268060000				-1	20	20	13	54,2	54,2	37,2	50721	0	323,31	31465000000	752	AT2G36250.3;AT2G36250.2;AT2G36250.1;AT2G36250.4	AT2G36250.3;AT2G36250.2;AT2G36250.1;AT2G36250.4	1477
59913000	48686000	71217000	46927000	58532000	55172000	92642000	46883000	101480000	66554000	24685000	60768000	56974000	41361000	62215000	102850000	118820000	108030000	144260000	84097000				-1	10	10	10	52,1	52,1	52,1	36086	0	152,78	2831700000	92	AT2G36310.1	AT2G36310.1	1478
108430000	116380000	116120000	110250000	157630000	105360000	125640000	117350000	120430000	110930000	88155000	133080000	119490000	109120000	144780000	147410000	156460000	105420000	111300000	121510000				-1	27	21	21	38,1	31,7	31,7	97659	0	323,31	12796000000	364	AT2G36390.1	AT2G36390.1	1479
767930000	834220000	943190000	844100000	812090000	709540000	712750000	832280000	716660000	868440000	826820000	792240000	795580000	782800000	862530000	720820000	604830000	763840000	594410000	785000000				-1	34	19	19	93,3	53,4	53,4	38386	0	323,31	129130000000	898	AT2G36460.1;AT2G36460.3;AT2G36460.2	AT2G36460.1;AT2G36460.3;AT2G36460.2	1480
4050900000	4798400000	4484900000	4724200000	4441400000	4031300000	4600200000	4474400000	4421700000	3753500000	4295700000	4671200000	3958500000	4652800000	4651500000	5345000000	6649900000	6511000000	6520200000	5176200000				-1	38	38	38	91,9	91,9	91,9	47719	0	323,31	795620000000	2958	AT2G36530.1;AT2G36530.2	AT2G36530.1;AT2G36530.2	1482
360630000	351240000	394650000	347160000	347830000	317160000	374050000	352470000	344010000	339170000	382640000	338440000	355340000	340740000	365410000	382830000	439430000	474530000	484730000	351980000				-1	28	28	10	63,4	63,4	26	57508	0	323,31	58988000000	990	AT2G36580.1	AT2G36580.1	1483
573090000	507470000	451510000	601540000	806020000	511840000	551980000	385660000	543880000	674660000	386700000	566440000	448560000	574070000	693260000	717020000	502940000	642030000	297310000	556370000				-1	7	7	2	34,1	34,1	9,1	18,85	0	45972	39252000000	225	AT2G36620.1	AT2G36620.1	1484
130630000	0	0	0	55631000	0	49408000	0	82372000	0	98309000	64213000	0	89286000	54428000	20725000	0	0	0	0				-1	1	1	1	6,8	6,8	6,8	25619	0	41691	1386200000	22	AT2G36830.1	AT2G36830.1	1485
0	0	0	0	0	0	0	0	0	0	24774000	23572000	0	0	0	0	0	0	14842000	0				-1	4	4	4	13,4	13,4	13,4	34482	0	95427	158610000	14	AT2G36870.1;AT2G36870.2	AT2G36870.1;AT2G36870.2	1486
1286300000	1434900000	1557100000	1439000000	1496100000	1383100000	1675100000	1421100000	1648500000	1637400000	1355300000	1474200000	1375300000	1540600000	1481300000	1149100000	1282400000	1323000000	1252600000	1406800000				-1	35	23	20	89,2	76,2	73,8	42497	0	323,31	298610000000	1531	AT2G36880.2;AT2G36880.1	AT2G36880.2;AT2G36880.1	1487
0	0	0	0	19021000	0	0	0	4385500	0	0	26092000	17520000	0	0	19262000	16620000	0	9501500	0				-1	1	1	1	3,2	3,2	3,2	35053	0	37619	140930000	10	AT2G37020.1;AT2G37020.3	AT2G37020.1;AT2G37020.3	1488
59953000	94905000	91033000	104580000	88000000	85365000	65118000	94545000	117260000	145710000	67272000	55741000	144460000	66366000	43042000	35884000	22940000	144550000	140670000	47782000				-1	28	19	19	56	42,6	42,6	78725	0	149,6	6703700000	207	AT2G37040.1	AT2G37040.1	1489
19281000	28166000	16170000	17760000	0	0	0	0	0	0	0	20676000	14441000	18906000	0	0	0	0	0	0				-1	9	2	2	60,8	21,1	21,1	17942	0	42924	268680000	17	AT2G37190.1	AT2G37190.1	1490
1895000000	2609300000	1996400000	2436000000	1977700000	1938000000	2221500000	1918300000	2003300000	1858100000	2872300000	2669700000	2006200000	2032200000	1784700000	3118400000	2980100000	2810800000	3343900000	2889800000				-1	17	17	14	69,2	69,2	62,6	30718	0	323,31	216290000000	1868	AT2G37220.1	AT2G37220.1	1491
33899000	29603000	25848000	18039000	35611000	0	33650000	22330000	0	32167000	30841000	40819000	20807000	23015000	28437000	17620000	21382000	37191000	20542000	30400000				-1	7	7	7	28,6	28,6	28,6	26604	0	11519	1121500000	62	AT2G37240.1	AT2G37240.1	1492
969960000	1023600000	817780000	1092300000	1129100000	900290000	986540000	800390000	885460000	1228100000	648800000	1274100000	737470000	1112000000	1051100000	1212700000	946850000	877250000	1602000000	938300000				-1	12	12	3	47,8	47,8	15,9	22,99	0	180,77	69982000000	473	AT2G37270.2;AT2G37270.1	AT2G37270.2;AT2G37270.1	1493
74995000	88639000	78895000	51567000	37851000	64197000	67560000	41898000	55842000	78533000	86309000	50243000	70816000	46409000	60886000	73925000	86683000	110690000	116280000	53718000				-1	13	13	13	46,2	46,2	46,2	42225	0	128,59	5727700000	181	AT2G37500.2;AT2G37500.1	AT2G37500.2;AT2G37500.1	1494
65833000	34572000	51514000	47328000	0	58469000	51622000	58250000	33400000	46438000	49904000	55230000	46710000	0	0	20227000	41307000	57715000	17702000	0				-1	12	6	6	32	19,7	19,7	49251	0	35396	1659300000	60	AT2G37550.2;AT2G37550.1	AT2G37550.2;AT2G37550.1	1495
23443000	0	0	0	0	0	0	0	0	37515000	0	0	0	37449000	0	0	0	0	0	0				-1	8	2	2	32,7	9,7	9,7	12736	0,0013186	28466	170040000	7	AT2G37600.2;AT2G37600.1	AT2G37600.2;AT2G37600.1	1496
75692000	135850000	171420000	126870000	42388000	184100000	174130000	193440000	102490000	194220000	231570000	78148000	153130000	172410000	121550000	194040000	150780000	170750000	82529000	210370000				-1	29	13	7	80,1	44,8	26,8	41797	0	157,22	8896300000	217	AT3G53750.2;AT3G53750.1;AT2G37620.4;AT2G37620.3;AT2G37620.2;AT2G37620.1	AT3G53750.2;AT3G53750.1;AT2G37620.4;AT2G37620.3;AT2G37620.2;AT2G37620.1	1497
980300000	908790000	883850000	1197700000	726860000	842560000	858530000	1043800000	710960000	796950000	1080300000	738440000	906080000	963450000	647470000	836770000	899650000	1161600000	1325400000	1171000000				-1	21	21	20	66,2	66,2	64	34879	0	323,31	166510000000	1025	AT2G37660.1	AT2G37660.1	1498
0	0	0	0	12804000	0	10415000	11005000	10812000	0	0	0	7955400	14877000	0	0	7307400	0	17373000	0				-1	2	2	2	16,3	16,3	16,3	24076	0	47128	222140000	30	AT2G37680.1;AT2G37680.2	AT2G37680.1;AT2G37680.2	1499
0	28928000	30949000	38374000	36915000	32632000	43832000	31328000	47136000	56672000	35462000	0	27881000	23786000	37232000	13079000	20846000	0	69533000	14366000				-1	15	15	15	32,2	32,2	32,2	69751	0	88012	2350900000	168	AT2G37690.1;AT2G05140.1	AT2G37690.1	1500
30115000	25669000	35234000	26744000	0	49680000	24340000	0	36259000	40826000	0	0	0	34630000	0	0	0	0	0	29582000				-1	5	5	5	24,8	24,8	24,8	32074	0	26017	629960000	26	AT2G37760.4;AT2G37760.3;AT2G37760.5;AT2G37760.2;AT2G37760.1;AT2G37760.7;AT2G37760.6	AT2G37760.4;AT2G37760.3;AT2G37760.5;AT2G37760.2;AT2G37760.1;AT2G37760.7;AT2G37760.6	1501
35438000	50262000	31896000	57904000	0	30794000	24500000	38228000	32783000	0	46482000	0	33351000	43549000	0	22854000	36996000	25883000	59911000	7971900				-1	13	13	12	60,5	60,5	56,7	34913	0	103,56	1315800000	55	AT2G37790.1	AT2G37790.1	1502
22700000	28113000	26839000	35456000	26209000	0	18369000	14651000	0	16914000	0	0	0	0	31752000	0	0	0	0	0				-1	5	5	5	11	11	11	83207	0	38202	386020000	22	AT2G38010.3;AT2G38010.1;AT2G38010.2;AT1G07380.1;AT1G07380.2	AT2G38010.3;AT2G38010.1;AT2G38010.2	1503
452880000	433420000	406510000	445830000	475140000	398050000	399610000	392180000	389930000	458330000	379370000	466820000	492170000	473000000	550900000	427970000	395710000	449500000	419140000	378230000				-1	43	43	43	60,2	60,2	60,2	85305	0	323,31	80576000000	957	AT2G38040.2;AT2G38040.1	AT2G38040.2;AT2G38040.1	1504
92731000	71550000	65963000	78007000	54881000	55990000	30867000	33780000	44410000	0	81682000	47372000	68752000	70744000	0	27282000	13198000	0	4836400	40204000				-1	4	4	4	33,1	33,1	33,1	12783	0	73045	2104100000	57	AT2G38140.1	AT2G38140.1	1505
933280000	1039200000	921070000	917100000	928470000	948340000	1005100000	862730000	1020300000	1214900000	929040000	1046900000	934080000	1022800000	1084500000	824300000	1033900000	972520000	872670000	841570000				-1	25	25	17	75,4	75,4	53,4	32862	0	323,31	174590000000	1147	AT2G38230.1;AT2G38210.1	AT2G38230.1	1507
20968000	0	0	0	0	17581000	0	0	0	0	45736000	0	0	0	0	18458000	0	0	0	0				-1	8	8	8	40,2	40,2	40,2	39681	0	48015	320140000	22	AT2G38240.1	AT2G38240.1	1508
133850000	161400000	169540000	200840000	130420000	186650000	149740000	218860000	177560000	154290000	160220000	138700000	211860000	155110000	133960000	184800000	226540000	207770000	243060000	210260000				-1	13	13	13	62,8	62,8	62,8	32205	0	323,31	18241000000	348	AT2G38270.1	AT2G38270.1	1509
0	0	10754000	0	0	0	0	0	12242000	0	0	0	0	0	0	0	0	0	0	0				-1	2	2	2	23,2	23,2	23,2	23,67	0	11025	47967000	8	AT2G38360.1	AT2G38360.1	1510
4655400	0	3296600	0	2332900	2353600	2450700	2109900	2957000	1762400	0	0	2849300	1220100	2157100	0	0	0	0	3530300				-1	3	3	3	8,2	8,2	8,2	72317	0	18949	75487000	32	AT2G38410.1	AT2G38410.1	1511
251100000	279950000	218360000	217040000	199540000	141840000	0	0	123820000	151310000	158240000	134290000	137840000	286990000	251560000	82426000	35484000	41697000	68692000	0				-1	4	4	4	30,5	30,5	30,5	11755	0	13055	6427100000	63	AT2G38540.1	AT2G38540.1	1512
8710700	10345000	9616200	7249600	6744400	0	12327000	0	7844400	6124100	0	5241900	6222500	0	7706100	6437400	12535000	11430000	0	0				-1	4	4	4	9,3	9,3	9,3	41979	0	14827	223780000	46	AT2G38560.1	AT2G38560.1	1513
193140000	154620000	130380000	126360000	126520000	183900000	164090000	203790000	164240000	176310000	193110000	198430000	117500000	127450000	121400000	179850000	204200000	178370000	138050000	64782000				-1	16	16	16	47,8	47,8	47,8	45585	0	190,34	8876200000	192	AT2G38700.1;AT3G54250.2;AT3G54250.1	AT2G38700.1	1514
0	0	0	0	0	0	0	27500000	0	0	33385000	0	26394000	31113000	0	0	0	0	0	0				-1	6	6	6	31,8	31,8	31,8	24244	0	10295	461970000	17	AT2G38710.4;AT2G38710.3;AT2G38710.2;AT2G38710.1	AT2G38710.4;AT2G38710.3;AT2G38710.2;AT2G38710.1	1515
0	5123900	4125800	0	0	0	0	5211300	0	0	7799600	5266800	6946500	9919200	6892500	5499700	6993700	6156800	6865800	8903100				-1	5	5	5	21,3	21,3	21,3	36221	0	70299	149380000	36	AT2G38750.1;AT2G38750.2	AT2G38750.1;AT2G38750.2	1517
0	0	1481400	0	0	0	4278400	0	0	1371000	0	1421700	2622000	0	0	2359800	0	0	0	0				-1	2	1	1	31,6	21,3	21,3	14541	0	91115	32081000	18	AT3G54560.2;AT3G54560.1;AT2G38810.4;AT2G38810.3;AT2G38810.2;AT2G38810.1	AT3G54560.2;AT3G54560.1;AT2G38810.4;AT2G38810.3;AT2G38810.2;AT2G38810.1	1519
37660000	24521000	33064000	30963000	30649000	37059000	35171000	31851000	20833000	26096000	44108000	28816000	45958000	28880000	33981000	21174000	24082000	0	0	0				-1	6	5	5	14,3	11,8	11,8	42729	0	85431	1328500000	58	AT2G38860.2;AT2G38860.1;AT2G38860.3	AT2G38860.2;AT2G38860.1;AT2G38860.3	1520
58572000	41134000	30742000	36310000	39357000	40081000	41317000	45097000	28191000	29945000	0	32325000	18323000	21088000	0	0	29977000	49950000	32074000	0				-1	5	5	5	33,9	33,9	33,9	26,44	0	23922	1906900000	102	AT2G39020.1;AT2G39030.1	AT2G39020.1	1521
252490000	254060000	229330000	228420000	211850000	211000000	207080000	213750000	187850000	216940000	228150000	206930000	237970000	202800000	230850000	161640000	128100000	78437000	83546000	166520000				-1	19	19	19	59,3	59,3	59,3	38,21	0	302,96	27272000000	456	AT2G39080.1	AT2G39080.1	1522
0	0	0	0	10577000	0	0	11192000	0	0	0	0	0	14405000	15981000	0	0	0	0	0				-1	2	2	2	6,6	6,6	6,6	50462	0	20233	192580000	5	AT2G39310.4;AT2G39310.3;AT2G39310.1;AT2G39310.2;AT2G39330.3;AT2G39330.1;AT2G39330.2	AT2G39310.4;AT2G39310.3;AT2G39310.1;AT2G39310.2;AT2G39330.3;AT2G39330.1;AT2G39330.2	1524
0	0	0	0	0	0	0	0	0	0	0	0	0	0	0	0	0	0	0	90110000				-1	5	2	1	30,1	16,3	6,5	14231	0	75208	654960000	14	AT2G39390.1	AT2G39390.1	1525
756840000	911050000	754230000	1010000000	1384100000	764750000	734970000	573800000	823240000	1103900000	1024800000	1366800000	911910000	1199600000	1293500000	859840000	1004200000	947990000	857840000	1270000000				-1	11	11	11	48,6	48,6	48,6	16744	0	59431	113320000000	474	AT3G55280.3;AT3G55280.2;AT3G55280.1;AT2G39460.2;AT2G39460.1	AT3G55280.3;AT3G55280.2;AT3G55280.1;AT2G39460.2;AT2G39460.1	1526
32168000	44517000	31126000	41028000	39619000	33522000	28823000	40513000	34267000	27198000	22177000	38277000	24939000	40884000	33078000	38043000	42490000	51455000	59486000	32033000				-1	9	9	9	34,3	34,3	34,3	47,35	0	56711	1532600000	58	AT2G39670.1;AT2G39670.2	AT2G39670.1;AT2G39670.2	1527
6701600000	7549800000	7390500000	9501000000	5629900000	8710900000	6915400000	8587200000	7823500000	7310000000	9292200000	5558400000	6123200000	8337200000	6265000000	8759900000	8857000000	10485000000	14326000000	10524000000				-1	49	49	4	80,6	80,6	8,9	51981	0	323,31	3376400000000	8258	AT2G39730.1	AT2G39730.1	1528
1708100000	313540000	1706100000	2624000000	1064900000	1235100000	375840000	1519400000	1374500000	844260000	1221900000	1117800000	1248800000	1651000000	1043200000	2932100000	3367200000	362610000	5707100000	2815700000				-1	47	2	2	79,4	3,1	3,1	49,1	0	43624	46488000000	67	AT2G39730.2;AT2G39730.3	AT2G39730.2;AT2G39730.3	1529
118400000	122710000	140400000	106550000	144220000	128800000	149600000	133320000	155300000	152960000	166890000	135240000	140550000	127570000	157220000	130750000	195430000	106760000	113100000	128540000				-1	18	18	18	61,5	61,5	61,5	39577	0	323,31	21381000000	512	AT2G39770.3;AT2G39770.2;AT2G39770.1;AT3G55590.1	AT2G39770.3;AT2G39770.2;AT2G39770.1	1530
35128000	73568000	0	48957000	73232000	103420000	67687000	64907000	44611000	54312000	41467000	66373000	37874000	16348000	69359000	104630000	81868000	44718000	29811000	41198000				-1	27	15	15	49,9	33,5	33,5	77701	0	171,55	4615800000	172	AT2G39800.4;AT2G39800.1;AT2G39800.3;AT2G39800.2	AT2G39800.4;AT2G39800.1;AT2G39800.3;AT2G39800.2	1531
0	39244000	0	0	0	32780000	28393000	25834000	0	33324000	0	0	0	0	0	0	0	0	0	28206000				-1	6	6	3	43	43	23,5	21901	0	36248	505480000	19	AT2G39900.1	AT2G39900.1	1532
0	0	0	0	0	0	0	0	0	0	0	31504000	0	0	0	44342000	0	0	0	0				-1	4	4	4	8,2	8,2	8,2	73585	0	20911	158710000	14	AT2G39930.3;AT2G39930.2;AT2G39930.1	AT2G39930.3;AT2G39930.2;AT2G39930.1	1533
14492000	19253000	15612000	10327000	13362000	0	15678000	0	10598000	16572000	13975000	12477000	19219000	14466000	0	17583000	19493000	18368000	15109000	0				-1	9	9	9	25,7	25,7	25,7	67665	0	18599	448920000	78	AT2G39940.1	AT2G39940.1	1534
0	0	0	0	0	14143000	0	0	0	0	9662600	0	0	10965000	0	0	9888700	0	0	0				-1	9	9	9	57,7	57,7	57,7	31862	0	42356	220180000	26	AT2G39990.1	AT2G39990.1	1535
0	0	0	0	0	0	0	0	0	12645000	0	0	0	0	0	11124000	0	0	0	0				-1	3	3	3	9,4	9,4	9,4	49243	0	51692	76066000	5	AT2G40000.1	AT2G40000.1	1536
109410000	132130000	96505000	148470000	118170000	106960000	55099000	120240000	107560000	79957000	131170000	173380000	155660000	208900000	121440000	100070000	102750000	160600000	121240000	181220000				-1	13	13	13	35,7	35,7	35,7	28837	0	58342	10954000000	242	AT2G40060.1	AT2G40060.1	1537
174160000	134990000	149740000	165320000	183320000	122700000	158750000	141310000	130350000	172660000	179470000	168480000	203340000	158980000	115130000	128230000	141200000	199560000	142120000	168260000				-1	19	19	16	58,4	58,4	53,8	38747	0	233,31	16382000000	332	AT2G40290.1;AT2G40290.3;AT2G40290.2	AT2G40290.1;AT2G40290.3;AT2G40290.2	1538
146780000	125960000	102740000	143100000	71208000	122690000	110860000	139010000	110230000	110140000	94662000	110890000	126370000	165180000	91309000	72262000	57898000	214040000	37954000	85530000				-1	10	10	9	30,1	30,1	26,3	29029	0	40743	7337000000	127	AT2G40300.1	AT2G40300.1	1539
725240000	827740000	706480000	690750000	842330000	843160000	870990000	752770000	826590000	827000000	776500000	836630000	737270000	751720000	829580000	842500000	1004300000	946200000	872340000	839750000				-1	31	31	31	74,1	74,1	74,1	43579	0	323,31	203280000000	1527	AT2G40490.1	AT2G40490.1	1540
64248000	0	0	0	101890000	49996000	57134000	41759000	0	0	71642000	0	38187000	74124000	83501000	87229000	0	94437000	0	64332000				-1	5	1	1	39,1	9,8	9,8	14841	0	69896	1238800000	24	AT2G40510.1	AT2G40510.1	1541
48169000	0	21308000	37189000	68268000	31315000	15412000	32600000	23485000	27822000	33594000	36380000	48890000	28839000	36009000	37855000	37267000	29875000	40140000	24420000				-1	5	5	5	36,6	36,6	36,6	27478	0	83102	1269200000	63	AT2G40600.1	AT2G40600.1	1542
145250000	155590000	135810000	138200000	154230000	162210000	149420000	164940000	164290000	139540000	114820000	131920000	134120000	159150000	174240000	111160000	154600000	178780000	149890000	160380000				-1	20	20	20	66,8	66,8	66,8	42088	0	323,31	23638000000	486	AT2G40660.1	AT2G40660.1	1543
0	0	0	0	0	0	1412300	0	0	0	0	0	0	0	1022800	0	0	0	0	2218900				-1	2	2	2	14,7	14,7	14,7	34,06	0,0013113	27483	17991000	10	AT2G40690.2;AT2G40690.3;AT2G40690.1	AT2G40690.2;AT2G40690.3;AT2G40690.1	1544
22419000	25770000	21225000	9700300	16747000	16769000	14263000	12616000	18059000	15290000	22510000	6383400	15275000	9316700	10670000	17767000	22334000	14347000	18356000	16377000				-1	15	15	15	32,3	32,3	32,3	86045	0	131,86	829560000	102	AT2G40730.1	AT2G40730.1	1545
252490000	240670000	240080000	226960000	233890000	244410000	224490000	220860000	227220000	223850000	218880000	218670000	227940000	240270000	249750000	199780000	210260000	156670000	195170000	165220000				-1	60	60	60	65,2	65,2	65,2	109,78	0	323,31	80104000000	1546	AT2G40840.1	AT2G40840.1	1546
21283000	0	0	24864000	0	0	0	0	0	11781000	21015000	0	13261000	16651000	0	0	0	9305600	0	0				-1	1	1	1	10,4	10,4	10,4	14421	0	15386	186370000	20	AT2G40880.1	AT2G40880.1	1547
23580000	14320000	20561000	13152000	22068000	20575000	0	0	18909000	0	15847000	23544000	18614000	20815000	25274000	63385000	50546000	8590900	67370000	35154000				-1	6	6	6	31,8	31,8	31,8	36807	0	13152	900190000	50	AT2G41100.4;AT2G41100.1;AT2G41100.7;AT2G41100.6;AT2G41100.3;AT2G41100.2;AT2G41100.5	AT2G41100.4;AT2G41100.1;AT2G41100.7;AT2G41100.6;AT2G41100.3;AT2G41100.2	1549
19298000	29523000	41051000	18779000	36777000	42609000	32915000	40777000	35648000	29610000	22567000	28801000	49452000	33863000	50970000	53995000	43702000	42676000	24390000	35035000				-1	37	19	19	25,1	16,3	16,3	177,75	0	107,58	2606200000	178	AT2G41220.1	AT2G41220.1	1550
28020000	0	0	0	0	31679000	15201000	0	0	0	28067000	0	0	0	0	39620000	0	0	0	0				-1	1	1	1	13,3	13,3	13,3	13,63	0	63368	211690000	13	AT2G41430.3;AT2G41430.5;AT2G41430.4;AT2G41430.2;AT2G41430.1	AT2G41430.3;AT2G41430.5;AT2G41430.4;AT2G41430.2;AT2G41430.1	1551
13617000	0	0	0	14203000	0	0	0	12107000	9549900	0	0	0	0	16743000	22315000	14145000	0	20975000	17571000				-1	3	3	3	15,6	15,6	15,6	19949	0,00027181	34897	160230000	23	AT2G41475.1	AT2G41475.1	1552
358390000	385900000	416740000	405400000	366710000	344870000	361440000	353850000	333020000	356370000	421130000	391380000	406400000	367450000	348540000	418170000	302190000	316760000	442730000	406990000				-1	16	16	16	63,4	63,4	63,4	31655	0	323,31	47416000000	537	AT2G41530.1	AT2G41530.1	1553
0	0	0	0	0	0	0	0	0	0	0	15593000	0	0	0	13198000	0	38855000	0	0				-1	2	2	2	2,3	2,3	2,3	96614	0	37981	59900000	6	AT2G41620.1;AT3G57350.1	AT2G41620.1;AT3G57350.1	1555
0	9203400	0	0	0	13179000	9497800	0	0	0	0	0	0	14529000	0	0	0	0	0	0				-1	4	4	2	23,4	23,4	18,3	34271	0	15391	101430000	12	AT2G41630.1	AT2G41630.1	1556
281340000	282690000	300940000	305920000	321760000	313600000	288100000	310610000	329800000	314560000	297990000	309010000	321660000	297540000	332910000	325640000	322670000	359700000	433250000	317190000				-1	22	22	22	47,3	47,3	47,3	57949	0	323,31	71824000000	854	AT2G41680.1	AT2G41680.1	1557
185540000	165720000	195600000	169260000	167150000	188050000	179770000	174930000	163420000	187180000	238610000	189160000	195060000	184970000	170870000	169660000	153530000	179110000	131430000	144780000				-1	43	43	39	54,5	54,5	46,8	107,84	0	323,31	35655000000	831	AT2G41740.2;AT2G41740.1	AT2G41740.2;AT2G41740.1	1558
87029000	96537000	101950000	97344000	106570000	76163000	71095000	84285000	99326000	110320000	97199000	111590000	98965000	99221000	112590000	86329000	81605000	27573000	24841000	84177000				-1	26	26	26	37,8	37,8	37,8	110,99	0	137,71	12232000000	379	AT2G41790.1;AT3G57470.5;AT3G57470.6;AT3G57470.1;AT3G57470.3;AT3G57470.4;AT3G57470.2	AT2G41790.1	1559
941360000	809370000	1030800000	810210000	1013300000	922190000	826240000	736720000	887820000	824650000	931110000	838820000	786930000	921080000	998330000	915030000	897300000	539870000	620270000	869910000				-1	17	17	8	55,1	55,1	28,1	30878	0	302,47	128820000000	624	AT2G41840.1	AT2G41840.1	1560
0	0	76217000	116340000	90038000	63477000	53415000	60628000	69072000	49894000	86335000	129840000	92138000	0	72009000	98581000	98900000	185630000	82370000	157350000				-1	4	4	4	14,7	14,7	14,7	30021	0	67422	2261100000	41	AT2G41950.1	AT2G41950.1	1561
19423000	32728000	0	25654000	0	31603000	39586000	43129000	26833000	0	0	0	27901000	0	0	0	0	0	0	55084000				-1	3	3	3	18,6	18,6	18,6	30793	0	30502	631910000	20	AT2G42070.1;AT2G42070.2	AT2G42070.1;AT2G42070.2	1562
0	0	73596000	63893000	47062000	64285000	75693000	0	0	78119000	0	0	0	0	0	0	0	61109000	61085000	0				-1	15	1	1	63,5	5,2	5,2	30067	0	13412	1391800000	31	AT2G42130.3;AT2G42130.5	AT2G42130.3;AT2G42130.5	1564
161580000	192280000	160520000	156510000	108280000	161870000	163740000	195270000	150940000	128310000	259470000	143370000	175400000	134000000	134230000	106190000	134880000	118040000	127660000	137130000				-1	17	17	3	56,9	56,9	8	32986	0	153,34	24580000000	453	AT2G42130.4;AT2G42130.2;AT2G42130.1	AT2G42130.4;AT2G42130.2;AT2G42130.1	1565
0	0	0	2843600	0	0	2477500	0	0	0	0	0	0	0	2817900	0	0	0	0	0				-1	3	2	2	16	11,2	11,2	45452	0	43642	41729000	12	AT2G42230.1;AT2G42230.2	AT2G42230.1;AT2G42230.2	1566
0	0	0	0	0	0	0	1019000	1735400	0	0	0	0	0	0	0	0	0	0	0				-1	2	2	2	3,9	3,9	3,9	74211	0	44263	7876100	9	AT2G42320.2;AT2G42320.1	AT2G42320.2;AT2G42320.1	1567
24278000	36802000	39311000	37179000	34191000	36614000	28644000	36690000	38386000	38334000	0	28699000	20597000	33851000	0	0	18601000	46381000	35438000	27953000				-1	10	10	10	19,5	19,5	19,5	86,69	0	26,67	1292900000	49	AT2G42490.1	AT2G42490.1	1568
30573000	0	26387000	18734000	0	14921000	10330000	6984600	18578000	9118500	21871000	11880000	14786000	11285000	14438000	16138000	0	10908000	9060500	29735000				-1	20	9	8	42,8	26,2	24,5	67625	0	96995	684590000	52	AT2G42520.3;AT2G42520.2;AT2G42520.1;AT3G06480.2;AT3G06480.1	AT2G42520.3;AT2G42520.2;AT2G42520.1	1569
199890000	181370000	209010000	169150000	157270000	140260000	131110000	168380000	215220000	193030000	139280000	143030000	184750000	197620000	159520000	140930000	141200000	138400000	97887000	175360000				-1	12	11	10	51,7	51,7	48,7	29,52	0	323,31	19355000000	408	AT2G42590.1;AT2G42590.3;AT2G42590.2;AT1G26480.1	AT2G42590.1;AT2G42590.3;AT2G42590.2	1572
1284100000	1064600000	1157500000	1073400000	1119200000	1204000000	1126900000	1167400000	1103200000	965790000	1340300000	1034500000	1151800000	1112800000	1133100000	1307000000	1182700000	1142500000	1240500000	977920000				-1	90	90	61	84,6	84,6	66,7	109,75	0	323,31	533660000000	3863	AT2G42600.3;AT2G42600.2;AT2G42600.1;AT3G42628.1	AT2G42600.3;AT2G42600.2;AT2G42600.1	1573
0	0	37992000	40708000	43710000	46262000	43087000	78127000	0	37335000	32516000	34083000	76956000	44244000	56033000	58231000	55097000	58772000	24102000	48517000				-1	4	4	4	28,2	28,2	28,2	19791	0	91954	1816500000	79	AT2G42610.2;AT2G42610.1;AT5G58500.1;AT5G28490.1;AT4G18610.1;AT3G23290.2;AT1G07090.1;AT3G04510.1;AT2G31160.1;AT1G16910.1;AT1G78815.1	AT2G42610.2;AT2G42610.1;AT5G58500.1;AT5G28490.1;AT4G18610.1;AT3G23290.2;AT1G07090.1;AT3G04510.1;AT2G31160.1	1574
74223000	119250000	108280000	139050000	110890000	100130000	89387000	96900000	106060000	139040000	88007000	136650000	101630000	99741000	126750000	152570000	161100000	246260000	211250000	93407000				-1	10	10	5	63,4	63,4	37,3	15,62	0	227,53	11495000000	207	AT2G42680.1	AT2G42680.1	1575
0	11111000	5523700	0	0	2796800	0	4079400	0	4368000	96388000	21121000	40864000	71609000	78559000	81888000	61296000	33392000	47854000	41802000				-1	16	16	16	41	41	41	46056	0	323,31	2538100000	157	AT2G42690.1	AT2G42690.1	1576
679450000	743320000	655680000	657260000	971150000	666240000	515310000	581860000	703810000	875600000	758680000	987220000	582630000	831920000	972040000	611190000	532990000	284190000	274410000	734190000				-1	12	12	12	57,1	57,1	57,1	20861	0	93173	92892000000	337	AT5G45775.2;AT4G18730.1;AT3G58700.1;AT2G42740.1;AT5G45775.1	AT5G45775.2;AT4G18730.1;AT3G58700.1;AT2G42740.1;AT5G45775.1	1578
13728000	0	7745200	8243400	4911900	9008200	17790000	8773400	12578000	8235000	4412200	8023300	16276000	13457000	7942100	10746000	20538000	13231000	19819000	24463000				-1	14	10	9	42,6	35	33,2	56175	0	104	680260000	100	AT2G42790.1	AT2G42790.1	1579
37953000	25813000	63656000	29569000	52055000	54825000	73928000	64654000	64019000	63574000	36607000	29830000	51541000	35614000	25524000	75427000	65177000	65741000	59494000	11245000				-1	22	22	22	64,7	64,7	64,7	54702	0	182,72	3987500000	208	AT2G42810.5;AT2G42810.4;AT2G42810.1;AT2G42810.3;AT2G42810.2	AT2G42810.5;AT2G42810.4;AT2G42810.1;AT2G42810.3;AT2G42810.2	1580
159780000	131630000	145870000	129680000	122290000	136970000	145170000	104720000	127850000	114860000	103590000	113420000	117190000	122400000	146020000	92409000	166100000	119680000	165990000	216370000				-1	20	20	20	68	68	68	37,56	0	323,31	22089000000	624	AT2G42910.1	AT2G42910.1	1581
661280000	343910000	436530000	390130000	353300000	575600000	366670000	343240000	446340000	392370000	761250000	441340000	424370000	462520000	518990000	629960000	261530000	232630000	334880000	421890000				-1	19	19	19	56,1	56,1	56,1	29363	0	323,31	59085000000	625	AT2G43030.1	AT2G43030.1	1582
213240000	213080000	235240000	261430000	150670000	214800000	200340000	191630000	149290000	174530000	133580000	282180000	214020000	172380000	152940000	131440000	149220000	196720000	178560000	269850000				-1	14	14	12	63,3	63,3	58,2	26,79	0	251,62	20702000000	311	AT2G43090.1;AT2G43090.2	AT2G43090.1;AT2G43090.2	1583
0	46152000	0	0	0	0	0	0	0	0	0	0	0	0	0	65315000	0	121730000	0	67010000				-1	7	5	5	53,5	42,2	42,2	27043	0	64611	546260000	15	AT2G43100.1	AT2G43100.1	1584
56193000	53623000	54421000	79024000	56822000	0	46493000	59608000	54816000	45035000	80745000	0	83977000	44304000	0	55328000	50705000	89358000	79711000	0				-1	8	8	7	12,3	12,3	10,6	95477	0	87795	2656500000	73	AT2G43160.5;AT2G43160.3;AT2G43160.2;AT2G43160.1;AT2G43160.4	AT2G43160.5;AT2G43160.3;AT2G43160.2;AT2G43160.1;AT2G43160.4	1585
23196000	0	0	0	0	0	26454000	0	0	0	0	0	0	0	0	0	0	0	0	0				-1	6	6	6	23,8	23,8	23,8	51986	0	72626	141060000	15	AT2G43180.1;AT2G43180.2;AT2G43180.4;AT2G43180.3	AT2G43180.1;AT2G43180.2;AT2G43180.4;AT2G43180.3	1586
0	3337400	3807600	0	0	0	0	0	0	0	3117500	0	2534100	0	0	0	0	0	0	0				-1	5	5	5	20	20	20	57098	0	19463	52173000	12	AT2G43210.3;AT2G43210.2;AT2G43210.1	AT2G43210.3;AT2G43210.2;AT2G43210.1	1587
45800000	28957000	77368000	32397000	39118000	51728000	32384000	47448000	47286000	55280000	50919000	54548000	73728000	47125000	67911000	25419000	50266000	32453000	63214000	52189000				-1	10	10	10	37,6	37,6	37,6	41681	0	93441	3400800000	124	AT2G43360.1	AT2G43360.1	1588
4363500	0	5255700	0	4933200	0	0	0	3240100	0	2537100	0	4151100	4653200	4461600	0	5370500	0	0	6009300				-1	2	2	2	3,6	3,6	3,6	94901	0,00026983	33694	124090000	38	AT2G43410.6;AT2G43410.1;AT2G43410.4;AT2G43410.3;AT2G43410.2;AT2G43410.5	AT2G43410.6;AT2G43410.1;AT2G43410.4;AT2G43410.3;AT2G43410.2;AT2G43410.5	1589
44924000	68489000	60239000	35231000	51966000	38148000	0	0	73089000	54777000	53250000	38159000	45268000	78959000	46246000	0	73573000	48209000	55381000	0				-1	6	6	6	60,9	60,9	60,9	81216	0	33475	2798000000	72	AT3G59540.1;AT2G43460.1	AT3G59540.1;AT2G43460.1	1590
0	12280000	0	0	0	0	0	0	0	0	0	0	0	22229000	0	0	0	0	21766000	0				-1	1	1	1	15,7	15,7	15,7	94081	0,0013106	27409	74734000	5	AT2G43530.1	AT2G43530.1	1591
94560000	95128000	87732000	88614000	87690000	102800000	61908000	88919000	79896000	151620000	74390000	76668000	135520000	98936000	118720000	68575000	39992000	127230000	44152000	113450000				-1	2	2	2	18	18	18	10192	0	49649	3709700000	75	AT2G43550.1	AT2G43550.1	1592
113680000	108110000	0	0	66593000	119170000	105240000	113560000	99173000	123420000	124670000	30074000	78835000	90639000	76073000	81492000	59764000	73337000	138010000	99262000				-1	9	9	9	73,7	73,7	73,7	17632	0	76945	4686400000	124	AT2G43560.2;AT2G43560.1	AT2G43560.2;AT2G43560.1	1593
0	0	0	5806800	0	0	0	5911500	0	0	0	0	18506000	0	0	0	0	0	0	0				-1	2	2	2	17,3	17,3	17,3	29775	0	62,24	72422000	9	AT2G43570.1	AT2G43570.1	1594
0	0	11055000	0	0	22546000	14678000	0	14001000	0	20015000	0	0	0	0	12465000	0	18170000	17034000	18392000				-1	2	2	2	12,9	12,9	12,9	28353	0	64925	215930000	24	AT2G43590.1	AT2G43590.1	1595
16380000	12941000	21230000	16845000	9451000	9711200	10223000	6791600	9605300	12649000	0	0	9351900	14300000	12524000	6950000	11315000	4956400	17717000	23634000				-1	4	4	4	38,8	38,8	38,8	13781	0	37912	433130000	52	AT2G43640.1;AT2G43640.2;AT2G43640.3	AT2G43640.1;AT2G43640.2;AT2G43640.3	1597
223180000	205530000	234470000	235070000	202710000	180250000	225020000	225850000	229460000	243650000	181210000	178540000	194840000	218430000	178780000	220780000	232850000	245920000	263190000	200600000				-1	32	32	26	68,3	68,3	58,6	45692	0	323,31	40201000000	808	AT2G43710.1;AT2G43710.2	AT2G43710.1;AT2G43710.2	1598
2009800000	1919800000	1912400000	1980600000	1978000000	1958900000	1970000000	2116900000	1886000000	2013600000	2198300000	1781100000	2130600000	1904600000	1997300000	2108500000	2086700000	1869000000	2155700000	1789700000				-1	33	33	30	78,3	78,3	72,4	41656	0	323,31	314010000000	1995	AT2G43750.2;AT2G43750.1	AT2G43750.2;AT2G43750.1	1599
0	34673000	31980000	24568000	29557000	0	52402000	0	15505000	0	19129000	0	0	24840000	0	0	81797000	0	33936000	20565000				-1	8	8	8	50,5	50,5	50,5	22216	0	32783	678090000	30	AT2G43760.3;AT2G43760.2;AT2G43760.1	AT2G43760.3;AT2G43760.2;AT2G43760.1	1600
73307000	45398000	68194000	59973000	40844000	46683000	47746000	48659000	64812000	29058000	71699000	32212000	55226000	47007000	41682000	64009000	46168000	64980000	68530000	58780000				-1	14	13	13	46,3	42,3	42,3	45057	0	113,69	3298800000	165	AT2G43790.1	AT2G43790.1	1602
0	0	0	13378000	21938000	0	0	0	0	0	28306000	0	0	0	0	0	37153000	0	20581000	0				-1	2	2	2	20,9	20,9	20,9	97279	0,0062453	19958	143830000	11	AT2G43810.3;AT2G43810.2;AT2G43810.1;AT3G59810.3;AT3G59810.2;AT3G59810.1	AT2G43810.3;AT2G43810.2;AT2G43810.1;AT3G59810.3;AT3G59810.2;AT3G59810.1	1603
14201000	20789000	17243000	13598000	20352000	25734000	17184000	18373000	22561000	35905000	0	25159000	26115000	16028000	27583000	0	0	21718000	11228000	18978000				-1	6	6	6	18	18	18	50771	0	72821	823020000	48	AT2G43820.1;AT2G43840.2;AT2G43840.1	AT2G43820.1	1604
439860000	331740000	348980000	446500000	311120000	326370000	266200000	354620000	328880000	381430000	407840000	339220000	389870000	351700000	284380000	280450000	318490000	486960000	463360000	343250000				-1	11	11	11	78,3	78,3	78,3	24096	0	245,33	33593000000	438	AT2G43910.2;AT2G43910.1;AT2G43910.3;AT2G43920.6;AT2G43920.5;AT2G43920.4;AT2G43920.3;AT2G43920.2;AT2G43920.1	AT2G43910.2;AT2G43910.1	1605
281180000	260210000	247310000	240740000	238240000	246500000	220760000	216740000	228320000	229570000	252170000	186880000	294030000	207330000	252130000	149930000	143130000	168730000	141640000	212180000				-1	11	11	5	39,4	39,4	26,6	32167	0	188,74	27543000000	512	AT2G43945.1	AT2G43945.1	1606
0	0	0	0	0	0	0	32405000	13882000	0	0	0	26353000	0	0	0	17036000	0	0	0				-1	10	10	10	22,6	22,6	22,6	60588	0	97759	472400000	39	AT2G43970.1;AT2G43970.2	AT2G43970.1;AT2G43970.2	1607
0	10023000	0	0	0	0	15685000	0	0	0	0	8662200	0	0	9652400	0	0	0	0	0				-1	6	6	6	17	17	17	54,18	0	87358	151120000	23	AT2G43980.1	AT2G43980.1	1608
132390000	128640000	109860000	137940000	119620000	135850000	154540000	148610000	130660000	82493000	89241000	109300000	106330000	140850000	124620000	113140000	119940000	127580000	117490000	145720000				-1	11	11	7	39,2	39,2	29,4	37,55	0	257,01	9917400000	217	AT2G44040.1	AT2G44040.1	1609
196030000	182910000	232120000	151770000	211480000	222160000	216750000	307160000	246160000	205850000	335600000	201710000	253720000	212370000	228900000	314360000	239470000	164190000	161700000	205450000				-1	6	6	6	22,5	22,5	22,5	24024	0	52429	21129000000	288	AT2G44050.1	AT2G44050.1	1610
69915000	64006000	37271000	67349000	70888000	62776000	63794000	78882000	77995000	95543000	135040000	98820000	84890000	197720000	114010000	83400000	83620000	42681000	70653000	120210000				-1	15	15	15	47,1	47,1	47,1	36036	0	173,3	6723700000	234	AT2G44060.2;AT2G44060.1	AT2G44060.2;AT2G44060.1	1611
206260000	193870000	192310000	243530000	209770000	191200000	208030000	196060000	202930000	199700000	267240000	235470000	221680000	271750000	228380000	289060000	283740000	332230000	319010000	267550000				-1	23	12	10	64	42,9	37,6	48438	0	323,31	25424000000	392	AT2G44100.2;AT2G44100.1	AT2G44100.2;AT2G44100.1	1612
186950000	201830000	171250000	183350000	281280000	140370000	106780000	103440000	176230000	213320000	112240000	229390000	165640000	255970000	168150000	101260000	102630000	151280000	164320000	127230000				-1	20	13	8	67,8	46,7	23,6	27939	0	181,92	15080000000	230	AT2G44120.1;AT2G44120.2	AT2G44120.1;AT2G44120.2	1613
0	0	0	0	0	0	1007800	0	0	0	0	0	0	0	0	0	0	0	0	0				-1	1	1	1	6,2	6,2	6,2	42423	0,0010602	29361	11608000	9	AT2G44140.4;AT2G44140.5;AT2G44140.2;AT2G44140.3;AT2G44140.1	AT2G44140.4;AT2G44140.5;AT2G44140.2;AT2G44140.3;AT2G44140.1	1614
480260000	466750000	486450000	480090000	470140000	448680000	462740000	486340000	482280000	468220000	500910000	469520000	480100000	484420000	485790000	524320000	591170000	643460000	600250000	527600000				-1	48	40	40	82,2	75,6	75,6	66801	0	323,31	98650000000	1260	AT2G44160.1	AT2G44160.1	1615
0	36020000	0	0	0	0	0	0	0	0	0	0	0	0	0	0	0	0	0	0				-1	4	4	4	21	21	21	46527	0	91447	197580000	5	AT2G44210.1;AT2G44210.2	AT2G44210.1;AT2G44210.2	1616
0	0	0	6139900	0	0	0	0	0	0	6369600	0	0	0	6576500	0	0	0	0	0				-1	3	3	3	10,1	10,1	10,1	59894	0	39946	26997000	6	AT2G44230.1	AT2G44230.1	1617
17091000	0	0	0	0	0	95097000	0	0	0	22116000	0	52906000	0	40446000	0	0	0	0	79395000				-1	2	2	2	17,6	17,6	17,6	15821	0	92158	472220000	20	AT2G44310.1	AT2G44310.1	1618
81934000	97245000	90609000	91268000	93107000	67974000	100300000	110560000	109550000	109100000	134580000	55876000	107610000	103390000	96847000	76236000	104960000	118080000	97398000	128530000				-1	19	19	18	54,5	54,5	51,8	52654	0	279,53	10144000000	273	AT2G44350.4;AT2G44350.1;AT2G44350.3;AT2G44350.2	AT2G44350.4;AT2G44350.1;AT2G44350.3;AT2G44350.2	1619
96002000	42026000	80271000	48915000	0	76572000	29429000	58906000	65345000	67944000	72284000	51184000	68363000	49933000	0	0	0	72844000	50045000	24995000				-1	9	8	8	18	16,8	16,8	63915	0	26389	2242800000	65	AT2G44490.1	AT2G44490.1	1620
0	0	0	0	0	0	0	0	0	0	0	0	0	12054000	0	0	0	0	0	0				-1	6	3	3	20,1	16,8	16,8	42496	0	21464	51625000	6	AT2G44530.2;AT2G44530.1	AT2G44530.2;AT2G44530.1	1621
110260000	76224000	0	63799000	61817000	0	0	84660000	72445000	0	0	0	84960000	69123000	63928000	62247000	0	37806000	0	25168000				-1	3	3	3	13,9	13,9	13,9	23,13	0	14205	1591900000	42	AT2G44610.1;AT5G10260.1;AT2G22290.1;AT4G39890.1;AT5G64990.1	AT2G44610.1;AT5G10260.1;AT2G22290.1;AT4G39890.1	1622
523890000	695570000	636840000	770320000	846250000	608790000	663750000	513180000	609620000	640260000	623450000	940790000	559210000	679500000	611010000	712810000	660150000	1185000000	1046300000	745270000				-1	7	7	6	53,2	53,2	46,8	15049	0	323,31	38215000000	290	AT2G44650.1	AT2G44650.1	1623
23926000	0	26931000	14165000	32607000	22718000	0	26305000	19132000	30489000	21953000	29474000	30118000	0	0	0	34770000	52683000	54791000	0				-1	11	11	11	34,8	34,8	34,8	55876	0	123,15	1080700000	90	AT2G44760.1	AT2G44760.1	1624
51919000	54235000	49891000	0	0	37765000	38489000	0	36210000	50519000	0	0	58171000	0	33423000	0	58602000	62554000	54402000	0				-1	5	5	5	38,4	38,4	38,4	23778	0	96311	1396300000	42	AT2G44920.2;AT2G44920.1	AT2G44920.2;AT2G44920.1	1625
20960000	0	9860600	19040000	18254000	0	0	17399000	18201000	14489000	0	13836000	13990000	0	11535000	19667000	0	27295000	0	25041000				-1	9	9	2	23,2	23,2	8,4	83111	0	37756	583690000	44	AT2G45030.1	AT2G45030.1	1626
215190000	239450000	234000000	493780000	404960000	164610000	68902000	131700000	144320000	176380000	147890000	142730000	123680000	169350000	130520000	276100000	0	407890000	309760000	232530000				-1	8	8	8	67,9	67,9	67,9	13955	0	33899	7267300000	174	AT2G45180.1	AT2G45180.1	1628
0	38649000	42737000	0	31076000	69778000	54247000	66343000	63772000	97819000	0	30791000	76690000	30190000	48002000	27700000	28587000	39939000	49071000	43122000				-1	15	15	15	60,3	60,3	60,3	43992	0	106,24	2972500000	122	AT2G45240.1;AT2G45240.2	AT2G45240.1;AT2G45240.2	1629
0	12653000	0	0	10907000	11886000	0	11280000	28832000	0	24330000	25467000	0	0	24901000	0	0	57272000	17133000	25359000				-1	18	5	5	24,8	11,5	11,5	79921	0	40938	843650000	40	AT2G45290.2;AT2G45290.1	AT2G45290.2;AT2G45290.1	1630
230450000	218560000	213310000	222890000	228570000	201070000	214920000	221840000	200840000	222380000	183580000	205620000	188270000	189290000	213220000	182600000	208810000	241140000	178550000	167580000				-1	26	26	7	55,8	55,8	20,2	55733	0	323,31	35089000000	618	AT2G45300.4;AT2G45300.2;AT2G45300.1;AT2G45300.3	AT2G45300.4;AT2G45300.2;AT2G45300.1;AT2G45300.3	1631
46377000	101460000	94310000	67090000	63991000	57416000	77147000	39963000	72130000	46598000	50653000	66821000	53700000	89651000	55056000	34676000	30831000	71638000	56521000	63293000				-1	6	4	4	23,8	18,9	18,9	40292	0	21751	2679600000	78	AT2G45440.1	AT2G45440.1	1633
325340000	249420000	314680000	236290000	294160000	268990000	314670000	386110000	256870000	332920000	417440000	275050000	334660000	255020000	301320000	293210000	316550000	232650000	380260000	538200000				-1	15	15	13	41,9	41,9	40	43074	0	281,81	24288000000	430	AT2G45470.1	AT2G45470.1	1634
25952000	19815000	18905000	16469000	36980000	21706000	16287000	26380000	40312000	17577000	17462000	10142000	24056000	10500000	27028000	9739400	14663000	0	16416000	26544000				-1	23	23	23	12,8	12,8	12,8	321,93	0	76953	1308500000	127	AT2G45540.6;AT2G45540.5;AT2G45540.4;AT2G45540.3;AT2G45540.1;AT2G45540.2	AT2G45540.6;AT2G45540.5;AT2G45540.4;AT2G45540.3;AT2G45540.1;AT2G45540.2	1635
636350000	758770000	647600000	659990000	725170000	749210000	671960000	769420000	843950000	780720000	885960000	881220000	653590000	753620000	802680000	896600000	1027800000	1177700000	937480000	882850000				-1	7	7	5	51,2	51,2	34,5	9405	0	148,06	55667000000	236	AT2G45710.1;AT3G61110.1;AT3G61111.2;AT3G61111.1	AT2G45710.1;AT3G61110.1	1637
0	0	0	0	0	0	9362600	0	0	0	0	0	5934400	0	0	0	0	0	0	0				-1	5	5	5	22,4	22,4	22,4	49,41	0	12515	87819000	12	AT2G45730.1	AT2G45730.1	1638
8874100	0	0	0	0	0	0	0	0	0	0	15230000	0	15915000	9453500	0	0	0	0	0				-1	2	2	1	11	11	6,4	25943	0,006	20221	79115000	9	AT2G45740.3;AT2G45740.2;AT2G45740.1;AT1G01820.1	AT2G45740.3;AT2G45740.2;AT2G45740.1;AT1G01820.1	1639
62588000	76118000	72053000	64000000	77529000	72797000	88562000	83937000	63991000	66534000	65609000	65401000	64917000	46407000	71235000	100670000	101400000	83194000	89552000	67269000				-1	14	14	14	51,1	51,1	51,1	39679	0	238,07	9292700000	327	AT2G45770.1	AT2G45770.1	1640
184640000	228630000	176650000	244540000	206970000	222710000	210820000	197310000	181960000	239860000	211530000	259780000	236980000	181360000	208450000	218940000	248290000	224540000	186010000	221750000				-1	15	15	15	67,5	67,5	67,5	27761	0	190,69	29746000000	507	AT2G45790.1	AT2G45790.1	1641
0	0	0	0	0	63865000	0	82019000	55212000	0	53543000	60303000	0	0	0	0	0	0	0	0				-1	12	7	5	30,3	18,2	12,9	60,42	0	16,73	640110000	11	AT2G45810.1	AT2G45810.1	1642
257330000	169680000	0	141240000	135270000	150670000	119980000	86310000	160140000	0	164500000	287820000	232590000	193210000	150430000	245390000	236080000	244730000	122410000	261240000				-1	4	4	3	22,3	22,3	19	29132	0	25307	5436400000	56	AT2G45960.2;AT2G45960.1;AT2G45960.3	AT2G45960.2;AT2G45960.1;AT2G45960.3	1644
60206000	64446000	52026000	54534000	49777000	60103000	59243000	53268000	34863000	54427000	52459000	124210000	103360000	35920000	52781000	31854000	0	28523000	70870000	49149000				-1	12	12	12	59	59	59	30112	0	70022	3047600000	94	AT2G45990.2;AT2G45990.1;AT2G45990.3;AT2G45990.4	AT2G45990.2;AT2G45990.1;AT2G45990.3;AT2G45990.4	1645
0	0	24945000	27853000	0	0	19767000	23373000	0	33660000	0	0	0	31870000	0	17951000	0	0	0	15278000				-1	5	5	5	19,6	19,6	19,6	36693	0	50549	588350000	48	AT2G46110.1	AT2G46110.1	1646
172290000	187720000	206550000	181810000	211130000	204570000	199780000	198760000	170190000	184000000	158910000	177990000	203220000	238640000	231090000	100190000	107050000	182020000	155930000	240710000				-1	24	24	24	81,4	81,4	81,4	36388	0	303,89	28137000000	480	AT2G46280.2;AT2G46280.1;AT2G46280.3;AT2G46290.1	AT2G46280.2;AT2G46280.1;AT2G46280.3	1647
6910700	3055500	2973100	4172000	5111100	4673200	4929800	2703300	4022100	3852200	3245100	4545600	4392900	4496700	3872100	6624400	5820300	0	6431900	7938900				-1	5	5	5	23,8	23,8	23,8	55194	0	24657	250840000	83	AT2G46370.3;AT2G46370.2;AT2G46370.1;AT2G46370.4	AT2G46370.3;AT2G46370.2;AT2G46370.1;AT2G46370.4	1648
56811000	42266000	47265000	30317000	58233000	63560000	59917000	52354000	59129000	50452000	63442000	38855000	48695000	57278000	48618000	53016000	49667000	28726000	31732000	36005000				-1	24	24	24	38	38	38	108,66	0	180,5	4412800000	222	AT2G46520.1	AT2G46520.1	1649
36366000	22188000	0	0	0	26262000	33513000	0	0	22323000	0	25113000	27352000	27485000	25749000	47362000	0	69374000	41617000	43025000				-1	1	1	1	13,6	13,6	13,6	22619	0	18401	785810000	33	AT2G46580.1	AT2G46580.1	1650
36226000	32791000	41583000	27561000	39343000	0	32285000	32317000	29225000	32901000	22871000	31027000	32761000	0	25146000	55471000	34757000	45055000	47522000	42115000				-1	6	1	1	31,5	12	12	24915	0	79911	1228100000	77	AT2G46860.1	AT2G46860.1	1651
14373000	23185000	12866000	0	24752000	19004000	19749000	12757000	0	10135000	26583000	0	18079000	29270000	12326000	0	15089000	8205100	0	22204000				-1	4	4	4	21,8	21,8	21,8	31,58	0	58646	457090000	34	AT2G46910.1	AT2G46910.1	1653
85348000	100710000	81489000	80524000	52142000	47845000	56735000	74290000	74032000	78320000	61004000	0	67659000	66568000	79049000	0	7816300	42427000	46607000	51412000				-1	13	13	13	44,7	44,7	44,7	45944	0	114,76	4876500000	162	AT2G46930.1	AT2G46930.1	1654
1517300000	1611300000	1345300000	1575400000	1597200000	1357600000	1233600000	929740000	1198500000	1392900000	1471600000	1507900000	1393800000	1774100000	1750100000	1238200000	1086800000	1142900000	700110000	1097600000				-1	15	15	1	61,8	61,8	8,9	17812	0	323,31	170780000000	993	AT2G47110.1;AT2G47110.2;AT1G23410.1	AT2G47110.1;AT2G47110.2;AT1G23410.1	1655
25890000	0	0	0	15454000	13388000	24758000	0	0	0	26556000	0	16453000	0	17568000	0	0	0	0	0				-1	8	8	8	17,7	17,7	17,7	74597	0	14,82	276260000	18	AT2G47240.3;AT2G47240.2;AT2G47240.1;AT2G47240.4	AT2G47240.3;AT2G47240.2;AT2G47240.1;AT2G47240.4	1657
34488000	41069000	46088000	34503000	34948000	45747000	37889000	51258000	45778000	35207000	52270000	34013000	43634000	40859000	45380000	41162000	69803000	32010000	43676000	43584000				-1	16	16	5	30	30	12,2	82653	0	94009	2983900000	172	AT2G47250.1	AT2G47250.1	1658
319900000	334900000	311310000	360400000	324290000	371660000	349210000	380610000	324300000	349350000	354150000	344750000	340730000	328570000	353060000	361030000	372360000	429160000	383750000	383120000				-1	50	50	50	68,5	68,5	68,5	106,26	0	323,31	84687000000	1568	AT2G47390.1	AT2G47390.1	1659
152890000	359080000	132530000	131330000	149560000	105430000	50488000	157240000	133840000	190410000	223070000	106440000	227420000	163280000	127320000	123130000	213400000	310210000	473380000	246490000				-1	8	8	8	72,6	72,6	72,6	13487	0	323,31	8661600000	156	AT2G47400.1	AT2G47400.1	1660
284710000	350410000	359250000	341850000	307500000	383260000	294460000	431230000	358150000	354180000	473290000	340850000	339960000	338130000	301460000	305010000	352570000	283800000	130500000	221650000				-1	20	20	20	71,3	71,3	71,3	41279	0	323,31	29779000000	488	AT2G47450.1	AT2G47450.1	1661
178500000	251060000	224850000	282560000	251750000	252190000	260830000	268310000	219260000	217300000	315290000	259190000	248900000	243500000	275130000	243630000	300660000	374520000	289630000	225020000				-1	22	21	21	58,4	56,5	56,5	39496	0	323,31	39794000000	551	AT2G47470.1;AT2G47470.4;AT2G47470.3;AT2G47470.2	AT2G47470.1;AT2G47470.4;AT2G47470.3;AT2G47470.2	1662
313350000	300750000	303180000	316690000	304550000	299780000	281730000	325800000	317930000	322850000	349130000	249740000	329150000	333750000	335150000	339270000	319690000	324230000	402720000	315090000				-1	21	21	12	50	50	38,4	52999	0	323,31	38193000000	562	AT2G47510.3;AT2G47510.2;AT2G47510.1	AT2G47510.3;AT2G47510.2;AT2G47510.1	1663
798950000	666250000	628710000	818290000	1014600000	643110000	523370000	497620000	648310000	878790000	790640000	851020000	676070000	929030000	882140000	446550000	413420000	350790000	403750000	506510000				-1	19	19	6	52,5	52,5	17,9	29129	0	319,86	102060000000	760	AT2G47610.1	AT2G47610.1	1665
27133000	47819000	25090000	39132000	45695000	0	60173000	0	0	49464000	17190000	47180000	36386000	43598000	22930000	27582000	31414000	88791000	0	60185000				-1	5	5	5	57,8	57,8	57,8	12635	0	19478	1329200000	26	AT3G62840.1;AT2G47640.4;AT2G47640.1;AT3G62840.2;AT2G47640.3;AT2G47640.2	AT3G62840.1;AT2G47640.4;AT2G47640.1;AT3G62840.2;AT2G47640.3;AT2G47640.2	1666
113360000	108330000	160370000	116350000	203790000	114500000	188160000	157760000	122990000	98489000	273860000	143740000	205110000	218560000	240690000	191090000	186100000	134340000	319130000	75359000				-1	6	6	6	69,8	69,8	69,8	17301	0	84741	11333000000	155	AT2G47710.1	AT2G47710.1	1667
306040000	346580000	398460000	476260000	323500000	409230000	354140000	440100000	481440000	426940000	393470000	378270000	603050000	557050000	398180000	394430000	461320000	537820000	603950000	501300000				-1	16	15	15	68,4	65,4	65,4	29231	0	323,31	66479000000	742	AT2G47730.2;AT2G47730.1	AT2G47730.2;AT2G47730.1	1668
0	0	0	0	0	0	0	0	0	0	0	0	0	0	0	12574000	0	0	0	0				-1	2	2	2	5,9	5,9	5,9	43065	0	47154	61486000	3	AT2G47790.1	AT2G47790.1	1669
0	6518900	0	0	10741000	7850900	16466000	7282100	7049500	6422700	4636300	0	7642200	9365300	0	0	11066000	0	19881000	0				-1	2	2	2	17,7	17,7	17,7	22837	0	23192	285690000	38	AT2G47910.2;AT2G47910.1	AT2G47910.2;AT2G47910.1	1671
247250000	239760000	218840000	235750000	247470000	213320000	269370000	213450000	221180000	248700000	194300000	225890000	217800000	199000000	239180000	223270000	252400000	229470000	237720000	213130000				-1	29	29	29	55	55	55	66801	0	323,31	47225000000	697	AT2G47940.1;AT2G47940.2	AT2G47940.1;AT2G47940.2	1672
48507000	0	0	35155000	41536000	0	42839000	14829000	41769000	0	30637000	47689000	0	0	0	0	0	41612000	28584000	26260000				-1	9	9	9	33,7	33,7	33,7	49289	0	43377	913850000	33	AT2G47960.1	AT2G47960.1	1673
50431000	79942000	46559000	56948000	58925000	44251000	41646000	34350000	48758000	45780000	46204000	44062000	0	57318000	60943000	53098000	45765000	54886000	31435000	30458000				-1	8	8	8	32	32	32	46169	0	104,47	2908800000	112	AT2G47970.1;AT2G47970.2	AT2G47970.1;AT2G47970.2	1674
0	0	0	0	0	0	0	0	0	0	0	0	0	0	0	0	0	19079000	0	0				-1	5	5	5	10,4	10,4	10,4	58373	0	13107	373270000	11	AT3G01090.3;AT3G01090.1;AT3G01090.2	AT3G01090.3;AT3G01090.1;AT3G01090.2	1675
163200000	177010000	147280000	178940000	144480000	140040000	145240000	151510000	137150000	164920000	214130000	138460000	155290000	150000000	164150000	162360000	163120000	183110000	231320000	153850000				-1	23	23	23	46,7	46,7	46,7	59918	0	323,31	25355000000	506	AT3G01120.1	AT3G01120.1	1676
35500000	28040000	32671000	39623000	36299000	30331000	30149000	49744000	29232000	24768000	28811000	55481000	38042000	41573000	41111000	54571000	50660000	52812000	50200000	0				-1	10	10	10	20,5	20,5	20,5	87592	0	30666	1482200000	52	AT3G01180.1	AT3G01180.1	1678
1226300	0	0	0	0	0	0	0	0	0	0	0	0	0	0	0	0	0	0	2261600				-1	3	1	1	11,7	9	9	41386	0	45512	11997000	8	AT3G01200.1	AT3G01200.1	1679
0	0	19813000	0	48755000	0	0	0	30305000	0	0	16233000	15511000	41894000	24091000	0	0	0	0	14750000				-1	5	5	5	26,1	26,1	26,1	29425	0	15844	605110000	29	AT3G01280.1	AT3G01280.1	1680
67304000	75866000	89030000	36464000	60637000	52503000	43276000	46447000	59052000	63021000	35542000	38907000	49996000	67221000	55780000	31702000	84235000	30878000	64514000	85583000				-1	24	24	24	28	28	28	118,92	0	111,33	3948400000	196	AT3G01310.2;AT3G01310.1;AT3G01310.3;AT5G15070.3;AT5G15070.4;AT5G15070.1;AT5G15070.5;AT5G15070.2;AT5G15070.7;AT5G15070.6	AT3G01310.2;AT3G01310.1;AT3G01310.3;AT5G15070.3;AT5G15070.4;AT5G15070.1;AT5G15070.5;AT5G15070.2	1682
160050000	160440000	134190000	139730000	120550000	142040000	123250000	128440000	108150000	92859000	158150000	127470000	152300000	117330000	114270000	82759000	55390000	141440000	156520000	153360000				-1	14	13	13	64,2	60,3	60,3	32,63	0	201,14	11765000000	266	AT3G01340.2;AT3G01340.1	AT3G01340.2;AT3G01340.1	1683
242270000	277040000	259020000	300570000	199860000	297360000	274340000	267300000	229440000	299610000	422830000	276650000	295260000	233720000	241000000	233880000	322690000	336920000	384370000	318070000				-1	21	21	21	58,8	58,8	58,8	47981	0	323,31	44727000000	613	AT3G01480.1;AT3G01480.2	AT3G01480.1;AT3G01480.2	1685
351730000	494380000	456700000	390780000	266710000	448600000	424500000	562990000	384830000	328910000	491200000	284700000	475590000	449590000	302520000	458670000	682730000	0	517570000	304820000				-1	36	1	1	96,7	5,2	5,2	29504	0	62141	13334000000	45	AT3G01500.1;AT3G01500.4	AT3G01500.1;AT3G01500.4	1686
10514000000	9873200000	9722300000	11825000000	9050900000	9422300000	9668300000	8991000000	8690700000	9627100000	9845300000	7861100000	9170800000	8833400000	9034800000	9593600000	8017100000	9755900000	8710000000	7355800000				-1	37	24	2	83	62,5	11,8	37449	0	323,31	1124700000000	1204	AT3G01500.2;AT3G01500.3	AT3G01500.2;AT3G01500.3	1687
64012000	62410000	67142000	52890000	38899000	53234000	31464000	39857000	70438000	77945000	44663000	92736000	42654000	58351000	54820000	76511000	67383000	28183000	65861000	89089000				-1	16	16	16	35	35	35	65,74	0	91562	4714000000	167	AT3G01510.1;AT3G01510.3;AT3G01510.2	AT3G01510.1;AT3G01510.3;AT3G01510.2	1688
108170000	97861000	121630000	138720000	131930000	120480000	114690000	105370000	112630000	103380000	88220000	93340000	137050000	110670000	116170000	64331000	35759000	70809000	112590000	47455000				-1	13	13	12	65,1	65,1	58,9	19568	0	68245	6907600000	190	AT3G01520.1	AT3G01520.1	1689
0	23384000	22846000	0	20911000	0	22832000	23153000	0	0	0	0	0	0	0	0	33712000	29570000	0	0				-1	3	3	3	19	19	19	34738	0	13201	249210000	18	AT3G01590.2;AT3G01590.1	AT3G01590.2;AT3G01590.1	1690
0	12303000	16014000	0	0	10552000	11482000	8469700	0	9399700	6996700	0	0	14800000	0	0	9160000	0	0	19158000				-1	6	6	6	26,8	26,8	26,8	40075	0	21794	327220000	43	AT3G01640.1;AT3G01640.2;AT5G14470.1	AT3G01640.1;AT3G01640.2	1691
7158400	5577800	4559100	4385400	5097200	4930900	5017200	4334100	4555500	4885000	3697000	4005000	5176200	5162100	6555600	3767500	7379700	3487300	7080100	10250000				-1	12	12	12	13,9	13,9	13,9	130,91	0	25471	326310000	105	AT3G01780.1;AT3G01780.2	AT3G01780.1;AT3G01780.2	1692
0	0	0	56811000	79290000	0	0	65091000	0	58825000	62087000	0	55493000	55421000	0	0	0	0	0	0				-1	4	4	4	20,6	20,6	20,6	29172	0	12829	735340000	12	AT3G01800.1	AT3G01800.1	1693
154790000	183450000	172290000	166350000	192420000	205170000	182200000	180410000	178730000	212550000	165120000	179130000	193340000	158630000	195160000	206130000	186270000	255780000	187920000	240180000				-1	22	22	22	73,3	73,3	73,3	43329	0	323,31	39287000000	627	AT3G01910.1;AT3G01910.2;AT3G01910.3	AT3G01910.1;AT3G01910.2	1694
17656000	20024000	13094000	9800700	20780000	17366000	0	21204000	0	7931500	11233000	14143000	0	0	11446000	0	0	0	0	0				-1	9	9	9	35,2	35,2	35,2	33539	0	24298	503150000	34	AT3G01920.1;AT3G01920.2	AT3G01920.1;AT3G01920.2	1695
11229000	11429000	15775000	7196500	14211000	13041000	18225000	10269000	15222000	11533000	12702000	8469200	11948000	13788000	13463000	12432000	25479000	12097000	18376000	17000000				-1	5	5	5	32,3	32,3	32,3	29196	0	14,91	593670000	96	AT3G01980.4;AT3G01980.1;AT3G01980.3;AT3G01980.6;AT3G01980.2;AT3G01980.5	AT3G01980.4;AT3G01980.1;AT3G01980.3;AT3G01980.6;AT3G01980.2;AT3G01980.5	1696
223020000	202470000	215690000	239950000	278780000	258100000	206490000	249720000	281710000	368190000	295770000	309750000	212270000	314620000	298230000	313420000	271080000	176040000	208240000	220520000				-1	10	5	3	55,9	33,6	21,7	15828	0	84925	23801000000	239	AT3G02080.1	AT3G02080.1	1697
37558000	75373000	89235000	62679000	72545000	0	58904000	18931000	37068000	72336000	31448000	116370000	59341000	126830000	70656000	46141000	13866000	17653000	6370700	94782000				-1	17	17	17	44,8	44,8	44,8	59159	0	217,95	4780600000	166	AT3G02090.1;AT3G02090.2	AT3G02090.1;AT3G02090.2	1698
0	32314000	0	65449000	0	0	37864000	53906000	0	0	43084000	26054000	0	37247000	0	16363000	23173000	63879000	0	0				-1	2	2	2	20,5	20,5	20,5	12172	0	61479	730050000	31	AT3G02180.1;AT3G02180.2;AT3G02180.3	AT3G02180.1;AT3G02180.2;AT3G02180.3	1699
33693000	33014000	29398000	32821000	23514000	31407000	24022000	27247000	32239000	25236000	32101000	19840000	38709000	43812000	32312000	38835000	59907000	29971000	49357000	7592800				-1	11	11	10	40,9	40,9	39	41156	0	97723	1771000000	101	AT3G02200.1;AT3G02200.2	AT3G02200.1;AT3G02200.2	1700
142190000	137370000	152480000	197750000	126290000	172940000	152630000	120950000	134390000	171930000	207090000	167790000	154690000	205930000	154880000	121160000	198270000	210250000	219880000	270370000				-1	23	9	9	91,6	46,8	46,8	40629	0	130,22	11018000000	285	AT3G02230.1;AT3G08900.1;AT5G50750.1	AT3G02230.1	1701
9581600	9433900	9173700	0	0	0	0	6032300	7315200	0	0	0	0	11243000	7295200	0	0	0	0	8598900				-1	15	15	15	4	4	4	565,6	0	42123	223230000	36	AT3G02260.2;AT3G02260.3;AT3G02260.4;AT3G02260.1	AT3G02260.2;AT3G02260.3;AT3G02260.4;AT3G02260.1	1702
308910000	269670000	295240000	294340000	339480000	316710000	288860000	280690000	304150000	290840000	327910000	295850000	356130000	288390000	320750000	274680000	241630000	300290000	300350000	295990000				-1	31	29	28	60,7	58,8	54,7	53577	0	323,31	50554000000	863	AT3G02360.2;AT3G02360.1	AT3G02360.2;AT3G02360.1	1703
7140700	7934200	10019000	7772200	3921300	7113000	3223600	7823300	6709200	3775300	5333900	0	5550600	0	8885300	0	0	0	26868000	15325000				-1	1	1	1	6,2	6,2	6,2	33136	0,0074683	19512	175750000	35	AT3G02460.5;AT3G02460.4;AT3G02460.2;AT3G02460.3;AT3G02460.1	AT3G02460.5;AT3G02460.4;AT3G02460.2;AT3G02460.3;AT3G02460.1	1704
96658000	111350000	99539000	83808000	111410000	75389000	88048000	85441000	75923000	130590000	100490000	85050000	93193000	114800000	85077000	56688000	60745000	97424000	98009000	96319000				-1	19	7	7	72,8	33,2	33,2	29824	0	85325	5358300000	105	AT3G02520.2;AT3G02520.1	AT3G02520.2;AT3G02520.1	1705
243100000	273150000	244080000	197020000	298450000	241870000	271650000	243280000	277250000	306230000	261880000	256120000	238460000	286390000	270900000	366220000	302890000	332870000	344580000	346320000				-1	23	23	7	45,6	45,6	13,1	58949	0	323,31	27985000000	601	AT3G02530.1	AT3G02530.1	1706
0	0	0	0	0	0	0	0	0	0	0	0	0	0	0	0	25301000	0	0	0				-1	3	2	2	8,4	6,2	6,2	44246	0	47819	96207000	6	AT3G02540.1;AT3G02540.3;AT3G02540.2	AT3G02540.1;AT3G02540.3	1707
132140000	112160000	111240000	115920000	174850000	110770000	91603000	106120000	117310000	126180000	168240000	166890000	141230000	125900000	144770000	111830000	135780000	86876000	139700000	127800000				-1	17	14	14	66	60,7	60,7	22196	0	312,55	14207000000	339	AT3G02560.3;AT3G02560.2;AT3G02560.1	AT3G02560.3;AT3G02560.2;AT3G02560.1	1708
51175000	44113000	55129000	40161000	42326000	40414000	60226000	58345000	65722000	58265000	21949000	0	41044000	28425000	39782000	35111000	55476000	46241000	71847000	38785000				-1	10	10	10	25,2	25,2	25,2	48565	0	47967	2166200000	107	AT3G02570.1;AT1G67070.2;AT1G67070.1;AT1G67070.3	AT3G02570.1	1709
86234000	67001000	70256000	65788000	59275000	53792000	51304000	63769000	68922000	55909000	69208000	41417000	64814000	71511000	47468000	66649000	84438000	64998000	86240000	81520000				-1	19	14	11	52,5	40,9	32,3	45302	0	157,81	5756900000	305	AT3G02630.1	AT3G02630.1	1710
78800000	84343000	84165000	73348000	68730000	91142000	83294000	75660000	77801000	77955000	67159000	59462000	76019000	69503000	82985000	72280000	45543000	25009000	74800000	87997000				-1	16	16	16	38,7	38,7	38,7	56618	0	119,67	5227000000	196	AT3G02660.2;AT3G02660.1	AT3G02660.2;AT3G02660.1	1711
7954400	0	6586100	5403800	0	9456200	8291900	6641400	6262900	10499000	0	6633400	7060900	8692100	0	12240000	0	12072000	0	7515600				-1	2	2	2	6,8	6,8	6,8	60145	0	96462	184000000	46	AT3G02710.1	AT3G02710.1	1712
36680000	32416000	33928000	32324000	53600000	44533000	31508000	41808000	47749000	42353000	14364000	16746000	38570000	23081000	27535000	53314000	40174000	61078000	58754000	34285000				-1	10	10	10	55,2	55,2	55,2	41645	0	119,33	2513100000	145	AT3G02720.1	AT3G02720.1	1713
240900000	292700000	254570000	343090000	253280000	259380000	276810000	256970000	234550000	308360000	290650000	249120000	289660000	286780000	239810000	348140000	286560000	398760000	324900000	298880000				-1	7	7	7	34,3	34,3	34,3	19325	0	205,69	28349000000	278	AT3G02730.1	AT3G02730.1	1714
61972000	73814000	74399000	60356000	84356000	74925000	70046000	73043000	66672000	74126000	62336000	77908000	64024000	77493000	78816000	79428000	86958000	79018000	90687000	76425000				-1	39	39	39	54,9	54,9	54,9	97536	0	323,31	13060000000	622	AT3G02760.2;AT3G02760.1	AT3G02760.2;AT3G02760.1	1715
83702000	82160000	54509000	61130000	55165000	85707000	68815000	94042000	79408000	0	61982000	44284000	54260000	75317000	69093000	39305000	0	0	57143000	43051000				-1	6	6	4	43,4	43,4	28,9	17836	0	19897	2925600000	62	AT3G02770.1	AT3G02770.1	1716
58116000	47496000	61306000	68846000	62088000	62462000	0	60587000	60661000	56244000	48808000	48487000	53104000	66714000	56480000	87786000	102960000	121790000	110920000	102950000				-1	10	5	5	38,4	20,1	20,1	32607	0	110,88	3528200000	131	AT3G02780.1;AT3G02780.2	AT3G02780.1;AT3G02780.2	1717
19058000	0	0	0	25237000	18830000	0	0	25484000	22134000	0	0	17541000	0	0	14785000	27556000	0	13342000	0				-1	3	3	3	13,3	13,3	13,3	42074	0	14564	525370000	27	AT3G02830.2;AT3G02830.1	AT3G02830.2;AT3G02830.1	1718
159490000	135170000	145750000	133170000	141180000	139490000	156350000	130790000	138400000	128210000	152820000	123020000	124000000	122900000	120440000	148390000	230910000	194460000	228030000	132530000				-1	16	16	16	62	62	62	29121	0	323,31	19787000000	428	AT3G02870.1;AT3G02870.3;AT3G02870.2	AT3G02870.1;AT3G02870.3;AT3G02870.2	1719
0	0	0	0	0	5192900	0	3272200	5950300	0	0	0	0	0	2202700	5799400	0	0	3239100	0				-1	1	1	1	6,4	6,4	6,4	27461	0,00027255	35249	35018000	6	AT3G02950.2;AT3G02950.1	AT3G02950.2;AT3G02950.1	1720
790800000	780100000	789290000	799150000	672090000	709050000	726040000	749390000	657910000	634400000	862140000	815850000	799740000	780810000	753280000	631000000	618130000	673900000	724320000	546940000				-1	46	46	25	83,2	83,2	51,8	51738	0	323,31	213000000000	1456	AT3G03250.1;AT3G03250.3;AT3G03250.2	AT3G03250.1;AT3G03250.3;AT3G03250.2	1722
0	44082000	11616000	36096000	57587000	37702000	20730000	44485000	74725000	40202000	172750000	48968000	31326000	34658000	61796000	48393000	43808000	77577000	25214000	32997000				-1	21	21	21	26,8	26,8	26,8	119,88	0	64182	3503500000	136	AT3G03380.1;AT3G03380.2;AT3G03370.1	AT3G03380.1;AT3G03380.2	1723
0	0	0	0	0	0	0	0	0	3349900	0	0	0	0	0	0	0	0	0	0				-1	1	1	1	11,3	11,3	11,3	28289	0	63337	28986000	3	AT3G03490.1	AT3G03490.1	1724
0	0	0	3504500	0	3131400	0	3483500	0	0	3985700	0	2943100	0	0	0	0	0	0	0				-1	5	5	5	19,3	19,3	19,3	68634	0	16922	62604000	14	AT3G03570.1	AT3G03570.1	1725
46424000	22204000	27789000	27562000	0	19899000	22987000	64107000	0	34597000	0	0	67227000	22044000	6765100	55229000	26215000	50986000	0	31387000				-1	12	12	12	33,9	33,9	33,9	43,16	0	87735	1333900000	61	AT3G03630.1	AT3G03630.1	1726
187670000	200230000	207570000	174580000	171630000	170590000	201010000	188700000	184540000	183660000	205970000	185470000	169950000	185110000	180490000	209430000	218260000	236130000	223810000	229680000				-1	40	40	40	45,8	45,8	45,8	99565	0	323,31	46884000000	920	AT3G03710.1;AT2G47220.1	AT3G03710.1	1727
[truncated: 2,190 more rows]

## Sheet: total 30 min
LFQ intensity C_30_R1	LFQ intensity C_30_R2	LFQ intensity C_30_R3	LFQ intensity C_30_R4	LFQ intensity C_30_R5	LFQ intensity I_30_R1	LFQ intensity I_30_R2	LFQ intensity I_30_R3	LFQ intensity I_30_R4	LFQ intensity I_30_R5	LFQ intensity S_30_R1	LFQ intensity S_30_R2	LFQ intensity S_30_R3	LFQ intensity S_30_R4	LFQ intensity S_30_R5	LFQ intensity SI_30_R1	LFQ intensity SI_30_R2	LFQ intensity SI_30_R3	LFQ intensity SI_30_R4	LFQ intensity SI_30_R5	C: Only identified by site	C: Reverse	C: Potential contaminant	C: Taxonomy IDs	N: Peptides	N: Razor + unique peptides	N: Unique peptides	N: Sequence coverage [%]	N: Unique + razor sequence coverage [%]	N: Unique sequence coverage [%]	N: Mol. weight [kDa]	N: Q-value	N: Score	N: Intensity	N: MS/MS count	T: Protein IDs	T: Majority protein IDs	T: id
[truncated: 3,757 more rows]

[truncated: 4 more sheets: after QC 10 min, after QC 30 min,  after ANOVA 10 min, after ANOVA 30 min]
