# Supplementary material for: With or without a Ca2+ signal?: a proteomics approach toward Ca2+-dependent and -independent changes in response to oxidative stress in Arabidopsis thaliana
Source: Planta. 2025 Dec 5;263(1):23. doi: 10.1007/s00425-025-04891-y (PMC12680889; doi:10.1007/s00425-025-04891-y)
Supplement: Supplementary file 3 — Supplementary file3 (XLSX 88 KB) [file 425_2025_4891_MOESM3_ESM.xlsx]

## Sheet: Legend
With or without a Ca2+ signal?
A proteomics approach towards Ca2+ dependent and independent proteome changes in response to oxidative stress in A. thaliana
Annelotte van Dieren, Andras Bittner, Bernhard Wurzinger, Leila Afjehi-Sadat, Wolfram Weckwerth, Markus Teige and Ute C. Vothknecht
Supplementary Data 2: Differentially abundant proteins (DAPs) after 10 and 30 min. This data is related to Figure 4.

## Sheet: DAPs 10 min
Stress compared to Control						Inhibitor compared to Control						Inhibitor+Stress compared to Control
minLOG(P-VALUE)	Difference	Protein IDs	Majority protein IDs	id		minLOG(P-VALUE)	Difference	Protein IDs	Majority protein IDs	id		minLOG(P-VALUE)	Difference	Protein IDs	Majority protein IDs	id
2.6034	-0.920443	AT1G10200.1;AT1G10200.2	AT1G10200.1;AT1G10200.2	168		1.5693	-0.989097	AT1G02020.1;AT1G02020.2;AT1G02020.3	AT1G02020.1;AT1G02020.2;AT1G02020.3	18		4.52759	0.676707	AT1G01800.1;AT1G01800.2	AT1G01800.1;AT1G01800.2	12
2.05799	-1.1316	AT1G11790.2;AT1G11790.1	AT1G11790.2;AT1G11790.1	193		2.34967	-0.598502	AT1G02780.1	AT1G02780.1	34		0.856862	0.794065	AT1G02020.1;AT1G02020.2;AT1G02020.3	AT1G02020.1;AT1G02020.2;AT1G02020.3	18
2.09377	-1.52584	AT1G13750.1	AT1G13750.1	231		3.91825	-1.40394	AT1G09070.1	AT1G09070.1	144		2.97466	-0.625064	AT1G02500.2;AT1G02500.1	AT1G02500.2;AT1G02500.1	30
2.40394	0.735153	AT1G14030.1	AT1G14030.1	238		3.58641	-1.84589	AT1G12900.2	AT1G12900.2	219		2.29584	0.52222	AT1G02880.2;AT1G02880.3;AT1G02880.6;AT1G02880.4;AT1G02880.5;AT1G02880.1;AT2G44750.1;AT2G44750.2	AT1G02880.2;AT1G02880.3;AT1G02880.6;AT1G02880.4;AT1G02880.5;AT1G02880.1	35
2.48772	-0.854087	AT1G16460.6;AT1G16460.5;AT1G16460.4;AT1G16460.3;AT1G16460.1;AT1G16460.2	AT1G16460.6;AT1G16460.5;AT1G16460.4;AT1G16460.3;AT1G16460.1;AT1G16460.2	280		2.03223	-1.51493	AT1G26761.1	AT1G26761.1	435		2.03078	-0.661499	AT1G02930.2;AT1G02930.1	AT1G02930.2;AT1G02930.1	37
2.42211	-0.451412	AT1G20160.1;AT1G20160.2;AT1G20160.3	AT1G20160.1;AT1G20160.2;AT1G20160.3	336		2.10898	-0.728818	AT1G29690.1	AT1G29690.1	476		1.63311	-0.65228	AT1G04170.2;AT1G04170.1;AT4G18330.2;AT4G18330.1;AT2G18720.2;AT2G18720.1	AT1G04170.2;AT1G04170.1	60
1.55455	1.95707	AT1G26460.1	AT1G26460.1	429		3.1671	-0.413441	AT1G30120.1	AT1G30120.1	485		1.55159	-0.735996	AT1G04190.1	AT1G04190.1	61
2.58628	-1.37138	AT1G29690.1	AT1G29690.1	476		3.11671	-1.35106	AT1G33990.1	AT1G33990.1	545		1.83674	0.517329	AT1G04270.2;AT1G04270.1;AT5G09510.1;AT5G09510.2;AT5G43640.1;AT1G33850.1;AT5G09490.1	AT1G04270.2;AT1G04270.1;AT5G09510.1	62
4.84421	3.21798	AT1G45201.2;AT1G45201.1;AT1G45201.3	AT1G45201.2;AT1G45201.1;AT1G45201.3	587		1.66211	-1.94528	AT1G35720.1	AT1G35720.1	558		1.72907	0.544437	AT1G04410.1;AT5G56720.1	AT1G04410.1	66
2.44017	0.567837	AT1G48350.1	AT1G48350.1	603		1.56833	1.65701	AT1G45201.2;AT1G45201.1;AT1G45201.3	AT1G45201.2;AT1G45201.1;AT1G45201.3	587		2.87891	0.901055	AT1G04850.1;AT1G04850.2	AT1G04850.1;AT1G04850.2	77
3.03741	-0.360601	AT1G62180.1;AT1G62180.2	AT1G62180.1;AT1G62180.2	776		2.10519	-1.05528	AT3G16080.1;AT1G52300.1;AT1G15250.2;AT1G15250.1;AT3G16080.2	AT3G16080.1;AT1G52300.1;AT1G15250.2;AT1G15250.1	669		1.71464	0.886626	AT1G05385.2;AT1G05385.1	AT1G05385.2;AT1G05385.1	84
2.05237	-0.524629	AT1G70890.1;AT1G70850.3;AT1G70850.1	AT1G70890.1	884		4.95188	-1.74607	AT2G03800.1;AT2G03800.2	AT2G03800.1;AT2G03800.2	1097		1.21881	0.865923	AT1G06110.1;AT1G06110.3;AT1G06110.2	AT1G06110.1;AT1G06110.3;AT1G06110.2	91
3.18254	0.789568	AT1G72610.1	AT1G72610.1	912		3.18596	-0.610242	AT2G13440.1	AT2G13440.1	1137		1.66764	0.422462	AT1G06680.1;AT1G06680.2;AT2G30790.1	AT1G06680.1;AT1G06680.2	101
2.40669	-0.515548	AT2G13440.1	AT2G13440.1	1137		3.55293	-1.14263	AT2G34310.5;AT2G34310.7;AT2G34310.6;AT2G34310.4;AT2G34310.3;AT2G34310.2;AT2G34310.1	AT2G34310.5;AT2G34310.7;AT2G34310.6;AT2G34310.4;AT2G34310.3;AT2G34310.2;AT2G34310.1	1432		3.21136	1.00083	AT1G06690.1	AT1G06690.1	102
2.39378	0.606915	AT2G20890.1	AT2G20890.1	1225		3.15125	-0.952955	AT2G38010.3;AT2G38010.1;AT2G38010.2;AT1G07380.1;AT1G07380.2	AT2G38010.3;AT2G38010.1;AT2G38010.2	1503		2.51221	-0.438876	AT1G07140.1	AT1G07140.1	109
1.79933	1.2416	AT2G20900.3;AT2G20900.2;AT2G20900.4;AT2G20900.1	AT2G20900.3;AT2G20900.2;AT2G20900.4;AT2G20900.1	1226		1.6345	-1.37899	AT3G05420.1;AT3G05420.2;AT5G27630.1;AT5G27630.4;AT5G27630.3;AT5G27630.2;AT5G13340.1;REV__AT5G57870.2;REV__AT5G57870.1	AT3G05420.1;AT3G05420.2	1764		2.07958	-0.873874	AT5G59850.1;AT1G07770.3;AT1G07770.2;AT1G07770.1;AT2G39590.1	AT5G59850.1;AT1G07770.3;AT1G07770.2;AT1G07770.1	122
4.10511	-0.786191	AT5G21274.1;AT3G56800.1;AT3G43810.1;AT2G41110.1;AT2G27030.1;AT2G27030.3;AT3G43810.2;AT2G41110.2;AT3G43810.4;AT3G43810.3	AT5G21274.1;AT3G56800.1;AT3G43810.1;AT2G41110.1;AT2G27030.1;AT2G27030.3;AT3G43810.2;AT2G41110.2	1327		2.01456	-1.27689	AT3G10380.1;AT3G10380.2	AT3G10380.1;AT3G10380.2	1852		2.83444	-0.487175	AT1G07890.8;AT1G07890.7;AT1G07890.5;AT1G07890.4;AT1G07890.3;AT1G07890.2;AT1G07890.1;AT1G07890.6;AT3G09640.2;AT3G09640.1	AT1G07890.8;AT1G07890.7;AT1G07890.5;AT1G07890.4;AT1G07890.3;AT1G07890.2;AT1G07890.1;AT1G07890.6	124
1.97182	-1.201	AT2G30520.1;AT2G30520.3;AT2G30520.2;AT3G49970.2;AT3G49970.1	AT2G30520.1;AT2G30520.3;AT2G30520.2	1379		1.78355	-0.941122	AT3G14310.1;AT1G53830.1	AT3G14310.1	1938		1.47625	-1.12223	AT1G08110.3;AT1G08110.2;AT1G08110.1;AT1G08110.4	AT1G08110.3;AT1G08110.2;AT1G08110.1;AT1G08110.4	126
1.75192	-1.64319	AT2G38010.3;AT2G38010.1;AT2G38010.2;AT1G07380.1;AT1G07380.2	AT2G38010.3;AT2G38010.1;AT2G38010.2	1503		2.07749	-0.560891	AT3G16760.1;AT3G16760.2	AT3G16760.1;AT3G16760.2	1993		2.46352	-2.92405	AT1G08360.1	AT1G08360.1	130
3.84841	3.2013	AT2G42690.1	AT2G42690.1	1576		2.9974	-0.906572	AT3G16780.1	AT3G16780.1	1994		3.7579	-0.458955	AT1G08520.1	AT1G08520.1	136
2.19311	1.00063	AT2G44060.2;AT2G44060.1	AT2G44060.2;AT2G44060.1	1611		2.83556	-0.682889	AT3G26030.1	AT3G26030.1	2129		1.21001	0.63088	AT1G09070.1	AT1G09070.1	144
4.50695	-1.93635	AT3G07660.1	AT3G07660.1	1807		1.33856	-2.21695	AT3G26520.1	AT3G26520.1	2136		2.68147	-1.90781	AT5G65360.1;AT5G10400.1;AT5G10390.1;AT3G27360.1;AT1G09200.1;AT5G65350.1;AT1G13370.1;AT1G19890.1	AT5G65360.1;AT5G10400.1;AT5G10390.1;AT3G27360.1;AT1G09200.1;AT5G65350.1;AT1G13370.1	148
1.54129	-1.00906	AT3G10380.1;AT3G10380.2	AT3G10380.1;AT3G10380.2	1852		2.8108	1.02262	AT3G44620.1;AT3G44620.2	AT3G44620.1;AT3G44620.2	2197		1.25125	-0.518411	AT1G09750.1	AT1G09750.1	159
1.81136	0.988071	AT3G14310.1;AT1G53830.1	AT3G14310.1	1938		2.04684	-1.33401	AT3G47450.2;AT3G47450.1	AT3G47450.2;AT3G47450.1	2239		0.995813	-0.586232	AT1G10200.1;AT1G10200.2	AT1G10200.1;AT1G10200.2	168
2.68125	-0.605745	AT3G14990.1;AT3G14990.3;AT3G14990.2	AT3G14990.1;AT3G14990.3;AT3G14990.2	1949		5.51408	2.0232	AT3G52560.2;AT3G52560.3	AT3G52560.2;AT3G52560.3	2315		2.37462	0.769328	AT1G10290.1	AT1G10290.1	169
3.19092	-1.95896	AT3G17880.2;AT3G17880.1	AT3G17880.2;AT3G17880.1	2008		2.7071	-0.662167	AT3G58500.1;AT2G42500.1;AT2G42500.2;AT2G42500.3;AT2G42500.5;AT2G42500.4	AT3G58500.1;AT2G42500.1;AT2G42500.2	2422		1.94981	0.272704	AT1G10760.3;AT1G10760.2;AT1G10760.1;AT4G24450.3;AT4G24450.2;AT4G24450.1	AT1G10760.3;AT1G10760.2;AT1G10760.1	179
1.60098	-0.978448	AT3G17900.2;AT3G17900.1	AT3G17900.2;AT3G17900.1	2009		3.12235	-4.19572	AT3G58990.1	AT3G58990.1	2433		1.92796	0.511295	AT1G11750.1;AT1G11750.2	AT1G11750.1;AT1G11750.2	192
1.85803	0.898956	AT3G26520.1	AT3G26520.1	2136		1.75178	-0.670274	AT3G62870.1	AT3G62870.1	2497		2.77486	-1.34315	AT1G11790.2;AT1G11790.1	AT1G11790.2;AT1G11790.1	193
4.37464	1.68444	AT3G45140.1;AT3G45140.2;AT3G22400.1	AT3G45140.1;AT3G45140.2	2206		1.93254	-0.727979	AT4G02120.1;AT4G02120.2;AT4G02120.4;AT4G02120.3;AT4G02120.5	AT4G02120.1;AT4G02120.2;AT4G02120.4;AT4G02120.3;AT4G02120.5	2545		2.35652	0.22759	AT1G11860.1;AT1G11860.2;AT1G11860.3	AT1G11860.1;AT1G11860.2;AT1G11860.3	195
1.91203	-1.27317	AT3G45850.2;AT3G45850.1	AT3G45850.2;AT3G45850.1	2212		3.38789	-0.782728	AT4G05420.1;AT4G05420.2	AT4G05420.1;AT4G05420.2	2592		1.42405	0.340756	AT1G11910.1;AT1G11910.2;AT1G62290.2;AT1G62290.1;AT1G62290.5	AT1G11910.1;AT1G11910.2	198
1.43157	-1.33725	AT3G49080.1	AT3G49080.1	2270		1.80126	-0.640032	AT5G20160.3;AT5G20160.1;AT4G12600.1;AT5G20160.2;AT4G12600.2	AT5G20160.3;AT5G20160.1;AT4G12600.1;AT5G20160.2;AT4G12600.2	2652		2.10081	0.442741	AT1G12840.1	AT1G12840.1	217
1.55919	1.48316	AT3G53130.1	AT3G53130.1	2329		1.71113	-1.26987	AT4G13615.1	AT4G13615.1	2669		2.06491	1.55318	AT1G13730.2;AT1G13730.1	AT1G13730.2;AT1G13730.1	230
1.51654	-1.27663	AT3G53260.1;AT3G10340.1	AT3G53260.1	2331		4.50923	-1.65462	AT4G20760.1;AT4G20760.2	AT4G20760.1;AT4G20760.2	2790		0.931801	0.898177	AT1G13750.1	AT1G13750.1	231
2.84636	-0.817645	AT4G11260.1	AT4G11260.1	2635		2.51559	-1.45028	AT4G30490.1	AT4G30490.1	2969		2.23761	-1.02188	AT1G14000.1	AT1G14000.1	237
2.2189	0.877865	AT4G13010.1	AT4G13010.1	2660		2.16591	-0.485736	AT4G31700.1;AT4G31700.2	AT4G31700.1;AT4G31700.2	2987		3.16843	1.20759	AT1G14030.1	AT1G14030.1	238
2.05108	1.17493	AT4G14440.1	AT4G14440.1	2688		2.0375	0.769662	AT4G33640.1;AT4G33640.2	AT4G33640.1;AT4G33640.2	3022		1.64468	-0.622466	AT1G14320.1;AT1G14320.2	AT1G14320.1;AT1G14320.2	241
4.03385	-1.08476	AT4G20760.1;AT4G20760.2	AT4G20760.1;AT4G20760.2	2790		1.58129	1.11855	AT4G36940.1	AT4G36940.1	3087		2.63676	0.939021	AT1G15130.1	AT1G15130.1	257
1.83441	2.11144	AT4G28660.1;AT4G28660.2	AT4G28660.1;AT4G28660.2	2932		1.60623	-1.73783	AT4G39910.1	AT4G39910.1	3142		2.8674	-0.735482	AT1G16350.1	AT1G16350.1	278
2.81356	-0.694437	AT4G28730.1;AT4G28730.2	AT4G28730.1;AT4G28730.2	2935		2.30963	-1.64838	AT5G10010.1	AT5G10010.1	3276		2.52316	0.661657	AT1G17050.1	AT1G17050.1	286
1.99806	-1.53572	AT4G29510.1	AT4G29510.1	2950		2.06999	0.702878	AT5G11580.2;AT5G11580.1	AT5G11580.2;AT5G11580.1	3307		3.12249	0.505801	AT1G17650.2;AT1G17650.1	AT1G17650.2;AT1G17650.1	297
1.89033	-1.20608	AT4G30490.1	AT4G30490.1	2969		3.70993	2.68862	AT5G16240.1	AT5G16240.1	3398		2.62819	0.525341	AT1G17880.1	AT1G17880.1	302
1.96837	2.90593	AT4G38510.4;AT4G38510.3;AT4G38510.2;AT4G38510.1;AT4G38510.5	AT4G38510.4;AT4G38510.3;AT4G38510.2;AT4G38510.1;AT4G38510.5	3113		2.0473	-1.26312	AT5G16590.1;AT3G02880.1	AT5G16590.1	3409		2.06399	-0.422709	AT1G18080.1	AT1G18080.1	306
1.89705	0.825867	AT4G39910.1	AT4G39910.1	3142		3.75443	-0.687928	AT5G19140.1;AT5G19140.2;AT5G19140.3	AT5G19140.1;AT5G19140.2;AT5G19140.3	3452		2.0411	1.45322	AT1G18250.1;AT1G18250.2	AT1G18250.1;AT1G18250.2	310
1.71425	-0.729132	AT5G06460.1	AT5G06460.1	3227		1.95959	-0.621967	AT5G23900.1	AT5G23900.1	3531		2.83754	0.349339	AT1G20020.1;AT1G20020.3;AT1G20020.2	AT1G20020.1;AT1G20020.3;AT1G20020.2	334
2.1407	-1.16627	AT5G16590.1;AT3G02880.1	AT5G16590.1	3409		3.34764	-2.87718	AT5G24540.2;AT5G24550.1;AT5G24540.1	AT5G24540.2;AT5G24550.1;AT5G24540.1	3541		3.24168	0.875793	AT1G20160.1;AT1G20160.2;AT1G20160.3	AT1G20160.1;AT1G20160.2;AT1G20160.3	336
2.42383	-0.526353	AT5G43830.1	AT5G43830.1	3692		2.5094	-1.43116	AT5G51750.1	AT5G51750.1	3816		2.12155	-0.432099	AT1G20200.1	AT1G20200.1	338
2.55718	-0.995868	AT5G51750.1	AT5G51750.1	3816		1.77603	-1.39541	AT5G54180.1	AT5G54180.1	3857		2.37061	-0.653258	AT1G20220.1	AT1G20220.1	339
2.13277	-0.712259	AT5G59890.1;AT5G59890.3;AT5G59890.2	AT5G59890.1;AT5G59890.3;AT5G59890.2	3951		2.94139	-1.88635	AT5G63960.1;AT5G63960.2	AT5G63960.1;AT5G63960.2	4011		4.06173	0.451891	AT1G76030.1;AT1G20260.1	AT1G76030.1;AT1G20260.1	341
2.56629	-1.0816	AT5G63870.2;AT5G63870.1;AT5G63870.3;AT5G10900.1;AT5G10900.3;AT5G10900.2	AT5G63870.2;AT5G63870.1;AT5G63870.3	4009								2.12165	0.744633	AT1G20340.1	AT1G20340.1	342
												1.36038	-0.804184	AT1G21065.1	AT1G21065.1	358
												1.47793	0.416143	AT1G21720.1	AT1G21720.1	374
												3.4691	0.411242	AT1G23190.1	AT1G23190.1	397
												3.78382	0.350931	AT1G24360.1	AT1G24360.1	412
												1.77024	-0.445404	AT1G25350.1;AT1G25350.2	AT1G25350.1;AT1G25350.2	419
												1.20394	1.55413	AT1G26460.1	AT1G26460.1	429
												4.37151	-1.50443	AT1G26880.1;AT1G26880.2	AT1G26880.1;AT1G26880.2	438
												2.18997	-0.905226	AT1G27400.1;AT1G67430.1;AT1G67430.2	AT1G27400.1;AT1G67430.1;AT1G67430.2	446
												2.94165	0.521545	AT1G27450.1;AT1G27450.3	AT1G27450.1;AT1G27450.3	448
												1.84011	0.750528	AT1G28600.1;AT1G28600.2	AT1G28600.1	465
												1.10671	-0.434542	AT1G29150.2;AT1G29150.1	AT1G29150.2;AT1G29150.1	469
												5.23136	-2.28537	AT1G29350.1;AT1G29370.1;AT1G29370.2	AT1G29350.1;AT1G29370.1	472
												1.75123	0.511728	AT1G29660.1	AT1G29660.1	474
												2.94408	-2.75542	AT1G30120.1	AT1G30120.1	485
												2.71386	0.350164	AT1G30530.1	AT1G30530.1	492
												2.86404	-0.556647	AT1G30580.1	AT1G30580.1	494
												2.65688	0.673472	AT1G31180.1;AT1G31180.2	AT1G31180.1;AT1G31180.2	503
												2.72107	0.321669	AT1G32060.1	AT1G32060.1	520
												1.77856	-0.727965	AT1G32470.1	AT1G32470.1	527
												3.26516	-0.508886	AT1G32500.1	AT1G32500.1	528
												1.20687	0.501541	AT1G32580.1;AT2G35240.1	AT1G32580.1;AT2G35240.1	531
												2.06353	-0.69885	AT1G33140.1;AT1G33120.1	AT1G33140.1;AT1G33120.1	537
												1.59225	-0.787286	AT1G33990.1	AT1G33990.1	545
												1.46713	-1.20979	AT1G35160.1;AT1G35160.2	AT1G35160.1;AT1G35160.2	550
												3.65247	0.668307	AT1G41830.1	AT1G41830.1	568
												2.56163	0.201151	AT1G43670.1	AT1G43670.1	575
												1.01277	1.26495	AT1G45201.2;AT1G45201.1;AT1G45201.3	AT1G45201.2;AT1G45201.1;AT1G45201.3	587
												2.76488	-1.56552	AT1G48630.1	AT1G48630.1	614
												3.09307	0.976767	AT1G49660.1	AT1G49660.1	630
												0.922693	-0.573189	AT1G49820.1	AT1G49820.1	635
												2.33158	-1.78114	AT1G52380.4;AT1G52380.3;AT1G52380.2;AT1G52380.1	AT1G52380.4;AT1G52380.3;AT1G52380.2;AT1G52380.1	672
												2.3403	0.586002	AT1G52510.1;AT1G52510.2	AT1G52510.1;AT1G52510.2	675
												2.28589	0.742535	AT1G52670.1	AT1G52670.1	677
												2.48601	0.690754	AT1G53240.1	AT1G53240.1	683
												2.22905	-1.31408	AT1G53580.1;AT1G53580.2	AT1G53580.1;AT1G53580.2	689
												2.19721	0.380195	AT1G56190.2;AT1G56190.1	AT1G56190.2;AT1G56190.1	729
												2.38774	0.682338	AT1G56450.1	AT1G56450.1	733
												2.28273	0.339513	AT1G57720.2;AT1G57720.1	AT1G57720.2;AT1G57720.1	738
												1.57693	-0.683883	AT1G59359.1;AT1G58983.1;AT1G58684.1;AT1G58380.1	AT1G59359.1;AT1G58983.1;AT1G58684.1;AT1G58380.1	744
												1.18333	0.588871	AT1G59960.1;AT1G59950.1	AT1G59960.1	754
												1.70272	-0.534247	AT1G60710.1;AT1G60680.2;AT1G60750.1	AT1G60710.1	761
												1.89531	1.26911	AT1G62600.1;AT1G62600.2;AT1G63390.1	AT1G62600.1;AT1G62600.2	781
												2.10156	0.548359	AT1G65980.1;AT1G65980.2;AT1G65970.1;AT1G60740.1	AT1G65980.1	824
												1.44862	0.554131	AT1G67680.1;AT1G67650.1	AT1G67680.1	846
												1.59444	0.403653	AT1G67700.4;AT1G67700.1;AT1G67700.5;AT1G67700.2;AT1G67700.3	AT1G67700.4;AT1G67700.1;AT1G67700.5;AT1G67700.2;AT1G67700.3	847
												1.83951	0.237976	AT1G69740.3;AT1G69740.2;AT1G69740.1	AT1G69740.3;AT1G69740.2;AT1G69740.1	868
												2.1818	-0.352432	AT1G69830.1	AT1G69830.1	870
												3.49945	-0.542685	AT1G70310.1	AT1G70310.1	872
												1.26646	0.843137	AT1G70320.1	AT1G70320.1	873
												2.54199	-1.06341	AT1G70890.1;AT1G70850.3;AT1G70850.1	AT1G70890.1	884
												1.34381	0.396639	AT1G73230.1	AT1G73230.1	926
												2.18586	-1.07992	AT1G74100.1	AT1G74100.1	941
												4.36655	0.340673	AT1G74260.1	AT1G74260.1	944
												1.93805	-0.33372	AT1G74910.1;AT1G74910.2;AT1G74910.3	AT1G74910.1;AT1G74910.2;AT1G74910.3	953
												3.73663	0.384988	AT1G74920.1;AT1G74920.2	AT1G74920.1;AT1G74920.2	954
												0.914141	0.527515	AT1G76450.1	AT1G76450.1	980
												1.9559	-1.07616	AT1G77490.2;AT1G77490.1;AT2G18140.1;AT2G18150.1	AT1G77490.2;AT1G77490.1	995
												1.26891	1.23514	AT1G77710.1	AT1G77710.1	1000
												3.03074	0.274312	AT1G78570.1	AT1G78570.1	1013
												1.78667	0.303804	AT1G79550.2;AT1G79550.1	AT1G79550.2;AT1G79550.1	1040
												1.76357	0.242064	AT1G79930.1;AT1G79930.2	AT1G79930.1;AT1G79930.2	1050
												1.57394	-0.540981	AT1G80460.2;AT1G80460.1	AT1G80460.2;AT1G80460.1	1058
												2.25936	0.463355	AT1G80560.1	AT1G80560.1	1061
												1.82076	0.748713	AT2G01290.1	AT2G01290.1	1068
												2.20567	-0.940302	AT2G01490.2;AT2G01490.1	AT2G01490.2;AT2G01490.1	1070
												3.30618	-1.41607	AT2G03800.1;AT2G03800.2	AT2G03800.1;AT2G03800.2	1097
												5.02835	-0.930908	AT2G05220.2;AT2G05220.1;AT3G10610.1;AT2G04390.1	AT2G05220.2;AT2G05220.1;AT3G10610.1;AT2G04390.1	1116
												4.87578	-1.27632	AT2G05840.1;AT2G05840.2;AT2G05840.3	AT2G05840.1;AT2G05840.2;AT2G05840.3	1121
												1.8848	0.402952	AT2G05920.1	AT2G05920.1	1122
												3.25962	-0.507807	ATMG01190.1;AT2G07698.1	ATMG01190.1;AT2G07698.1	1132
												2.15646	0.335567	AT2G13360.3;AT2G13360.2;AT2G13360.1	AT2G13360.3;AT2G13360.2;AT2G13360.1	1136
												1.42066	0.390921	AT2G13440.1	AT2G13440.1	1137
												2.56292	0.454709	AT2G16950.2;AT2G16950.1	AT2G16950.2;AT2G16950.1	1160
												1.50663	0.329303	AT2G17265.1	AT2G17265.1	1166
												2.04216	0.450211	AT2G17340.1	AT2G17340.1	1169
												1.07666	-0.413811	AT5G07090.3;AT5G07090.2;AT2G17360.1;AT5G07090.1;AT2G17360.2	AT5G07090.3;AT5G07090.2;AT2G17360.1;AT5G07090.1;AT2G17360.2	1170
												3.3344	2.09785	AT2G17380.1;AT4G35410.1	AT2G17380.1;AT4G35410.1	1171
												1.96186	-0.902641	AT2G18020.1;AT3G51190.1	AT2G18020.1	1184
												2.23469	-0.565194	AT2G18040.1	AT2G18040.1	1185
												0.799407	-1.01492	AT2G19480.3;AT2G19480.2;AT2G19480.1	AT2G19480.3;AT2G19480.2;AT2G19480.1	1194
												2.83608	-0.976129	AT2G20760.1;AT3G51890.1	AT2G20760.1	1221
												3.30627	0.969578	AT2G20890.1	AT2G20890.1	1225
												1.666	1.38668	AT2G20900.3;AT2G20900.2;AT2G20900.4;AT2G20900.1	AT2G20900.3;AT2G20900.2;AT2G20900.4;AT2G20900.1	1226
												2.81809	0.219319	AT2G21170.1;AT2G21170.3;AT2G21170.2	AT2G21170.1;AT2G21170.3;AT2G21170.2	1231
												3.22201	0.749434	AT2G22780.1	AT2G22780.1	1261
												1.66324	0.681037	AT2G22990.4;AT2G22990.1;AT2G22990.3;AT2G22990.6;AT2G22990.2;AT2G22990.5	AT2G22990.4;AT2G22990.1;AT2G22990.3;AT2G22990.6;AT2G22990.2;AT2G22990.5	1265
												1.13285	-0.403485	AT2G24060.1	AT2G24060.1	1280
												4.42405	0.428226	AT2G24270.3;AT2G24270.1;AT2G24270.4;AT2G24270.2	AT2G24270.3;AT2G24270.1;AT2G24270.4;AT2G24270.2	1283
												1.65667	1.15949	AT2G24580.1	AT2G24580.1	1287
												1.54422	0.775792	AT2G25280.1	AT2G25280.1	1295
												2.12557	0.416018	AT2G26080.1	AT2G26080.1	1310
												2.15422	-0.999238	AT2G27450.3;AT2G27450.1;AT2G27450.2	AT2G27450.3;AT2G27450.1;AT2G27450.2	1333
												2.13022	0.554744	AT2G28605.1	AT2G28605.1	1351
												1.86691	0.253314	AT2G30200.1;AT2G30200.2	AT2G30200.1;AT2G30200.2	1376
												2.57543	0.819477	AT2G31670.1	AT2G31670.1	1395
												3.95196	0.829961	AT2G31750.1;AT2G31750.2	AT2G31750.1;AT2G31750.2	1397
												3.33737	0.421325	AT2G31790.1	AT2G31790.1	1398
												3.10917	1.03625	AT2G32500.2	AT2G32500.2	1408
												2.04598	1.04638	AT2G33040.1	AT2G33040.1	1415
												1.82805	-0.62269	AT2G34310.5;AT2G34310.7;AT2G34310.6;AT2G34310.4;AT2G34310.3;AT2G34310.2;AT2G34310.1	AT2G34310.5;AT2G34310.7;AT2G34310.6;AT2G34310.4;AT2G34310.3;AT2G34310.2;AT2G34310.1	1432
												2.56768	-0.780479	AT2G36160.1	AT2G36160.1	1474
												1.75435	0.398812	AT2G36250.3;AT2G36250.2;AT2G36250.1;AT2G36250.4	AT2G36250.3;AT2G36250.2;AT2G36250.1;AT2G36250.4	1477
												3.35585	0.962189	AT2G36310.1	AT2G36310.1	1478
												2.79945	0.418851	AT2G36530.1;AT2G36530.2	AT2G36530.1;AT2G36530.2	1482
												2.82477	0.481609	AT2G37220.1	AT2G37220.1	1491
												4.80439	-1.71555	AT2G38010.3;AT2G38010.1;AT2G38010.2;AT1G07380.1;AT1G07380.2	AT2G38010.3;AT2G38010.1;AT2G38010.2	1503
												1.06902	1.14765	AT2G38410.1	AT2G38410.1	1511
												2.21395	-1.14129	AT2G38860.2;AT2G38860.1;AT2G38860.3	AT2G38860.2;AT2G38860.1;AT2G38860.3	1520
												2.53754	-0.995511	AT2G39080.1	AT2G39080.1	1522
												1.73151	0.523273	AT2G39730.1	AT2G39730.1	1528
												1.89074	0.249791	AT2G40490.1	AT2G40490.1	1540
												2.59671	-0.373526	AT2G40840.1	AT2G40840.1	1546
												0.926339	1.00313	AT2G41100.4;AT2G41100.1;AT2G41100.7;AT2G41100.6;AT2G41100.3;AT2G41100.2;AT2G41100.5	AT2G41100.4;AT2G41100.1;AT2G41100.7;AT2G41100.6;AT2G41100.3;AT2G41100.2	1549
												4.77529	3.10508	AT2G42690.1	AT2G42690.1	1576
												1.034	1.71872	AT2G43100.1	AT2G43100.1	1584
												3.26505	-0.650707	AT2G43945.1	AT2G43945.1	1606
												3.54927	0.513128	AT2G44100.2;AT2G44100.1	AT2G44100.2;AT2G44100.1	1612
												2.80541	0.271945	AT2G44160.1	AT2G44160.1	1615
												3.3178	0.517092	AT2G45710.1;AT3G61110.1;AT3G61111.2;AT3G61111.1	AT2G45710.1;AT3G61110.1	1637
												1.44575	0.317341	AT2G45770.1	AT2G45770.1	1640
												1.63642	0.676977	AT2G46370.3;AT2G46370.2;AT2G46370.1;AT2G46370.4	AT2G46370.3;AT2G46370.2;AT2G46370.1;AT2G46370.4	1648
												2.2124	-0.561577	AT2G47110.1;AT2G47110.2;AT1G23410.1	AT2G47110.1;AT2G47110.2;AT1G23410.1	1655
												2.42393	0.224342	AT2G47390.1	AT2G47390.1	1659
												3.42003	-0.878185	AT2G47610.1	AT2G47610.1	1665
												1.92332	-0.951775	AT3G01520.1	AT3G01520.1	1689
												2.40743	0.441796	AT3G02530.1	AT3G02530.1	1706
												1.15637	0.35384	AT3G02870.1;AT3G02870.3;AT3G02870.2	AT3G02870.1;AT3G02870.3;AT3G02870.2	1719
												1.9188	-0.26571	AT3G03250.1;AT3G03250.3;AT3G03250.2	AT3G03250.1;AT3G03250.3;AT3G03250.2	1722
												2.44529	0.249471	AT3G03710.1;AT2G47220.1	AT3G03710.1	1727
												1.89791	0.347856	AT3G03780.3;AT3G03780.2;AT3G03780.1	AT3G03780.3;AT3G03780.2;AT3G03780.1	1728
												1.08087	1.20725	AT3G03900.3;AT3G03900.2;AT3G03900.1	AT3G03900.3;AT3G03900.2;AT3G03900.1	1730
												1.89465	0.729095	AT3G03980.1;AT5G18210.1;AT5G18210.2	AT3G03980.1	1734
												1.57858	0.276545	AT3G04550.1	AT3G04550.1	1742
												2.98459	0.645527	AT3G04650.1	AT3G04650.1	1745
												1.98717	0.31089	AT3G04790.1	AT3G04790.1	1750
												1.98377	-0.484446	AT3G04870.4;AT3G04870.3;AT3G04870.2;AT3G04870.1	AT3G04870.4;AT3G04870.3;AT3G04870.2;AT3G04870.1	1753
												2.75452	0.45415	AT3G05350.1	AT3G05350.1	1763
												2.04445	-1.53359	AT3G05590.1;AT3G05590.3;AT3G05590.2;AT2G47570.1	AT3G05590.1;AT3G05590.3;AT3G05590.2	1768
												3.77839	-0.652718	AT3G05900.1;AT3G05900.2	AT3G05900.1;AT3G05900.2	1773
												1.78893	1.13533	AT3G05970.1	AT3G05970.1	1775
												2.46914	0.561391	AT3G06483.1	AT3G06483.1	1780
												1.42781	-1.34544	AT3G06930.1;AT3G06930.2	AT3G06930.1;AT3G06930.2	1792
												3.64133	-2.08098	AT3G07630.3;AT3G07630.2;AT3G07630.1	AT3G07630.3;AT3G07630.2;AT3G07630.1	1805
												2.40997	0.388894	AT3G08030.2;AT3G08030.1	AT3G08030.2;AT3G08030.1	1816
												2.11827	-0.538919	AT3G08740.1	AT3G08740.1	1821
												2.0264	0.816254	AT3G08947.1;AT3G08947.2	AT3G08947.1;AT3G08947.2	1825
												2.23495	-0.204853	AT3G09440.4;AT3G09440.3;AT3G09440.2;AT3G09440.1	AT3G09440.4;AT3G09440.3;AT3G09440.2;AT3G09440.1	1834
												1.42998	0.416913	AT3G10350.1;AT3G10350.2;AT5G60730.1	AT3G10350.1;AT3G10350.2	1851
												2.04248	0.369875	AT3G10850.1	AT3G10850.1	1864
												1.61634	1.87908	AT3G11930.1;AT3G11930.2;AT3G11930.4;AT3G11930.3	AT3G11930.1;AT3G11930.2;AT3G11930.4;AT3G11930.3	1884
												1.26109	0.479128	AT3G11940.2;AT3G11940.1	AT3G11940.2;AT3G11940.1	1885
												1.92072	0.541271	AT3G12050.1;AT3G12050.2	AT3G12050.1;AT3G12050.2	1886
												2.45265	0.289374	AT3G12780.1	AT3G12780.1	1903
												2.33862	0.386023	AT3G13860.1	AT3G13860.1	1926
												3.98644	-0.484101	AT3G13930.1	AT3G13930.1	1929
												2.07344	0.791914	AT3G14010.4;AT3G14010.3;AT3G14010.2;AT3G14010.1;AT3G14010.5	AT3G14010.4;AT3G14010.3;AT3G14010.2;AT3G14010.1;AT3G14010.5	1930
												3.43456	0.664278	AT3G14067.1	AT3G14067.1	1931
												2.95354	0.675157	AT3G14390.1	AT3G14390.1	1940
												3.4625	0.324911	AT3G14420.2;AT3G14420.1;AT3G14420.4;AT3G14420.3;AT3G14420.5;AT3G14420.6;AT4G18360.3	AT3G14420.2;AT3G14420.1;AT3G14420.4;AT3G14420.3;AT3G14420.5;AT3G14420.6	1942
												2.30433	0.533294	AT3G14930.1;AT3G14930.2;AT3G14930.3	AT3G14930.1;AT3G14930.2;AT3G14930.3	1947
												3.09303	0.644822	AT3G15690.2;AT3G15690.1;AT3G15690.3	AT3G15690.2	1966
												1.76689	0.38042	AT3G15730.1	AT3G15730.1	1967
												1.09451	0.431636	AT3G16370.1	AT3G16370.1	1983
												1.44644	0.425479	AT3G16520.3;AT3G16520.2;AT3G16520.1	AT3G16520.3;AT3G16520.2;AT3G16520.1	1989
												1.99186	0.9384	AT3G16760.1;AT3G16760.2	AT3G16760.1;AT3G16760.2	1993
												1.58119	-0.712719	AT3G16780.1	AT3G16780.1	1994
												1.87365	0.493567	AT3G16910.1	AT3G16910.1	1997
												3.86001	-0.257124	AT3G17390.1	AT3G17390.1	2003
												1.96376	0.699439	AT3G17820.1	AT3G17820.1	2006
												2.94289	-0.516262	AT3G18060.1;AT2G01330.1	AT3G18060.1	2015
												2.44384	-0.530037	AT3G18130.1	AT3G18130.1	2017
												2.22992	0.452497	AT3G18490.1	AT3G18490.1	2023
												3.25187	0.214858	AT3G18780.2;AT3G18780.3;AT3G18780.1	AT3G18780.2;AT3G18780.3;AT3G18780.1	2028
												1.47349	0.831669	AT3G18890.1	AT3G18890.1	2031
												2.43882	1.47718	AT3G19130.1	AT3G19130.1	2036
												4.00388	0.709694	AT3G20790.1	AT3G20790.1	2058
												1.73009	0.943323	AT3G21360.1	AT3G21360.1	2067
												1.87146	0.963939	AT3G21790.1	AT3G21790.1	2071
												2.92116	-1.31058	AT3G22230.1;AT2G32220.1	AT3G22230.1	2080
												2.7504	0.44459	AT3G22960.1	AT3G22960.1	2092
												2.49615	0.541147	AT3G23490.3;AT3G23490.2;AT3G23490.1	AT3G23490.3;AT3G23490.2;AT3G23490.1	2097
												2.93705	0.486953	AT3G23810.1	AT3G23810.1	2104
												3.08279	-0.767899	AT3G24830.1	AT3G24830.1	2115
												2.50363	1.59007	AT3G25770.1	AT3G25770.1	2124
												1.3826	0.431079	AT3G25800.1;AT3G25800.3;AT3G25800.2	AT3G25800.1;AT3G25800.3;AT3G25800.2	2125
												2.99522	0.343696	AT3G25860.1	AT3G25860.1	2126
												1.24218	-0.477668	AT3G25920.1	AT3G25920.1	2127
												1.7729	0.417273	AT3G26030.1	AT3G26030.1	2129
												2.23129	-0.894422	AT3G28300.1;AT3G28290.1	AT3G28300.1;AT3G28290.1	2160
												2.37928	-0.755391	AT3G28940.1	AT3G28940.1	2167
												3.15352	0.907528	AT3G29200.1	AT3G29200.1	2171
												2.69304	0.591222	AT3G42050.1	AT3G42050.1	2181
												2.66945	0.435825	AT3G43300.2;AT3G43300.3;AT3G43300.1	AT3G43300.2;AT3G43300.3;AT3G43300.1	2184
												1.27576	-2.38604	AT3G44100.1	AT3G44100.1	2189
												2.95778	-0.774984	AT5G62300.2;AT5G62300.1;AT3G45030.1	AT5G62300.2;AT5G62300.1;AT3G45030.1	2205
												4.77715	1.81802	AT3G45140.1;AT3G45140.2;AT3G22400.1	AT3G45140.1;AT3G45140.2	2206
												1.04272	-1.14901	AT3G46100.1	AT3G46100.1	2219
												2.16439	2.14629	AT3G46940.1;AT3G46940.2	AT3G46940.1;AT3G46940.2	2231
												2.15316	0.234337	AT3G46970.1	AT3G46970.1	2233
												1.63155	-0.859592	AT3G47370.3;AT3G47370.2;AT3G47370.1	AT3G47370.3;AT3G47370.2;AT3G47370.1	2237
												1.84868	0.410964	AT3G47520.1	AT3G47520.1	2241
												1.78903	0.385479	AT3G48730.1	AT3G48730.1	2262
												2.51544	0.500432	AT3G48870.2;AT3G48870.4;AT3G48870.3;AT3G48870.1;AT3G45450.1	AT3G48870.2;AT3G48870.4;AT3G48870.3;AT3G48870.1	2265
												3.36775	-0.466753	AT3G49010.7;AT3G49010.6;AT3G49010.3;AT3G49010.2;AT3G49010.1;AT3G49010.4;AT3G49010.5;AT3G48960.1	AT3G49010.7;AT3G49010.6;AT3G49010.3;AT3G49010.2;AT3G49010.1;AT3G49010.4;AT3G49010.5	2269
												4.81453	-2.10829	AT3G49080.1	AT3G49080.1	2270
												2.55054	-0.797899	AT3G50270.1	AT3G50270.1	2284
												1.50496	0.849648	AT3G50820.1	AT3G50820.1	2290
												2.50424	0.358497	AT3G51260.1;AT3G51260.2	AT3G51260.1;AT3G51260.2	2296
												1.83335	-0.363865	AT3G51800.3;AT3G51800.1;AT3G51800.2	AT3G51800.3;AT3G51800.1;AT3G51800.2	2301
												1.79909	0.701271	AT3G51840.1	AT3G51840.1	2302
												2.15086	0.844968	AT3G52500.1	AT3G52500.1	2313
												0.895413	0.588057	AT3G52560.2;AT3G52560.3	AT3G52560.2;AT3G52560.3	2315
												1.1026	0.41226	AT3G52840.2;AT3G52840.1;AT1G45130.2	AT3G52840.2;AT3G52840.1	2321
												1.87641	-0.238594	AT3G52930.1	AT3G52930.1	2324
												2.49462	2.03364	AT3G53130.1	AT3G53130.1	2329
												2.81905	-0.407404	AT3G53430.1	AT3G53430.1	2333
												2.38801	-0.491181	AT3G53870.1	AT3G53870.1	2341
												3.78133	1.19055	AT3G54900.1	AT3G54900.1	2363
												2.92429	-0.600117	AT3G55260.1	AT3G55260.1	2375
												4.02089	0.598438	AT3G55440.1	AT3G55440.1	2380
												2.03111	-0.986509	AT3G56340.1	AT3G56340.1	2399
												3.70642	0.688003	AT3G56650.1	AT3G56650.1	2402
												1.86197	0.458876	AT3G57610.1	AT3G57610.1	2414
												1.18378	-0.346115	AT3G58730.1	AT3G58730.1	2431
												1.11769	-1.55377	AT3G58990.1	AT3G58990.1	2433
												2.89774	0.503148	AT3G59020.1;AT3G59020.2	AT3G59020.1;AT3G59020.2	2434
												0.992606	0.524286	AT3G59980.1	AT3G59980.1	2445
												1.2836	-0.79964	AT3G60210.1	AT3G60210.1	2450
												1.25645	-0.732992	AT3G60245.1;AT3G10950.1	AT3G60245.1	2452
												1.67242	-0.766909	AT3G60450.1;AT3G60450.2	AT3G60450.1;AT3G60450.2	2457
												2.83042	0.389403	AT3G60750.1;AT3G60750.2	AT3G60750.1;AT3G60750.2	2459
												2.40429	0.465511	AT3G60820.3;AT3G60820.2;AT3G60820.1	AT3G60820.3;AT3G60820.2;AT3G60820.1	2462
												2.27753	-0.329151	AT3G61440.1;AT3G61440.4;AT3G61440.2;AT3G61440.3	AT3G61440.1;AT3G61440.4	2475
												2.1945	-1.59835	AT3G61540.1	AT3G61540.1	2478
												2.06552	0.851609	AT3G62240.1;AT2G47090.5;AT2G47090.4;AT2G47090.2;AT2G47090.3;AT2G47090.1	AT3G62240.1;AT2G47090.5;AT2G47090.4;AT2G47090.2;AT2G47090.3;AT2G47090.1	2488
												2.35552	-0.791544	AT3G62870.1	AT3G62870.1	2497
												2.77807	0.322939	AT3G63140.1	AT3G63140.1	2503
												1.47633	0.534413	AT3G63190.1	AT3G63190.1	2506
												1.3291	-1.05179	AT3G63250.2;AT3G63250.3;AT3G63250.1	AT3G63250.2;AT3G63250.3;AT3G63250.1	2507
												1.86484	-0.398507	AT4G00490.1	AT4G00490.1	2516
												1.76469	0.444846	AT4G01070.1;AT4G01070.2	AT4G01070.1;AT4G01070.2	2526
												2.84867	0.794497	AT4G01690.1;AT4G01690.2	AT4G01690.1;AT4G01690.2	2535
												1.43149	-0.464174	AT4G02120.1;AT4G02120.2;AT4G02120.4;AT4G02120.3;AT4G02120.5	AT4G02120.1;AT4G02120.2;AT4G02120.4;AT4G02120.3;AT4G02120.5	2545
												1.45529	-1.0057	AT4G02230.1	AT4G02230.1	2547
												2.25277	0.41614	AT4G03520.1;AT4G03520.2	AT4G03520.1;AT4G03520.2	2574
												2.04099	0.305431	AT4G04350.1	AT4G04350.1	2579
												2.10932	0.370819	AT4G04640.1	AT4G04640.1	2581
												3.368	0.492267	AT4G05160.1	AT4G05160.1	2588
												1.58959	-0.793837	AT4G05420.1;AT4G05420.2	AT4G05420.1;AT4G05420.2	2592
												2.69962	1.37473	AT4G08920.1	AT4G08920.1	2602
												3.34412	0.428806	AT4G10320.1;AT3G23145.1	AT4G10320.1	2623
												0.791352	-1.49805	AT4G10450.1;AT4G10450.2	AT4G10450.1;AT4G10450.2	2625
												2.97547	-0.737272	AT4G11010.1	AT4G11010.1	2631
												3.41748	-1.29969	AT4G11260.1	AT4G11260.1	2635
												3.05099	-0.614558	AT4G11600.1	AT4G11600.1	2638
												1.64572	0.748035	AT5G20160.3;AT5G20160.1;AT4G12600.1;AT5G20160.2;AT4G12600.2	AT5G20160.3;AT5G20160.1;AT4G12600.1;AT5G20160.2;AT4G12600.2	2652
												3.22462	1.05928	AT4G13010.1	AT4G13010.1	2660
												2.32891	0.332661	AT4G13930.1	AT4G13930.1	2677
												3.50827	0.731729	AT4G14030.2;AT4G14030.1	AT4G14030.2;AT4G14030.1	2679
												1.95532	0.590616	AT4G14040.1	AT4G14040.1	2680
												1.40953	0.81734	AT4G14440.1	AT4G14440.1	2688
												3.26026	-1.98444	AT4G15000.2;AT4G15000.1	AT4G15000.2;AT4G15000.1	2700
												1.8897	0.743854	AT4G15550.1	AT4G15550.1	2710
												1.06506	-1.46612	AT4G16060.1	AT4G16060.1	2715
												2.97749	0.59959	AT4G16143.2;AT4G16143.1	AT4G16143.2;AT4G16143.1	2717
												2.72252	0.532351	AT4G16155.1	AT4G16155.1	2718
												1.5657	-0.722323	AT4G16720.1;AT4G17390.1	AT4G16720.1;AT4G17390.1	2727
												1.88913	1.3739	AT4G17260.1	AT4G17260.1	2740
												2.56568	0.53927	AT4G17520.1	AT4G17520.1	2747
												1.80503	0.232608	AT4G18810.1;AT4G18810.2	AT4G18810.1;AT4G18810.2	2767
												1.4468	0.368732	AT4G19170.1	AT4G19170.1	2773
												3.52372	0.42969	AT4G20360.2;AT4G20360.1	AT4G20360.2;AT4G20360.1	2787
												1.11027	-0.681511	AT4G20760.1;AT4G20760.2	AT4G20760.1;AT4G20760.2	2790
												3.16458	0.871893	AT4G21990.1;AT4G21990.2	AT4G21990.1;AT4G21990.2	2813
												2.44453	0.414672	AT4G22930.2;AT4G22930.1	AT4G22930.2;AT4G22930.1	2825
												1.78991	0.682972	AT4G23100.1;AT4G23100.3;AT4G23100.2	AT4G23100.1;AT4G23100.3;AT4G23100.2	2828
												2.13109	0.668209	AT4G23600.1;AT4G23600.3;AT4G23600.2	AT4G23600.1;AT4G23600.3;AT4G23600.2	2832
												2.02133	1.10133	AT4G23690.1	AT4G23690.1	2836
												2.14484	-0.967671	AT4G24510.1	AT4G24510.1	2849
												5.39179	0.374359	AT4G24620.1;AT4G24620.2	AT4G24620.1;AT4G24620.2	2851
												1.13583	0.58563	AT4G24940.1	AT4G24940.1	2860
												1.93945	-0.508502	AT4G25900.1	AT4G25900.1	2877
												2.04354	0.532279	AT4G26500.1	AT4G26500.1	2890
												2.02847	0.214275	AT4G26530.3;AT4G26530.2;AT4G26530.1	AT4G26530.3;AT4G26530.2;AT4G26530.1	2892
												1.03947	1.16679	AT4G26630.2;AT4G26630.1	AT4G26630.2;AT4G26630.1	2894
												2.37213	-0.777775	AT4G27090.1	AT4G27090.1	2911
												1.87977	-0.801666	AT4G27520.1	AT4G27520.1	2920
												2.8483	0.4327	AT4G27560.1;AT3G29630.2;AT3G29630.1	AT4G27560.1	2921
												1.70833	0.453283	AT5G53300.4;AT5G53300.2;AT5G53300.1;AT4G27960.1;AT4G27960.2;AT5G41700.5;AT5G41700.2;AT5G41700.1;AT5G41700.4;AT5G53300.3;AT5G41700.3	AT5G53300.4;AT5G53300.2;AT5G53300.1;AT4G27960.1;AT4G27960.2;AT5G41700.5;AT5G41700.2;AT5G41700.1;AT5G41700.4;AT5G53300.3;AT5G41700.3	2924
												1.77022	2.10752	AT4G28660.1;AT4G28660.2	AT4G28660.1;AT4G28660.2	2932
												3.67667	0.666909	AT4G29220.1	AT4G29220.1	2944
												1.62996	-1.11593	AT4G29510.1	AT4G29510.1	2950
												1.63772	-0.804748	AT4G29590.1	AT4G29590.1	2951
												1.45852	0.479705	AT4G29680.1	AT4G29680.1	2953
												2.61656	0.399689	AT4G30310.2;AT4G30310.4;AT4G30310.1;AT4G30310.3	AT4G30310.2;AT4G30310.4;AT4G30310.1;AT4G30310.3	2968
												2.82339	0.66952	AT4G30720.1	AT4G30720.1	2974
												1.42086	0.369235	AT4G30920.1	AT4G30920.1	2978
												1.42246	-0.579401	AT4G31480.9;AT4G31480.8;AT4G31480.7;AT4G31480.5;AT4G31480.4;AT4G31480.2;AT4G31480.1;AT4G31480.6;AT4G31480.3	AT4G31480.9;AT4G31480.8;AT4G31480.7;AT4G31480.5;AT4G31480.4;AT4G31480.2;AT4G31480.1;AT4G31480.6;AT4G31480.3	2984
												3.20661	0.323889	AT4G31530.1;AT4G31530.2	AT4G31530.1;AT4G31530.2	2986
												1.34977	-0.679055	AT4G31700.1;AT4G31700.2	AT4G31700.1;AT4G31700.2	2987
												1.99039	-0.320684	AT4G31990.4;AT4G31990.2;AT4G31990.1;AT4G31990.3	AT4G31990.4;AT4G31990.2;AT4G31990.1;AT4G31990.3	2993
												2.19797	-0.318039	AT4G33030.1	AT4G33030.1	3010
												2.43257	0.91339	AT4G33640.1;AT4G33640.2	AT4G33640.1;AT4G33640.2	3022
												1.80769	0.685585	AT4G33650.1;AT4G33650.2	AT4G33650.1;AT4G33650.2	3023
												1.90304	0.656166	AT4G33670.1	AT4G33670.1	3024
												2.90461	0.551537	AT4G33760.1;AT4G33760.2	AT4G33760.1;AT4G33760.2	3026
												2.01913	0.287317	AT4G34090.3;AT4G34090.1;AT4G34090.2	AT4G34090.3;AT4G34090.1;AT4G34090.2	3030
												2.71016	0.474665	AT4G34110.1;AT2G15500.1	AT4G34110.1	3031
												1.89813	-0.343	AT4G34490.1;AT4G34490.2	AT4G34490.1;AT4G34490.2	3044
												2.31562	-1.3251	AT4G35310.2;AT4G35310.1;AT4G38230.4;AT4G38230.3;AT4G38230.2;AT4G38230.1	AT4G35310.2;AT4G35310.1;AT4G38230.4;AT4G38230.3;AT4G38230.2	3061
												1.97567	0.559149	AT4G35890.1;AT4G35890.2	AT4G35890.1;AT4G35890.2	3071
												2.4329	-1.24104	AT4G36020.1;AT4G36020.3;AT4G36020.2	AT4G36020.1;AT4G36020.3;AT4G36020.2	3072
												2.75887	-0.91599	AT4G36130.1	AT4G36130.1	3073
												1.54402	1.28032	AT4G36940.1	AT4G36940.1	3087
												5.81331	4.13517	AT4G38510.4;AT4G38510.3;AT4G38510.2;AT4G38510.1;AT4G38510.5	AT4G38510.4;AT4G38510.3;AT4G38510.2;AT4G38510.1;AT4G38510.5	3113
												2.02544	-1.64242	AT4G39280.2;AT4G39280.1	AT4G39280.2;AT4G39280.1	3132
												1.66039	0.490905	AT4G39800.1	AT4G39800.1	3140
												1.84278	1.22529	AT4G39910.1	AT4G39910.1	3142
												2.317	-0.864388	AT5G01410.2;AT5G01410.1	AT5G01410.2;AT5G01410.1	3151
												2.06111	-0.522003	AT5G02870.2;AT5G02870.1	AT5G02870.2;AT5G02870.1	3170
												2.22992	0.470699	AT5G03300.1;AT5G03300.3;AT5G03300.2	AT5G03300.1;AT5G03300.3;AT5G03300.2	3176
												2.8916	0.34539	AT5G03940.1	AT5G03940.1	3190
												2.05146	-0.243599	AT5G04590.1	AT5G04590.1	3200
												4.39066	-1.09726	AT5G04740.1;AT5G04740.2	AT5G04740.1	3202
												3.20834	0.739619	AT5G05270.2;AT5G05270.1	AT5G05270.2;AT5G05270.1	3209
												3.05897	0.771098	AT5G06690.3;AT5G06690.1;AT5G06690.4;AT5G06690.2	AT5G06690.3;AT5G06690.1;AT5G06690.4;AT5G06690.2	3230
												1.95763	-1.12935	AT5G08410.1;AT5G08410.2	AT5G08410.1;AT5G08410.2	3253
												1.72307	0.796857	AT5G08530.1	AT5G08530.1	3257
												2.17938	0.463718	AT5G08570.3;AT5G08570.2;AT5G08570.1;AT3G25960.1;AT3G04050.1;AT3G55650.1	AT5G08570.3;AT5G08570.2;AT5G08570.1	3259
												1.39191	0.419197	AT5G08640.2;AT5G08640.1	AT5G08640.2;AT5G08640.1	3261
												3.13008	0.537008	AT5G09660.2;AT5G09660.1;AT5G09660.5;AT5G09660.3;AT5G09660.4	AT5G09660.2;AT5G09660.1;AT5G09660.5;AT5G09660.3;AT5G09660.4	3270
												5.36358	-2.46564	AT5G10010.1	AT5G10010.1	3276
												1.99568	0.468063	AT5G10540.1	AT5G10540.1	3286
												3.46597	-0.877834	AT5G11450.1;AT5G11450.2	AT5G11450.1;AT5G11450.2	3302
												1.89418	1.08292	AT5G11490.2;AT5G11490.1;AT5G11490.3	AT5G11490.2;AT5G11490.1;AT5G11490.3	3304
												2.27737	0.694881	AT5G11580.2;AT5G11580.1	AT5G11580.2;AT5G11580.1	3307
												1.62893	0.379544	AT5G11670.1;AT5G25880.3;AT5G25880.2;AT5G25880.1	AT5G11670.1	3308
												1.78739	0.532825	AT5G11680.1	AT5G11680.1	3309
												2.87743	-0.340471	AT5G11880.1	AT5G11880.1	3313
												1.73789	0.820174	AT5G12190.1	AT5G12190.1	3320
												1.9982	-0.383954	AT5G13030.1	AT5G13030.1	3331
												1.59058	0.317155	AT5G14260.3;AT5G14260.2;AT5G14260.1;AT5G14260.4	AT5G14260.3;AT5G14260.2;AT5G14260.1;AT5G14260.4	3364
												2.28717	-0.754702	AT5G14320.1;AT5G14320.2	AT5G14320.1;AT5G14320.2	3365
												2.21415	-1.11755	AT5G14920.1	AT5G14920.1	3377
												1.55514	-0.506047	AT5G15200.1;AT5G15200.2;AT5G39850.1	AT5G15200.1;AT5G15200.2	3379
												1.86662	0.564031	AT5G16050.2;AT5G16050.1	AT5G16050.2;AT5G16050.1	3394
												2.00911	-1.57629	AT5G16590.1;AT3G02880.1	AT5G16590.1	3409
												2.40349	-0.285252	AT5G16715.1	AT5G16715.1	3411
												2.44377	-0.972901	AT5G16840.3;AT5G16840.1;AT5G16840.2	AT5G16840.3;AT5G16840.1;AT5G16840.2	3415
												1.72755	0.34959	AT5G16970.1;AT5G16960.2;AT5G16960.1;AT3G03080.1;AT5G37980.1;AT5G37940.1	AT5G16970.1	3418
												3.41331	0.767576	AT5G17050.1	AT5G17050.1	3422
												3.32343	0.598104	AT5G17530.5;AT5G17530.7;AT5G17530.6;AT5G17530.2;AT5G17530.1;AT5G17530.3;AT5G17530.4	AT5G17530.5;AT5G17530.7;AT5G17530.6;AT5G17530.2;AT5G17530.1;AT5G17530.3;AT5G17530.4	3427
												2.04222	0.64055	AT5G17870.1;AT5G17870.2	AT5G17870.1;AT5G17870.2	3433
												2.80356	0.243108	AT5G17920.1;AT5G17920.2;AT2G43800.1	AT5G17920.1;AT5G17920.2	3434
												2.34984	-1.67431	AT5G19510.1	AT5G19510.1	3466
												2.39953	-0.346844	AT5G20010.1;AT5G55190.1;AT5G20020.1;AT5G55080.1	AT5G20010.1;AT5G55190.1;AT5G20020.1	3475
												1.89409	0.555135	AT5G20630.1	AT5G20630.1	3488
												2.75539	0.871035	AT5G21060.1;AT5G21060.2;AT5G21060.3	AT5G21060.1;AT5G21060.2;AT5G21060.3	3499
												1.04489	0.849836	AT5G21100.1	AT5G21100.1	3500
												2.45811	-1.33513	AT5G22580.1	AT5G22580.1	3510
												2.25008	0.695011	AT5G22770.6;AT5G22770.5;AT5G22770.4;AT5G22770.3;AT5G22770.2;AT5G22770.1;REV__AT2G07680.6;REV__AT2G07680.4;REV__AT2G07680.1;REV__AT2G07680.5;REV__AT2G07680.3	AT5G22770.6;AT5G22770.5;AT5G22770.4;AT5G22770.3;AT5G22770.2;AT5G22770.1	3513
												1.90448	0.356004	AT5G23010.2;AT5G23010.1;AT5G23010.3	AT5G23010.2;AT5G23010.1;AT5G23010.3	3516
												3.33216	-1.18597	AT5G23900.1	AT5G23900.1	3531
												1.92715	-2.02017	AT5G24540.2;AT5G24550.1;AT5G24540.1	AT5G24540.2;AT5G24550.1;AT5G24540.1	3541
												2.58326	0.523607	AT5G26860.1;AT3G05780.1;AT3G05790.2;AT3G05790.1	AT5G26860.1	3563
												2.04469	-0.832428	AT5G27390.1;AT5G27390.2;AT5G27390.3;AT5G27390.4	AT5G27390.1;AT5G27390.2	3566
												5.55021	-2.01906	AT5G27720.1	AT5G27720.1	3574
												1.87778	-0.594648	AT5G27850.1;AT5G27850.2	AT5G27850.1;AT5G27850.2	3577
												1.86131	0.509299	AT5G28540.1;AT1G09080.2;AT1G09080.1	AT5G28540.1	3585
												2.57855	1.57047	AT5G35700.1;AT2G04750.1	AT5G35700.1	3602
												1.2805	0.388065	AT5G36230.1;AT5G36230.2	AT5G36230.1;AT5G36230.2	3609
												2.51372	0.856396	AT5G37850.4;AT5G37850.2;AT5G37850.1;AT5G37850.3	AT5G37850.4;AT5G37850.2;AT5G37850.1;AT5G37850.3	3619
												2.43711	0.458116	AT5G38420.1	AT5G38420.1	3620
												1.34182	0.297348	AT5G38430.2;AT5G38430.1	AT5G38430.2;AT5G38430.1	3621
												3.43562	1.19541	AT5G38520.1;AT5G38520.2	AT5G38520.1;AT5G38520.2	3624
												1.32656	-0.639322	AT5G41970.1;AT3G49320.2;AT3G49320.1	AT5G41970.1	3662
												2.80061	0.33647	AT5G42740.1;AT5G42740.2;AT5G42740.3	AT5G42740.1;AT5G42740.2;AT5G42740.3	3673
												2.12553	-1.54341	AT5G42770.3;AT5G42770.1;AT5G42770.2	AT5G42770.3;AT5G42770.1;AT5G42770.2	3675
												4.36717	1.31044	AT5G44520.1;AT5G44520.2	AT5G44520.1;AT5G44520.2	3707
												2.39673	1.57767	AT5G47040.1	AT5G47040.1	3738
												1.2156	0.436279	AT5G47200.1	AT5G47200.1	3740
												1.11614	0.548886	AT5G47860.1	AT5G47860.1	3754
												2.26757	-1.36245	AT5G47870.1	AT5G47870.1	3755
												1.886	-0.670199	AT5G48180.1	AT5G48180.1	3760
												3.00165	-0.434815	AT5G48220.1;AT5G48220.3;AT5G48220.4;AT5G48220.2	AT5G48220.1;AT5G48220.3;AT5G48220.4;AT5G48220.2	3761
												2.66091	0.879987	AT5G48370.1;AT5G48370.2;AT5G48370.3	AT5G48370.1;AT5G48370.2;AT5G48370.3	3764
												2.5162	-0.446299	AT5G53850.2;AT5G53850.5;AT5G53850.1;AT5G53850.4;AT5G53850.3;AT5G53850.6	AT5G53850.2;AT5G53850.5;AT5G53850.1;AT5G53850.4;AT5G53850.3;AT5G53850.6	3852
												1.84856	-0.539716	AT5G54600.1;AT5G54600.2	AT5G54600.1;AT5G54600.2	3866
												1.81399	-0.462618	AT5G55070.2;AT5G55070.1	AT5G55070.2;AT5G55070.1	3874
												1.63117	0.589274	AT5G55730.2;AT5G55730.1	AT5G55730.2;AT5G55730.1	3882
												2.7482	0.923084	AT5G57960.1;AT5G57960.2	AT5G57960.1;AT5G57960.2	3915
												2.63548	-1.55416	AT5G58110.1	AT5G58110.1	3919
												1.78695	0.445803	AT5G58250.1	AT5G58250.1	3925
												2.43726	0.351792	AT5G58330.1;AT5G58330.2;AT5G58330.3	AT5G58330.1;AT5G58330.2;AT5G58330.3	3928
												1.37606	0.324886	AT5G59290.1;AT5G59290.2;AT5G59290.4;AT5G59290.3;AT2G28760.3;AT2G28760.2;AT2G28760.1;AT2G28760.4;AT3G53520.3;AT3G53520.2;AT3G53520.1;AT2G47650.1;AT2G47650.2;AT3G53520.4	AT5G59290.1;AT5G59290.2;AT5G59290.4;AT5G59290.3	3941
												2.02641	0.572105	AT5G60540.1	AT5G60540.1	3959
												1.86618	0.300044	AT5G61780.1	AT5G61780.1	3978
												1.92581	1.20446	AT5G63190.2;AT5G63190.1	AT5G63190.2;AT5G63190.1	3993
												3.31255	-1.21194	AT5G63870.2;AT5G63870.1;AT5G63870.3;AT5G10900.1;AT5G10900.3;AT5G10900.2	AT5G63870.2;AT5G63870.1;AT5G63870.3	4009
												2.44763	0.355655	AT5G64380.1	AT5G64380.1	4024
												2.97365	1.89059	AT5G65950.1	AT5G65950.1	4047
												2.15095	0.36558	AT5G67360.1	AT5G67360.1	4071
												2.38056	1.63966	ATCG00470.1	ATCG00470.1	4092
												2.09765	0.393427	ATCG00480.1	ATCG00480.1	4093
												2.75595	0.281694	ATCG00490.1;AT2G07732.1	ATCG00490.1	4094
												1.69816	-1.28922	ATCG00640.1	ATCG00640.1	4098
												1.47069	-0.679466	ATCG00800.1	ATCG00800.1	4110
												1.29626	-0.845675	ATCG01240.1;ATCG00900.1	ATCG01240.1;ATCG00900.1	4115
												1.79856	0.398073	ATCG01110.1	ATCG01110.1	4120
												1.64982	-1.06229	ATCG01120.1	ATCG01120.1	4121

## Sheet: DAPs 30 min
Stress compared to Control						Inhibitor compared to Control						Inhibitor+Stress compared to Control
minLOG(P-VALUE)	Difference	Protein IDs	Majority protein IDs	id		minLOG(P-VALUE)	Difference	Protein IDs	Majority protein IDs	id		minLOG(P-VALUE)	Difference	Protein IDs	Majority protein IDs	id
1.89309	-1.88041	AT1G43140.1;AT1G02980.2;AT1G02980.1	AT1G43140.1;AT1G02980.2;AT1G02980.1	39		4.64725	-0.796062	AT1G02880.2;AT1G02880.3;AT1G02880.6;AT1G02880.4;AT1G02880.5;AT1G02880.1;AT2G44750.1;AT2G44750.2	AT1G02880.2;AT1G02880.3;AT1G02880.6;AT1G02880.4;AT1G02880.5;AT1G02880.1	35		2.27715	0.377634	AT1G01320.2;AT1G01320.3;AT1G01320.1	AT1G01320.2;AT1G01320.3;AT1G01320.1	7
2.16292	-1.2806	AT1G03030.2;AT1G03030.1	AT1G03030.2;AT1G03030.1	40		2.28589	1.28773	AT1G10940.1;AT1G10940.2;AT2G23030.1;AT4G33950.2;AT4G33950.1;AT1G78290.3;AT1G78290.2	AT1G10940.1;AT1G10940.2	181		2.80319	2.43768	AT1G01470.1	AT1G01470.1	9
2.03736	-1.00475	AT1G10200.1;AT1G10200.2	AT1G10200.1;AT1G10200.2	168		1.52921	-1.60682	AT1G15710.1	AT1G15710.1	265		2.66343	1.83229	AT1G01710.1	AT1G01710.1	11
2.36957	-1.14678	AT1G16340.3;AT1G16340.2;AT1G16340.1;AT1G16340.4	AT1G16340.3;AT1G16340.2;AT1G16340.1;AT1G16340.4	277		1.52926	-1.43534	AT1G15730.1	AT1G15730.1	266		2.05697	1.44933	AT1G01910.4;AT1G01910.2;AT1G01910.1;AT1G01910.5;AT1G01910.3	AT1G01910.4;AT1G01910.2;AT1G01910.1;AT1G01910.5	14
1.82506	-1.39327	AT1G16460.6;AT1G16460.5;AT1G16460.4;AT1G16460.3;AT1G16460.1;AT1G16460.2	AT1G16460.6;AT1G16460.5;AT1G16460.4;AT1G16460.3;AT1G16460.1;AT1G16460.2	280		1.98447	-1.31983	AT1G17470.2;AT1G17470.1;AT1G72660.3;AT1G72660.2;AT1G72660.1;AT1G72660.4	AT1G17470.2;AT1G17470.1	296		2.11439	-0.464333	AT1G02500.2;AT1G02500.1	AT1G02500.2;AT1G02500.1	30
2.30298	-0.835695	AT1G20110.1	AT1G20110.1	335		2.18972	-0.719611	AT1G17880.1	AT1G17880.1	302		1.9014	0.542912	AT1G02780.1	AT1G02780.1	34
2.41612	-1.04236	AT1G21065.1	AT1G21065.1	358		2.40546	0.534451	AT1G22530.1;AT1G22530.2	AT1G22530.1;AT1G22530.2	386		1.86714	0.91359	AT1G03030.2;AT1G03030.1	AT1G03030.2;AT1G03030.1	40
2.30941	-0.89435	AT1G26880.1;AT1G26880.2	AT1G26880.1;AT1G26880.2	438		2.82867	-0.8842	AT1G23180.1;AT1G23180.2	AT1G23180.1;AT1G23180.2	396		3.06735	0.777504	AT1G03220.1	AT1G03220.1	44
3.46589	-0.989125	AT1G35580.2;AT1G35580.1;AT1G35580.3;AT4G09510.1;AT4G09510.2;AT1G22650.2;AT1G22650.1;AT4G34860.3;AT4G34860.2;AT4G34860.1	AT1G35580.2;AT1G35580.1;AT1G35580.3	555		2.06575	-0.885495	AT1G23900.3;AT1G23900.2;AT1G23900.1;AT1G23935.3;AT1G23935.2;AT1G23935.1	AT1G23900.3;AT1G23900.2;AT1G23900.1	405		2.9509	0.688173	AT1G03680.1	AT1G03680.1	53
1.78422	-1.16442	AT1G52380.4;AT1G52380.3;AT1G52380.2;AT1G52380.1	AT1G52380.4;AT1G52380.3;AT1G52380.2;AT1G52380.1	672		2.50487	-0.650758	AT1G25420.1;AT1G25420.3;AT1G25420.2;AT1G25420.4	AT1G25420.1;AT1G25420.3;AT1G25420.2;AT1G25420.4	420		3.69006	0.593653	AT1G04410.1;AT5G56720.1	AT1G04410.1	66
2.39583	1.54114	AT1G55450.1;AT1G55450.2;AT3G54150.2;AT3G54150.1	AT1G55450.1;AT1G55450.2	716		1.71815	1.35733	AT1G29260.1	AT1G29260.1	471		2.43144	-0.641338	AT3G04400.2;AT2G33370.2;AT3G04400.1;AT2G33370.1;AT1G04480.1	AT3G04400.2;AT2G33370.2;AT3G04400.1;AT2G33370.1;AT1G04480.1	68
2.92778	-1.38529	AT1G56700.4;AT1G56700.2;AT1G56700.1;AT1G56700.3	AT1G56700.4;AT1G56700.2;AT1G56700.1;AT1G56700.3	737		1.83028	1.05657	AT1G31910.1;AT1G31910.2	AT1G31910.1;AT1G31910.2	518		1.87581	0.574176	AT1G04690.1	AT1G04690.1	72
2.7085	1.14278	AT1G60950.1	AT1G60950.1	765		2.18525	-0.668627	AT1G51690.2;AT1G51690.4;AT1G51690.1;AT1G51690.3;AT1G51690.5	AT1G51690.2;AT1G51690.4;AT1G51690.1;AT1G51690.3;AT1G51690.5	661		2.35037	0.978706	AT1G04850.1;AT1G04850.2	AT1G04850.1;AT1G04850.2	77
1.92646	-1.26399	AT1G69250.2;AT1G69250.1	AT1G69250.2;AT1G69250.1	861		2.30605	1.8854	AT1G52040.1;AT1G52030.3;AT1G52030.2;AT1G52030.1	AT1G52040.1;AT1G52030.3;AT1G52030.2;AT1G52030.1	667		1.35652	0.919721	AT1G06210.1;AT1G06210.2	AT1G06210.1;AT1G06210.2	93
3.2941	-0.994572	AT1G70890.1;AT1G70850.3;AT1G70850.1	AT1G70890.1	884		2.41836	-3.54227	AT1G54410.1	AT1G54410.1	704		1.69604	-1.68656	AT1G06550.1	AT1G06550.1	97
1.9178	1.16611	AT1G71220.1;AT1G71220.2;AT1G71220.3	AT1G71220.1;AT1G71220.2;AT1G71220.3	889		2.97736	-0.566422	AT1G55860.1	AT1G55860.1	723		1.34392	-1.75277	AT1G06650.2;AT1G06650.1;AT1G06645.1	AT1G06650.2;AT1G06650.1	100
2.65652	-0.557441	AT1G74060.1;AT1G74050.1	AT1G74060.1;AT1G74050.1	938		2.44824	-1.52454	AT1G59610.1	AT1G59610.1	748		1.30385	0.472327	AT1G06680.1;AT1G06680.2;AT2G30790.1	AT1G06680.1;AT1G06680.2	101
1.86778	-1.61756	AT1G75660.1	AT1G75660.1	966		1.92075	-0.810358	AT1G73230.1	AT1G73230.1	926		2.67514	1.1283	AT1G06690.1	AT1G06690.1	102
2.13487	0.797985	AT1G79750.1	AT1G79750.1	1044		3.31826	-1.96624	AT5G35680.2;AT5G35680.1;AT2G04520.1;AT5G35680.3	AT5G35680.2;AT5G35680.1;AT2G04520.1;AT5G35680.3	1107		5.00657	-1.53245	AT5G59850.1;AT1G07770.3;AT1G07770.2;AT1G07770.1;AT2G39590.1	AT5G59850.1;AT1G07770.3;AT1G07770.2;AT1G07770.1	122
2.77402	2.80779	AT2G02100.1	AT2G02100.1	1078		2.91022	0.561724	AT2G05830.1;AT2G05830.3;AT2G05830.2;AT2G05830.4	AT2G05830.1;AT2G05830.3;AT2G05830.2;AT2G05830.4	1120		1.58903	-0.459984	AT1G07890.8;AT1G07890.7;AT1G07890.5;AT1G07890.4;AT1G07890.3;AT1G07890.2;AT1G07890.1;AT1G07890.6;AT3G09640.2;AT3G09640.1	AT1G07890.8;AT1G07890.7;AT1G07890.5;AT1G07890.4;AT1G07890.3;AT1G07890.2;AT1G07890.1;AT1G07890.6	124
4.36515	-1.14922	AT2G17870.1	AT2G17870.1	1181		2.2372	-1.21079	AT2G06990.1	AT2G06990.1	1127		2.52887	2.18423	AT1G08130.1;AT1G49250.1	AT1G08130.1	127
3.32201	-0.465263	AT2G18020.1;AT3G51190.1	AT2G18020.1	1184		1.77091	-1.88055	AT5G56670.1;AT4G29390.1;AT2G19750.1	AT5G56670.1;AT4G29390.1;AT2G19750.1	1200		3.15785	-0.593658	AT1G08520.1	AT1G08520.1	136
3.0653	-0.591096	AT2G27710.3;AT2G27710.2;AT2G27710.1	AT2G27710.3;AT2G27710.2;AT2G27710.1	1338		2.72345	0.72746	AT2G21270.5;AT2G21270.4;AT2G21270.2;AT2G21270.1;AT2G21270.3	AT2G21270.5;AT2G21270.4;AT2G21270.2;AT2G21270.1;AT2G21270.3	1233		1.64015	1.80285	AT1G09150.1	AT1G09150.1	146
2.68463	-3.27272	AT2G29700.1	AT2G29700.1	1366		2.43938	-0.822859	AT2G25670.2;AT2G25670.1	AT2G25670.2;AT2G25670.1	1301		4.03225	-1.85174	AT5G65360.1;AT5G10400.1;AT5G10390.1;AT3G27360.1;AT1G09200.1;AT5G65350.1;AT1G13370.1;AT1G19890.1	AT5G65360.1;AT5G10400.1;AT5G10390.1;AT3G27360.1;AT1G09200.1;AT5G65350.1;AT1G13370.1	148
2.99876	0.793606	AT2G32500.2	AT2G32500.2	1408		2.44915	-2.37284	AT2G25870.1	AT2G25870.1	1305		1.97539	0.587233	AT1G09310.1	AT1G09310.1	152
2.895	0.814858	AT2G33040.1	AT2G33040.1	1415		1.72449	0.899878	AT2G26990.1	AT2G26990.1	1325		1.60668	-0.334509	AT1G09430.1	AT1G09430.1	154
5.47269	0.510627	AT2G34860.2;AT2G34860.1	AT2G34860.2;AT2G34860.1	1448		2.36976	-0.610942	AT2G27710.3;AT2G27710.2;AT2G27710.1	AT2G27710.3;AT2G27710.2;AT2G27710.1	1338		2.03534	0.48433	AT1G09620.1	AT1G09620.1	157
3.86099	3.29265	AT2G42690.1	AT2G42690.1	1576		2.5301	0.837904	AT2G34860.2;AT2G34860.1	AT2G34860.2;AT2G34860.1	1448		3.86592	-1.41621	AT1G09750.1	AT1G09750.1	159
3.14781	-2.05325	AT3G02830.2;AT3G02830.1	AT3G02830.2;AT3G02830.1	1718		3.77934	-0.577354	AT2G35490.1	AT2G35490.1	1458		2.54414	-0.541276	AT1G09795.1	AT1G09795.1	163
2.02116	-1.48124	AT3G07630.3;AT3G07630.2;AT3G07630.1	AT3G07630.3;AT3G07630.2;AT3G07630.1	1805		1.93127	0.714789	AT2G42790.1	AT2G42790.1	1579		2.39975	0.976641	AT1G10290.1	AT1G10290.1	169
2.65808	1.0102	AT3G14310.1;AT1G53830.1	AT3G14310.1	1938		2.11286	-1.97444	AT2G43160.5;AT2G43160.3;AT2G43160.2;AT2G43160.1;AT2G43160.4	AT2G43160.5;AT2G43160.3;AT2G43160.2;AT2G43160.1;AT2G43160.4	1585		2.41499	1.17016	AT1G10940.1;AT1G10940.2;AT2G23030.1;AT4G33950.2;AT4G33950.1;AT1G78290.3;AT1G78290.2	AT1G10940.1;AT1G10940.2	181
2.81881	-1.18883	AT3G15090.1	AT3G15090.1	1954		2.22322	-0.666481	AT2G47250.1	AT2G47250.1	1658		3.23303	1.2551	AT1G11580.1;AT1G11580.2	AT1G11580.1;AT1G11580.2	188
2.17332	-1.4962	AT3G16050.1	AT3G16050.1	1973		3.01954	0.733348	AT3G07640.1	AT3G07640.1	1806		4.03375	0.802423	AT1G11750.1;AT1G11750.2	AT1G11750.1;AT1G11750.2	192
2.0551	-2.26747	AT3G43540.1;AT3G43540.2	AT3G43540.1;AT3G43540.2	2185		1.91422	-0.786606	AT3G11940.2;AT3G11940.1	AT3G11940.2;AT3G11940.1	1885		2.12784	0.379692	AT1G11860.1;AT1G11860.2;AT1G11860.3	AT1G11860.1;AT1G11860.2;AT1G11860.3	195
6.02951	1.89119	AT3G45140.1;AT3G45140.2;AT3G22400.1	AT3G45140.1;AT3G45140.2	2206		2.94871	-0.485686	AT3G12490.1;AT3G12490.2	AT3G12490.1;AT3G12490.2	1899		2.32603	0.741782	AT1G11910.1;AT1G11910.2;AT1G62290.2;AT1G62290.1;AT1G62290.5	AT1G11910.1;AT1G11910.2	198
2.58494	-2.06891	AT3G47340.4;AT3G47340.3;AT3G47340.2;AT3G47340.1	AT3G47340.4;AT3G47340.3;AT3G47340.2;AT3G47340.1	2236		2.01247	-1.98502	AT3G13060.6;AT3G13060.3;AT3G13060.4;AT3G13060.2;AT3G13060.1;AT3G13060.5;AT5G58190.1;AT5G58190.2	AT3G13060.6;AT3G13060.3;AT3G13060.4;AT3G13060.2;AT3G13060.1;AT3G13060.5	1907		1.3024	0.466916	AT1G12000.1	AT1G12000.1	200
2.1756	1.66935	AT3G50440.1	AT3G50440.1	2285		1.84114	-1.58817	AT3G14310.1;AT1G53830.1	AT3G14310.1	1938		2.6706	1.47561	AT1G12050.1	AT1G12050.1	202
2.51555	2.46063	AT3G53130.1	AT3G53130.1	2329		1.95288	1.92505	AT3G15260.2;AT3G15260.1	AT3G15260.2;AT3G15260.1	1957		1.80206	0.451965	AT1G12240.1	AT1G12240.1	205
1.78872	-1.34352	AT3G54170.1	AT3G54170.1	2350		2.06558	-1.29982	AT3G16260.2;AT3G16260.3;AT3G16260.1	AT3G16260.2;AT3G16260.3;AT3G16260.1	1981		1.94436	2.07317	AT1G12310.1;AT1G62820.1	AT1G12310.1	208
1.75936	-1.33839	AT3G54440.1;AT3G54440.2;AT3G54440.3	AT3G54440.1;AT3G54440.2;AT3G54440.3	2354		3.04737	-0.453332	AT3G16640.1	AT3G16640.1	1992		1.54299	0.583291	AT1G12900.4;AT1G12900.3;AT1G12900.1;AT1G12900.5	AT1G12900.4;AT1G12900.3;AT1G12900.1;AT1G12900.5	218
1.69635	-2.43178	AT3G57870.1	AT3G57870.1	2416		3.15519	-1.92852	AT3G18820.1;AT3G16100.1;AT1G52280.1;AT1G49300.2;AT1G49300.1;AT1G22740.1	AT3G18820.1;AT3G16100.1;AT1G52280.1;AT1G49300.2;AT1G49300.1	2029		2.1393	-2.183	AT1G13020.1	AT1G13020.1	222
2.39528	-1.49483	AT3G60190.1	AT3G60190.1	2449		2.77113	-1.64508	AT3G19990.1;AT3G19990.2	AT3G19990.1;AT3G19990.2	2050		1.94632	1.62221	AT1G13980.2;AT1G13980.1	AT1G13980.2;AT1G13980.1	236
1.92678	1.42843	AT3G60900.1	AT3G60900.1	2466		2.18572	-0.746312	AT3G23570.3;AT3G23570.2;AT3G23570.1	AT3G23570.3;AT3G23570.2;AT3G23570.1	2098		3.21116	1.39217	AT1G14840.1;AT1G14840.2;AT2G01750.1;AT2G01750.2	AT1G14840.1;AT1G14840.2;AT2G01750.1;AT2G01750.2	252
2.72854	0.659298	AT4G01690.1;AT4G01690.2	AT4G01690.1;AT4G01690.2	2535		3.90627	-2.38358	AT3G25150.1;AT3G25150.2	AT3G25150.1;AT3G25150.2	2116		4.65693	-2.17775	AT1G15730.1	AT1G15730.1	266
3.20178	-2.07392	AT4G01883.1;AT4G01883.3;AT4G01883.2	AT4G01883.1;AT4G01883.3;AT4G01883.2	2539		1.88943	-0.765662	AT3G26020.6;AT3G26020.5;AT3G26020.2;AT3G26020.1;AT3G26020.8;AT3G26020.7;AT3G26020.3;AT3G26020.4	AT3G26020.6;AT3G26020.5;AT3G26020.2;AT3G26020.1;AT3G26020.8;AT3G26020.7;AT3G26020.3;AT3G26020.4	2128		1.20009	-0.464934	AT1G16470.2;AT1G16470.1	AT1G16470.2;AT1G16470.1	281
2.38157	-0.750423	AT4G02230.1	AT4G02230.1	2547		2.5678	-0.467243	AT3G43300.2;AT3G43300.3;AT3G43300.1	AT3G43300.2;AT3G43300.3;AT3G43300.1	2184		1.42403	-0.704327	AT1G16880.1;AT1G16880.2	AT1G16880.1;AT1G16880.2	284
1.6995	-2.22489	AT4G04210.1;AT4G22150.1	AT4G04210.1	2577		2.04051	-1.61335	AT3G47340.4;AT3G47340.3;AT3G47340.2;AT3G47340.1	AT3G47340.4;AT3G47340.3;AT3G47340.2;AT3G47340.1	2236		3.2543	1.09085	AT1G17050.1	AT1G17050.1	286
2.55195	-1.00607	AT4G12730.1	AT4G12730.1	2654		3.09928	0.443976	AT3G48730.1	AT3G48730.1	2262		2.33096	-0.389949	AT1G17290.1	AT1G17290.1	292
1.69245	2.16384	AT4G23650.1	AT4G23650.1	2834		1.85248	1.49004	AT3G50520.1	AT3G50520.1	2287		1.64647	-1.80706	AT1G17470.2;AT1G17470.1;AT1G72660.3;AT1G72660.2;AT1G72660.1;AT1G72660.4	AT1G17470.2;AT1G17470.1	296
3.8544	-2.31254	AT4G33220.2;AT4G33220.1;AT3G43270.1	AT4G33220.2;AT4G33220.1	3013		2.23056	-1.70936	AT3G52750.3;AT3G52750.2;AT3G52750.1;AT3G52750.4	AT3G52750.3;AT3G52750.2;AT3G52750.1;AT3G52750.4	2319		1.02172	-0.955436	AT1G18440.1;AT1G18440.2	AT1G18440.1	312
4.16911	-0.85449	AT4G34890.1;AT4G34900.3;AT4G34900.1;AT4G34900.2	AT4G34890.1	3053		2.03337	-0.933205	AT3G55040.1	AT3G55040.1	2369		1.604	0.455323	AT1G18500.1	AT1G18500.1	314
3.19311	-0.845869	AT4G36020.1;AT4G36020.3;AT4G36020.2	AT4G36020.1;AT4G36020.3;AT4G36020.2	3072		1.50272	-2.72284	AT3G58990.1	AT3G58990.1	2433		1.89469	-1.02244	AT1G18640.2;AT1G18640.3	AT1G18640.2;AT1G18640.3	317
1.60999	-2.21991	AT5G01600.1	AT5G01600.1	3153		2.438	-1.38036	AT3G60190.1	AT3G60190.1	2449		1.89611	-1.41626	AT1G20110.1	AT1G20110.1	335
2.49764	-1.72085	AT5G11810.1	AT5G11810.1	3312		3.0257	1.85719	AT3G60810.2;AT3G60810.1	AT3G60810.2;AT3G60810.1	2461		3.15138	0.572266	AT1G76030.1;AT1G20260.1	AT1G76030.1;AT1G20260.1	341
4.88086	-2.21744	AT5G18100.1;AT5G18100.2	AT5G18100.1;AT5G18100.2	3438		1.64584	1.84981	AT3G60900.1	AT3G60900.1	2466		2.04576	2.3594	AT1G20696.3;AT1G20696.4;AT1G20696.5;AT1G20696.1;AT1G20693.2;AT1G20693.3;AT1G20693.1;AT1G20696.2	AT1G20696.3;AT1G20696.4;AT1G20696.5;AT1G20696.1;AT1G20693.2;AT1G20693.3;AT1G20693.1;AT1G20696.2	352
4.33515	0.389539	AT5G38430.2;AT5G38430.1	AT5G38430.2;AT5G38430.1	3621		1.86723	-1.17558	AT3G61140.1	AT3G61140.1	2469		1.66059	0.425937	AT1G21680.1	AT1G21680.1	373
3.11144	1.17316	AT5G38520.1;AT5G38520.2	AT5G38520.1;AT5G38520.2	3624		2.19335	1.95967	AT3G63250.2;AT3G63250.3;AT3G63250.1	AT3G63250.2;AT3G63250.3;AT3G63250.1	2507		1.30359	-0.704544	AT1G22840.1;AT1G22840.2	AT1G22840.1;AT1G22840.2	391
2.54302	-1.72709	AT5G53530.1	AT5G53530.1	3848		2.40171	-1.05411	AT4G01130.1;AT4G01130.2;AT4G01130.3	AT4G01130.1;AT4G01130.2;AT4G01130.3	2529		1.79085	1.68609	AT1G22940.1	AT1G22940.1	393
2.42304	-0.689439	AT5G54430.4;AT5G54430.1;AT5G54430.5;AT5G54430.2	AT5G54430.4;AT5G54430.1;AT5G54430.5;AT5G54430.2	3861		2.12124	-0.594006	AT4G02840.1;AT4G02840.2;AT3G07590.2;AT3G07590.1;AT3G07590.3	AT4G02840.1;AT4G02840.2	2560		1.44902	-1.73337	AT1G23130.1	AT1G23130.1	394
1.69603	-1.61072	AT5G56260.5;AT5G56260.2;AT5G56260.1;AT5G56260.4;AT5G56260.3	AT5G56260.5;AT5G56260.2;AT5G56260.1;AT5G56260.4;AT5G56260.3	3890		2.04055	-1.22707	AT4G03190.1	AT4G03190.1	2571		3.04115	0.630929	AT1G23190.1	AT1G23190.1	397
2.16185	-1.95853	AT5G57890.1	AT5G57890.1	3914		2.00787	-0.87765	AT4G20010.2;AT4G20010.1	AT4G20010.2;AT4G20010.1	2784		2.79981	0.287148	AT1G24360.1	AT1G24360.1	412
2.03489	2.0138	AT5G58060.1;AT5G58060.2;AT5G58180.2;AT5G58180.1	AT5G58060.1;AT5G58060.2	3917		1.81362	1.34334	AT4G22720.2;AT4G22720.1	AT4G22720.2;AT4G22720.1	2823		1.62342	1.6078	AT1G24764.2;AT1G24764.1;AT1G24764.3	AT1G24764.2;AT1G24764.1;AT1G24764.3	416
2.65185	1.39441	AT5G62340.1	AT5G62340.1	3981		1.90284	1.24259	AT4G23570.1;AT4G23570.2;AT4G23570.3	AT4G23570.1;AT4G23570.2;AT4G23570.3	2831		2.14107	-0.590553	AT1G25350.1;AT1G25350.2	AT1G25350.1;AT1G25350.2	419
2.10025	1.90376	AT5G66030.1;AT5G66030.4;AT5G66030.3;AT5G66030.2	AT5G66030.1;AT5G66030.4;AT5G66030.3;AT5G66030.2	4048		3.31639	1.5715	AT4G23900.1;AT4G23895.3	AT4G23900.1;AT4G23895.3	2841		1.45095	0.663174	AT1G25490.1	AT1G25490.1	421
1.71617	1.61443	ATCG00270.1	ATCG00270.1	4085		2.58867	-0.994421	AT4G33650.1;AT4G33650.2	AT4G33650.1;AT4G33650.2	3023		2.47771	2.23935	AT1G26090.1	AT1G26090.1	422
						2.71711	-0.928755	AT4G34890.1;AT4G34900.3;AT4G34900.1;AT4G34900.2	AT4G34890.1	3053		2.16223	1.60647	AT1G26170.1	AT1G26170.1	425
						1.6815	-1.38968	AT4G35100.1;AT4G35100.2;AT2G16850.1	AT4G35100.1;AT4G35100.2;AT2G16850.1	3059		1.91985	-0.727184	AT1G27400.1;AT1G67430.1;AT1G67430.2	AT1G27400.1;AT1G67430.1;AT1G67430.2	446
						2.26187	-1.35417	AT4G37210.1;AT4G37210.2	AT4G37210.1;AT4G37210.2	3091		1.91363	1.2616	AT1G28600.1;AT1G28600.2	AT1G28600.1	465
						2.60738	0.523496	AT4G38630.1	AT4G38630.1	3115		1.41313	1.28722	AT1G28960.7;AT1G28960.6;AT1G28960.5;AT1G28960.3;AT1G28960.1	AT1G28960.7;AT1G28960.6;AT1G28960.5;AT1G28960.3;AT1G28960.1	467
						2.31627	-0.706298	AT4G39520.1	AT4G39520.1	3135		2.72971	-1.56872	AT1G29150.2;AT1G29150.1	AT1G29150.2;AT1G29150.1	469
						2.05134	1.09891	AT5G01750.1;AT5G01750.2	AT5G01750.1;AT5G01750.2	3155		2.08732	1.85791	AT1G29260.1	AT1G29260.1	471
						3.27232	-2.41957	AT5G03040.3;AT5G03040.2;AT5G03040.1	AT5G03040.3;AT5G03040.2;AT5G03040.1	3173		2.52685	1.20718	AT1G29700.2;AT1G29700.1	AT1G29700.2;AT1G29700.1	477
						2.40279	-0.825237	AT5G13850.1	AT5G13850.1	3355		1.51533	0.869154	AT1G29930.1;AT1G29920.1;AT1G29910.1	AT1G29930.1;AT1G29920.1;AT1G29910.1	482
						1.53667	1.38001	AT5G15230.2;AT5G15230.1	AT5G15230.2;AT5G15230.1	3380		1.80264	-2.15015	AT1G30120.1	AT1G30120.1	485
						2.32215	-1.74441	AT5G16400.1	AT5G16400.1	3403		1.71147	-0.435799	AT1G30230.1;AT1G30230.2	AT1G30230.1;AT1G30230.2	486
						2.0756	-1.85821	AT5G32470.1	AT5G32470.1	3590		2.33747	0.420908	AT1G30530.1	AT1G30530.1	492
						2.37091	-1.28326	AT5G46070.1	AT5G46070.1	3722		1.58385	1.7613	AT1G30540.3;AT1G30540.2;AT1G30540.1;AT1G30540.4	AT1G30540.3;AT1G30540.2;AT1G30540.1;AT1G30540.4	493
						1.88408	-1.41084	AT5G51840.1	AT5G51840.1	3819		1.70577	0.711538	AT1G31180.1;AT1G31180.2	AT1G31180.1;AT1G31180.2	503
						2.24565	-2.07922	AT5G52100.1	AT5G52100.1	3824		2.67058	0.70094	AT1G31690.1;AT1G31710.1;AT1G31670.1	AT1G31690.1	511
						2.02329	1.74277	AT5G52190.1	AT5G52190.1	3825		1.60379	0.655654	AT1G31800.1	AT1G31800.1	514
						2.23656	-1.56789	AT5G56260.5;AT5G56260.2;AT5G56260.1;AT5G56260.4;AT5G56260.3	AT5G56260.5;AT5G56260.2;AT5G56260.1;AT5G56260.4;AT5G56260.3	3890		0.915636	1.19864	AT1G31812.1	AT1G31812.1	516
						2.45637	0.739259	AT5G59890.1;AT5G59890.3;AT5G59890.2	AT5G59890.1;AT5G59890.3;AT5G59890.2	3951		2.35912	1.55484	AT1G31910.1;AT1G31910.2	AT1G31910.1;AT1G31910.2	518
						3.65373	0.545129	AT5G62530.1	AT5G62530.1	3984		2.53789	0.395448	AT1G32060.1	AT1G32060.1	520
						2.05215	-0.815313	ATCG01300.1;ATCG00840.1	ATCG01300.1;ATCG00840.1	4114		2.28462	-1.22513	AT1G32470.1	AT1G32470.1	527
												3.7064	-1.0888	AT1G33140.1;AT1G33120.1	AT1G33140.1;AT1G33120.1	537
												1.92858	0.394646	AT1G34430.1	AT1G34430.1	547
												2.90334	-1.91511	AT1G35680.1	AT1G35680.1	557
												2.22445	0.749412	AT1G36160.2;AT1G36160.1;AT1G36180.2;AT1G36180.3	AT1G36160.2;AT1G36160.1	559
												2.02285	0.664582	AT1G41830.1	AT1G41830.1	568
												1.90547	0.559104	AT1G43670.1	AT1G43670.1	575
												1.648	0.778772	AT1G44790.1	AT1G44790.1	584
												3.55773	2.52503	AT1G47840.1;AT1G47840.2	AT1G47840.1;AT1G47840.2	597
												2.73504	1.74083	AT1G48320.1	AT1G48320.1	602
												3.14321	-1.18189	AT1G48350.1	AT1G48350.1	603
												3.66845	-0.632077	AT1G48600.1;AT1G48600.2	AT1G48600.1;AT1G48600.2	611
												1.17431	1.0256	AT1G49430.1;AT1G49430.2	AT1G49430.1;AT1G49430.2	624
												1.13698	1.09041	AT1G49630.3;AT1G49630.2;AT1G49630.1;AT1G49630.5;AT1G49630.4	AT1G49630.3;AT1G49630.2;AT1G49630.1;AT1G49630.5;AT1G49630.4	628
												2.43059	1.19763	AT1G49660.1	AT1G49660.1	630
												1.59324	-1.27095	AT1G49820.1	AT1G49820.1	635
												1.5937	0.597693	AT1G49970.1	AT1G49970.1	636
												1.37376	1.1724	AT1G50500.5;AT1G50500.3;AT1G50500.1;AT1G50500.2;AT1G50500.4	AT1G50500.5;AT1G50500.3;AT1G50500.1;AT1G50500.2;AT1G50500.4	644
												1.67836	-0.86999	AT1G51690.2;AT1G51690.4;AT1G51690.1;AT1G51690.3;AT1G51690.5	AT1G51690.2;AT1G51690.4;AT1G51690.1;AT1G51690.3;AT1G51690.5	661
												1.61454	-1.51279	AT1G52380.4;AT1G52380.3;AT1G52380.2;AT1G52380.1	AT1G52380.4;AT1G52380.3;AT1G52380.2;AT1G52380.1	672
												1.90558	0.584198	AT1G52510.1;AT1G52510.2	AT1G52510.1;AT1G52510.2	675
												1.45066	0.516695	AT1G53240.1	AT1G53240.1	683
												1.30815	0.704345	AT1G53500.1	AT1G53500.1	687
												1.86402	-2.79748	AT1G54410.1	AT1G54410.1	704
												1.46997	1.84486	AT1G54630.1;AT1G54630.2	AT1G54630.1;AT1G54630.2	708
												2.31474	2.49706	AT1G55805.1	AT1G55805.1	721
												2.45667	0.356114	AT1G56070.3;AT1G56070.2;AT1G56070.1	AT1G56070.3;AT1G56070.2;AT1G56070.1	727
												2.79415	1.15337	AT1G56330.1;AT3G62560.1;AT1G09180.1	AT1G56330.1;AT3G62560.1	730
												1.95858	0.894068	AT1G56340.1;AT1G56340.2	AT1G56340.1;AT1G56340.2	731
												1.26901	0.429282	AT1G56450.1	AT1G56450.1	733
												1.96441	1.27606	AT1G56500.1;AT1G56500.2;AT1G56500.3	AT1G56500.1;AT1G56500.2	734
												0.959868	0.881378	AT1G56700.4;AT1G56700.2;AT1G56700.1;AT1G56700.3	AT1G56700.4;AT1G56700.2;AT1G56700.1;AT1G56700.3	737
												2.27147	0.466132	AT1G57720.2;AT1G57720.1	AT1G57720.2;AT1G57720.1	738
												1.73947	0.461649	AT1G57770.1	AT1G57770.1	739
												2.47051	-0.770593	AT1G59359.1;AT1G58983.1;AT1G58684.1;AT1G58380.1	AT1G59359.1;AT1G58983.1;AT1G58684.1;AT1G58380.1	744
												1.70855	1.46081	AT1G59700.1	AT1G59700.1	749
												1.40362	0.768713	AT1G59960.1;AT1G59950.1	AT1G59960.1	754
												3.21101	2.00717	AT1G60950.1	AT1G60950.1	765
												1.57135	0.380637	AT1G62180.1;AT1G62180.2	AT1G62180.1;AT1G62180.2	776
												1.53873	1.30559	AT1G62380.1	AT1G62380.1	777
												2.53634	0.748472	AT1G62390.1	AT1G62390.1	778
												2.30462	0.558854	AT1G62740.1	AT1G62740.1	784
												1.75706	0.312801	AT1G63770.7;AT1G63770.4;AT1G63770.6;AT1G63770.5;AT1G63770.3;AT1G63770.2;AT1G63770.1	AT1G63770.7;AT1G63770.4;AT1G63770.6;AT1G63770.5;AT1G63770.3;AT1G63770.2;AT1G63770.1	793
												1.73297	1.04437	AT1G64740.1	AT1G64740.1	806
												0.983986	1.30715	AT1G65260.2;AT1G65260.1	AT1G65260.2;AT1G65260.1	813
												2.53966	0.681095	AT1G65980.1;AT1G65980.2;AT1G65970.1;AT1G60740.1	AT1G65980.1	824
												3.45252	0.621181	AT1G66200.1;AT1G66200.3;AT1G66200.2	AT1G66200.1;AT1G66200.3;AT1G66200.2	828
												1.33254	0.454816	AT1G66430.1	AT1G66430.1	833
												1.73853	0.812087	AT1G66520.1;AT1G66520.2	AT1G66520.1;AT1G66520.2	834
												2.01072	0.558051	AT1G66580.1	AT1G66580.1	836
												2.04954	0.442113	AT1G67090.1;AT1G67090.2	AT1G67090.1	840
												1.86378	-1.15995	AT1G67190.2;AT1G67190.1	AT1G67190.2;AT1G67190.1	841
												1.89775	-0.641167	AT1G67280.1;AT1G67280.2	AT1G67280.1;AT1G67280.2	842
												2.10072	0.946107	AT1G67680.1;AT1G67650.1	AT1G67680.1	846
												2.67268	0.924582	AT1G67700.4;AT1G67700.1;AT1G67700.5;AT1G67700.2;AT1G67700.3	AT1G67700.4;AT1G67700.1;AT1G67700.5;AT1G67700.2;AT1G67700.3	847
												1.84691	1.25587	AT1G67840.1;AT1G67840.2	AT1G67840.1;AT1G67840.2	848
												1.70479	0.617815	AT1G68560.1	AT1G68560.1	855
												1.706	-1.85304	AT1G69530.4;AT1G69530.5;AT1G69530.2;AT1G69530.1;AT1G69530.3	AT1G69530.4;AT1G69530.5;AT1G69530.2;AT1G69530.1;AT1G69530.3	864
												2.17473	0.496497	AT1G70600.1	AT1G70600.1	878
												1.49597	-0.564449	AT1G70890.1;AT1G70850.3;AT1G70850.1	AT1G70890.1	884
												1.95451	0.727629	AT1G71100.1	AT1G71100.1	886
												1.08167	0.973615	AT1G71220.1;AT1G71220.2;AT1G71220.3	AT1G71220.1;AT1G71220.2;AT1G71220.3	889
												1.24568	0.932925	AT1G71790.1	AT1G71790.1	900
												1.12714	-0.979565	AT1G71860.1;AT1G71860.3;AT1G71860.2	AT1G71860.1;AT1G71860.3;AT1G71860.2	903
												1.14645	0.50021	AT5G10330.2;AT5G10330.1;AT1G71920.6;AT1G71920.2;AT5G10330.8;AT5G10330.3;AT1G71920.3;AT1G71920.1;AT5G10330.7;AT5G10330.6;AT5G10330.5;AT5G10330.4;AT1G71920.5;AT1G71920.4	AT5G10330.2;AT5G10330.1;AT1G71920.6;AT1G71920.2;AT5G10330.8;AT5G10330.3;AT1G71920.3;AT1G71920.1;AT5G10330.7;AT5G10330.6;AT5G10330.5;AT5G10330.4;AT1G71920.5;AT1G71920.4	904
												2.01388	-0.655633	AT1G72150.1	AT1G72150.1	906
												3.53438	1.26198	AT1G72640.4;AT1G72640.3;AT1G72640.2;AT1G72640.1	AT1G72640.4;AT1G72640.3;AT1G72640.2;AT1G72640.1	913
												1.1444	0.532561	AT1G73060.1	AT1G73060.1	923
												3.51942	0.808848	AT1G74040.1;AT1G74040.2;AT1G74040.3	AT1G74040.1;AT1G74040.2;AT1G74040.3	937
												2.78939	-1.33131	AT1G74060.1;AT1G74050.1	AT1G74060.1;AT1G74050.1	938
												0.926094	-1.06326	AT1G74100.1	AT1G74100.1	941
												1.92483	0.543437	AT1G74920.1;AT1G74920.2	AT1G74920.1;AT1G74920.2	954
												1.86451	0.406734	AT1G75330.1	AT1G75330.1	962
												2.44149	-0.329804	AT1G76080.1	AT1G76080.1	973
												1.37213	-0.793489	AT1G77090.1	AT1G77090.1	989
												1.07657	1.27131	AT1G77180.1;AT1G77180.2;AT1G77180.3	AT1G77180.1;AT1G77180.2;AT1G77180.3	992
												1.46626	0.441955	AT1G77510.1	AT1G77510.1	996
												2.81363	0.71678	AT1G78300.1	AT1G78300.1	1009
												1.21191	-0.544307	AT1G78830.1	AT1G78830.1	1020
												2.62634	-0.623592	AT1G78900.2;AT1G78900.1	AT1G78900.2;AT1G78900.1	1024
												2.20001	1.57395	AT1G79720.1	AT1G79720.1	1043
												2.99231	1.28783	AT1G79750.1	AT1G79750.1	1044
												4.21105	0.693946	AT1G80560.1	AT1G80560.1	1061
												1.89754	0.472624	AT1G80600.1	AT1G80600.1	1062
												2.55048	-0.478265	AT2G01250.1;AT2G01250.2	AT2G01250.1;AT2G01250.2	1067
												2.98039	1.40285	AT2G01600.1	AT2G01600.1	1071
												1.32685	0.565884	AT2G02740.1	AT2G02740.1	1086
												3.29706	0.375418	AT2G04030.1;AT2G04030.2	AT2G04030.1;AT2G04030.2	1103
												1.23214	-0.61775	AT2G04400.1	AT2G04400.1	1105
												2.67167	-1.57096	AT5G35680.2;AT5G35680.1;AT2G04520.1;AT5G35680.3	AT5G35680.2;AT5G35680.1;AT2G04520.1;AT5G35680.3	1107
												3.03294	-0.609004	AT2G05220.2;AT2G05220.1;AT3G10610.1;AT2G04390.1	AT2G05220.2;AT2G05220.1;AT3G10610.1;AT2G04390.1	1116
												2.5274	0.227334	AT2G05710.1	AT2G05710.1	1119
												2.11274	1.63637	AT2G05830.1;AT2G05830.3;AT2G05830.2;AT2G05830.4	AT2G05830.1;AT2G05830.3;AT2G05830.2;AT2G05830.4	1120
												1.07705	-1.66911	AT2G05840.1;AT2G05840.2;AT2G05840.3	AT2G05840.1;AT2G05840.2;AT2G05840.3	1121
												1.36383	0.47373	AT2G05990.2;AT2G05990.1	AT2G05990.2;AT2G05990.1	1123
												2.63244	0.433953	AT2G06050.3;AT2G06050.2;AT2G06050.1	AT2G06050.3;AT2G06050.2;AT2G06050.1	1124
												2.15881	-0.579738	ATMG01190.1;AT2G07698.1	ATMG01190.1;AT2G07698.1	1132
												1.13269	1.0595	AT2G10940.2;AT2G10940.1	AT2G10940.2;AT2G10940.1	1134
												1.87237	-1.85068	AT2G11890.2;AT2G11890.1	AT2G11890.2;AT2G11890.1	1135
												1.89466	0.372083	AT2G13560.1	AT2G13560.1	1139
												1.91303	-0.552138	AT2G14170.2;AT2G14170.1;AT2G14170.3	AT2G14170.2;AT2G14170.1;AT2G14170.3	1141
												1.76225	-1.78556	AT2G14260.3;AT2G14260.2;AT2G14260.1;AT2G14260.4	AT2G14260.3;AT2G14260.2;AT2G14260.1;AT2G14260.4	1142
												4.12674	1.59333	AT2G14750.1	AT2G14750.1	1145
												1.50464	0.687134	AT2G16950.2;AT2G16950.1	AT2G16950.2;AT2G16950.1	1160
												2.12574	0.561263	AT2G17265.1	AT2G17265.1	1166
												2.9662	-1.86618	AT2G17290.2;AT2G17290.1	AT2G17290.2;AT2G17290.1	1167
												2.1671	0.822289	AT2G17340.1	AT2G17340.1	1169
												3.13773	-0.860013	AT5G07090.3;AT5G07090.2;AT2G17360.1;AT5G07090.1;AT2G17360.2	AT5G07090.3;AT5G07090.2;AT2G17360.1;AT5G07090.1;AT2G17360.2	1170
												0.892143	1.16703	AT2G17380.1;AT4G35410.1	AT2G17380.1;AT4G35410.1	1171
												2.06054	-1.87799	AT2G17870.1	AT2G17870.1	1181
												2.05942	-1.21929	AT2G18020.1;AT3G51190.1	AT2G18020.1	1184
												1.25147	-0.986279	AT2G18110.1	AT2G18110.1	1186
												2.13553	0.55892	AT2G19520.1;AT4G29730.3;AT4G29730.2;AT4G29730.1	AT2G19520.1	1195
												2.73483	-1.1165	AT2G19730.3;AT2G19730.2;AT2G19730.1	AT2G19730.3;AT2G19730.2;AT2G19730.1	1198
												2.3025	-3.09919	AT5G56670.1;AT4G29390.1;AT2G19750.1	AT5G56670.1;AT4G29390.1;AT2G19750.1	1200
												2.44381	0.719268	AT2G20260.1	AT2G20260.1	1209
												4.36531	1.05399	AT2G20270.1;AT2G20270.2	AT2G20270.1;AT2G20270.2	1210
												2.46635	0.432824	AT2G20580.1	AT2G20580.1	1217
												2.01691	0.541756	AT2G20610.1;AT2G20610.2;AT4G28420.2	AT2G20610.1;AT2G20610.2	1218
												2.49521	0.865241	AT2G20890.1	AT2G20890.1	1225
												1.90176	0.305122	AT2G21170.1;AT2G21170.3;AT2G21170.2	AT2G21170.1;AT2G21170.3;AT2G21170.2	1231
												4.12351	0.529691	AT2G21330.1;AT2G21330.3;AT2G21330.2	AT2G21330.1;AT2G21330.3;AT2G21330.2	1235
												3.38776	0.556109	AT2G21370.2;AT2G21370.1;AT2G21370.3;AT2G21370.4	AT2G21370.2;AT2G21370.1;AT2G21370.3;AT2G21370.4	1236
												3.17249	-1.71295	AT2G21385.1;AT2G21385.5;AT2G21385.3;AT2G21385.2;AT2G21385.4	AT2G21385.1;AT2G21385.5;AT2G21385.3;AT2G21385.2;AT2G21385.4	1237
												0.986028	1.42833	AT2G22240.1;AT2G22240.3	AT2G22240.1;AT2G22240.3	1252
												2.06556	1.30721	AT2G22480.1	AT2G22480.1	1260
												2.46159	0.760707	AT2G22780.1	AT2G22780.1	1261
												1.3705	0.727066	AT2G22990.4;AT2G22990.1;AT2G22990.3;AT2G22990.6;AT2G22990.2;AT2G22990.5	AT2G22990.4;AT2G22990.1;AT2G22990.3;AT2G22990.6;AT2G22990.2;AT2G22990.5	1265
												2.03824	-0.877946	AT2G24060.1	AT2G24060.1	1280
												1.63428	0.354327	AT2G24200.1;AT2G24200.2;AT2G24200.3	AT2G24200.1;AT2G24200.2;AT2G24200.3	1282
												2.81772	0.658594	AT2G24270.3;AT2G24270.1;AT2G24270.4;AT2G24270.2	AT2G24270.3;AT2G24270.1;AT2G24270.4;AT2G24270.2	1283
												2.62686	1.02041	AT2G25670.2;AT2G25670.1	AT2G25670.2;AT2G25670.1	1301
												3.4683	-1.3873	AT2G25800.1	AT2G25800.1	1302
												1.61182	0.788317	AT2G25870.1	AT2G25870.1	1305
												1.67196	-1.56411	AT2G26540.1;AT2G26540.2;AT2G26540.3	AT2G26540.1;AT2G26540.2;AT2G26540.3	1314
												2.64376	1.72687	AT2G26590.3;AT2G26590.2;AT2G26590.1;AT2G26590.4	AT2G26590.3;AT2G26590.2;AT2G26590.1;AT2G26590.4	1316
												1.88081	-1.32388	AT2G26740.1;AT2G26750.1;AT4G15955.1;AT4G15955.2;AT4G15955.3	AT2G26740.1	1318
												1.83611	1.43913	AT2G26990.1	AT2G26990.1	1325
												2.74055	0.854142	AT5G21274.1;AT3G56800.1;AT3G43810.1;AT2G41110.1;AT2G27030.1;AT2G27030.3;AT3G43810.2;AT2G41110.2;AT3G43810.4;AT3G43810.3	AT5G21274.1;AT3G56800.1;AT3G43810.1;AT2G41110.1;AT2G27030.1;AT2G27030.3;AT3G43810.2;AT2G41110.2	1327
												1.79449	-0.400642	AT2G27710.3;AT2G27710.2;AT2G27710.1	AT2G27710.3;AT2G27710.2;AT2G27710.1	1338
												2.7912	5.94054	AT2G27900.2;AT2G27900.1	AT2G27900.2;AT2G27900.1	1342
												3.65511	3.36898	AT2G28900.1	AT2G28900.1	1353
												2.13434	0.827646	AT2G29360.1;AT2G29150.1	AT2G29360.1	1359
												2.14886	0.45322	AT2G29630.3;AT2G29630.2;AT2G29630.1;AT2G29630.4	AT2G29630.3;AT2G29630.2;AT2G29630.1;AT2G29630.4	1364
												4.51117	-2.5887	AT2G30150.2;AT2G30150.1	AT2G30150.2;AT2G30150.1	1374
												2.2866	-0.576723	AT2G30695.3;AT2G30695.2;AT2G30695.1;AT2G30695.4	AT2G30695.3;AT2G30695.2;AT2G30695.1	1381
												2.17843	0.889819	AT2G31750.1;AT2G31750.2	AT2G31750.1;AT2G31750.2	1397
												4.83009	1.52249	AT2G32500.2	AT2G32500.2	1408
												2.16761	1.1992	AT2G32810.2;AT2G32810.1	AT2G32810.2;AT2G32810.1	1412
												4.8413	1.1673	AT2G33040.1	AT2G33040.1	1415
												1.47307	1.33344	AT2G34420.1	AT2G34420.1	1433
												1.68731	0.546662	AT2G34860.2;AT2G34860.1	AT2G34860.2;AT2G34860.1	1448
												1.38663	0.567842	AT2G35040.2;AT2G35040.1	AT2G35040.2;AT2G35040.1	1451
												4.33791	-0.817429	AT2G36160.1	AT2G36160.1	1474
												3.29059	0.575618	AT2G36250.3;AT2G36250.2;AT2G36250.1;AT2G36250.4	AT2G36250.3;AT2G36250.2;AT2G36250.1;AT2G36250.4	1477
												2.62612	0.472948	AT2G36390.1	AT2G36390.1	1479
												2.23053	0.48995	AT2G36530.1;AT2G36530.2	AT2G36530.1;AT2G36530.2	1482
												1.92707	-0.918288	AT2G36620.1	AT2G36620.1	1484
												1.80473	-0.283452	AT2G36880.2;AT2G36880.1	AT2G36880.2;AT2G36880.1	1487
												1.67007	2.00967	AT2G37020.1;AT2G37020.3	AT2G37020.1;AT2G37020.3	1488
												1.45175	0.494366	AT2G37220.1	AT2G37220.1	1491
												2.86417	0.807761	AT2G37660.1	AT2G37660.1	1498
												1.94405	1.30956	AT2G37680.1;AT2G37680.2	AT2G37680.1;AT2G37680.2	1499
												3.2386	0.559225	AT2G38270.1	AT2G38270.1	1509
												1.27136	0.990233	AT2G38410.1	AT2G38410.1	1511
												2.91597	1.16194	AT2G38560.1	AT2G38560.1	1513
												2.91435	0.665865	AT2G39730.1	AT2G39730.1	1528
												1.38351	1.44667	AT2G39730.2;AT2G39730.3	AT2G39730.2;AT2G39730.3	1529
												2.10084	0.55545	AT2G40490.1	AT2G40490.1	1540
												1.98855	-0.367984	AT2G40840.1	AT2G40840.1	1546
												1.8252	-0.875626	AT2G41790.1;AT3G57470.5;AT3G57470.6;AT3G57470.1;AT3G57470.3;AT3G57470.4;AT3G57470.2	AT2G41790.1	1559
												5.10003	-0.400047	AT2G41840.1	AT2G41840.1	1560
												2.0159	2.62819	AT2G41950.1	AT2G41950.1	1561
												1.70109	0.835089	AT2G42680.1	AT2G42680.1	1575
												4.8723	4.38611	AT2G42690.1	AT2G42690.1	1576
												2.28604	-0.784936	AT5G45775.2;AT4G18730.1;AT3G58700.1;AT2G42740.1;AT5G45775.1	AT5G45775.2;AT4G18730.1;AT3G58700.1;AT2G42740.1;AT5G45775.1	1578
												2.04508	2.07281	AT2G42790.1	AT2G42790.1	1579
												1.289	0.96929	AT2G42910.1	AT2G42910.1	1581
												1.48496	1.79287	AT2G43590.1	AT2G43590.1	1595
												1.58316	1.88638	AT2G43640.1;AT2G43640.2;AT2G43640.3	AT2G43640.1;AT2G43640.2;AT2G43640.3	1597
												3.28107	0.414209	AT2G44040.1	AT2G44040.1	1609
												4.16197	0.31111	AT2G44160.1	AT2G44160.1	1615
												1.89632	2.18076	AT2G44210.1;AT2G44210.2	AT2G44210.1;AT2G44210.2	1616
												1.8168	2.94633	AT2G44920.2;AT2G44920.1	AT2G44920.2;AT2G44920.1	1625
												1.28636	1.18411	AT2G45180.1	AT2G45180.1	1628
												2.72759	0.690897	AT2G45710.1;AT3G61110.1;AT3G61111.2;AT3G61111.1	AT2G45710.1;AT3G61110.1	1637
												1.88677	1.57668	AT2G46370.3;AT2G46370.2;AT2G46370.1;AT2G46370.4	AT2G46370.3;AT2G46370.2;AT2G46370.1;AT2G46370.4	1648
												2.99163	0.268972	AT2G47390.1	AT2G47390.1	1659
												1.2699	0.908038	AT2G47400.1	AT2G47400.1	1660
												2.72813	-0.822533	AT2G47610.1	AT2G47610.1	1665
												1.78817	0.534257	AT2G47710.1	AT2G47710.1	1667
												1.59582	0.56291	AT3G01310.2;AT3G01310.1;AT3G01310.3;AT5G15070.3;AT5G15070.4;AT5G15070.1;AT5G15070.5;AT5G15070.2;AT5G15070.7;AT5G15070.6	AT3G01310.2;AT3G01310.1;AT3G01310.3;AT5G15070.3;AT5G15070.4;AT5G15070.1;AT5G15070.5;AT5G15070.2	1682
												1.55181	0.752398	AT3G01340.2;AT3G01340.1	AT3G01340.2;AT3G01340.1	1683
												1.5367	0.471849	AT3G01480.1;AT3G01480.2	AT3G01480.1;AT3G01480.2	1685
												1.54372	-0.435752	AT3G01500.2;AT3G01500.3	AT3G01500.2;AT3G01500.3	1687
												2.10502	1.35912	AT3G01780.1;AT3G01780.2	AT3G01780.1;AT3G01780.2	1692
												2.26386	0.952158	AT3G01980.4;AT3G01980.1;AT3G01980.3;AT3G01980.6;AT3G01980.2;AT3G01980.5	AT3G01980.4;AT3G01980.1;AT3G01980.3;AT3G01980.6;AT3G01980.2;AT3G01980.5	1696
												1.68604	-0.548236	AT3G02080.1	AT3G02080.1	1697
												1.75798	0.75209	AT3G02260.2;AT3G02260.3;AT3G02260.4;AT3G02260.1	AT3G02260.2;AT3G02260.3;AT3G02260.4;AT3G02260.1	1702
												1.40277	1.35473	AT3G02460.5;AT3G02460.4;AT3G02460.2;AT3G02460.3;AT3G02460.1	AT3G02460.5;AT3G02460.4;AT3G02460.2;AT3G02460.3;AT3G02460.1	1704
												1.74129	0.503989	AT3G02630.1	AT3G02630.1	1710
												1.19637	0.4714	AT3G02710.1	AT3G02710.1	1712
												1.01475	-0.752892	AT3G02830.2;AT3G02830.1	AT3G02830.2;AT3G02830.1	1718
												2.29439	0.729646	AT3G03710.1;AT2G47220.1	AT3G03710.1	1727
												2.15151	0.544313	AT3G03780.3;AT3G03780.2;AT3G03780.1	AT3G03780.3;AT3G03780.2;AT3G03780.1	1728
												1.46597	0.476302	AT3G04550.1	AT3G04550.1	1742
												2.65402	0.400687	AT3G04790.1	AT3G04790.1	1750
												2.19572	1.42416	AT3G05600.1;AT3G05600.2	AT3G05600.1;AT3G05600.2	1769
												1.73197	-1.32901	AT3G05625.1;AT3G05625.2	AT3G05625.1;AT3G05625.2	1770
												1.75541	1.22525	AT3G05970.1	AT3G05970.1	1775
												2.30162	-0.517635	AT3G06860.1	AT3G06860.1	1791
												1.20136	1.32444	AT3G07320.1	AT3G07320.1	1799
												1.1634	-0.82576	AT3G07630.3;AT3G07630.2;AT3G07630.1	AT3G07630.3;AT3G07630.2;AT3G07630.1	1805
												2.36048	1.36839	AT3G07640.1	AT3G07640.1	1806
												1.16822	-1.24186	AT3G07720.1	AT3G07720.1	1809
												2.02221	1.42562	AT3G07750.2;AT3G07750.1	AT3G07750.2;AT3G07750.1	1810
												2.92473	0.976472	AT3G08010.1	AT3G08010.1	1815
												1.55505	0.376094	AT3G08030.2;AT3G08030.1	AT3G08030.2;AT3G08030.1	1816
												1.18702	1.78793	AT3G09150.2;AT3G09150.3;AT3G09150.1;AT3G09150.4	AT3G09150.2;AT3G09150.3;AT3G09150.1	1828
												2.46341	-2.82318	AT3G09500.1;AT3G55170.4;AT3G55170.3;AT3G55170.5;AT3G55170.2;AT3G55170.1	AT3G09500.1	1835
												2.51366	2.00108	AT3G10740.3;AT3G10740.1;AT3G10740.4;AT3G10740.2	AT3G10740.3;AT3G10740.1;AT3G10740.4;AT3G10740.2	1863
												1.40687	0.540939	AT3G10850.1	AT3G10850.1	1864
												2.51411	1.69646	AT3G11200.2;AT3G11200.1	AT3G11200.2;AT3G11200.1	1870
												0.903634	-3.07194	AT3G11510.1	AT3G11510.1	1877
												1.9454	1.16232	AT3G11910.4;AT3G11910.2;AT3G11910.3;AT3G11910.1	AT3G11910.4;AT3G11910.2;AT3G11910.3;AT3G11910.1	1883
												1.81848	2.05727	AT3G11930.1;AT3G11930.2;AT3G11930.4;AT3G11930.3	AT3G11930.1;AT3G11930.2;AT3G11930.4;AT3G11930.3	1884
												1.67686	0.825637	AT3G11940.2;AT3G11940.1	AT3G11940.2;AT3G11940.1	1885
												1.49705	1.22844	AT3G12050.1;AT3G12050.2	AT3G12050.1;AT3G12050.2	1886
												1.59233	0.695928	AT3G12145.1	AT3G12145.1	1890
												1.59755	0.762758	AT3G12480.1	AT3G12480.1	1898
												2.9035	-1.09703	AT3G12490.1;AT3G12490.2	AT3G12490.1;AT3G12490.2	1899
												2.39049	0.351624	AT3G12780.1	AT3G12780.1	1903
												1.7249	1.43817	AT3G13160.1	AT3G13160.1	1910
												3.59087	0.916324	AT3G13470.1	AT3G13470.1	1919
												3.65969	0.689507	AT3G13490.1	AT3G13490.1	1920
												1.48394	0.764772	AT3G13860.1	AT3G13860.1	1926
												2.23103	-0.489192	AT3G13920.1;AT3G13920.4;AT3G13920.3;AT3G13920.2;AT3G13920.5	AT3G13920.1;AT3G13920.4;AT3G13920.3;AT3G13920.2;AT3G13920.5	1928
												2.39209	-0.463288	AT3G13930.1	AT3G13930.1	1929
												3.22188	0.92023	AT3G14067.1	AT3G14067.1	1931
												1.02123	-0.926848	AT3G14310.1;AT1G53830.1	AT3G14310.1	1938
												1.7132	0.37322	AT3G14420.2;AT3G14420.1;AT3G14420.4;AT3G14420.3;AT3G14420.5;AT3G14420.6;AT4G18360.3	AT3G14420.2;AT3G14420.1;AT3G14420.4;AT3G14420.3;AT3G14420.5;AT3G14420.6	1942
												1.37504	0.486111	AT3G14930.1;AT3G14930.2;AT3G14930.3	AT3G14930.1;AT3G14930.2;AT3G14930.3	1947
												1.85371	-2.33991	AT3G15000.1;AT1G53260.2;AT1G53260.1	AT3G15000.1	1950
												1.31004	0.682917	AT3G15020.2;AT3G15020.1	AT3G15020.2;AT3G15020.1	1952
												1.52656	-1.66318	AT3G15190.1	AT3G15190.1	1956
												3.04769	2.10552	AT3G15260.2;AT3G15260.1	AT3G15260.2;AT3G15260.1	1957
												2.99917	0.93686	AT3G15356.1;AT1G53080.1	AT3G15356.1	1959
												1.77186	1.4991	AT3G15410.1;AT3G15410.2	AT3G15410.1;AT3G15410.2	1961
												2.44598	1.30411	AT3G15450.3;AT3G15450.2;AT3G15450.1	AT3G15450.3;AT3G15450.2;AT3G15450.1	1962
												2.80939	0.761604	AT3G15690.2;AT3G15690.1;AT3G15690.3	AT3G15690.2	1966
												1.76487	0.66885	AT3G15730.1	AT3G15730.1	1967
												1.40487	1.41097	AT3G16170.1	AT3G16170.1	1976
												1.0052	1.07419	AT3G16240.1	AT3G16240.1	1980
												1.67456	0.590559	AT3G16370.1	AT3G16370.1	1983
												1.42667	0.382773	AT3G16520.3;AT3G16520.2;AT3G16520.1	AT3G16520.3;AT3G16520.2;AT3G16520.1	1989
												2.40544	2.18678	AT3G16760.1;AT3G16760.2	AT3G16760.1;AT3G16760.2	1993
												1.06466	0.729848	AT3G16950.1;AT3G16950.2	AT3G16950.1;AT3G16950.2	1998
												1.32354	0.448974	AT3G17240.3;AT3G17240.1	AT3G17240.3;AT3G17240.1	2002
												5.67521	-0.563971	AT3G17390.1	AT3G17390.1	2003
												3.27432	1.00024	AT3G17820.1	AT3G17820.1	2006
												1.33554	-0.556715	AT3G18060.1;AT2G01330.1	AT3G18060.1	2015
												1.45143	1.02602	AT3G18190.1	AT3G18190.1	2019
												2.36737	0.550686	AT3G18490.1	AT3G18490.1	2023
												2.03207	0.368014	AT3G18780.2;AT3G18780.3;AT3G18780.1	AT3G18780.2;AT3G18780.3;AT3G18780.1	2028
												1.60422	-0.951974	AT3G18820.1;AT3G16100.1;AT1G52280.1;AT1G49300.2;AT1G49300.1;AT1G22740.1	AT3G18820.1;AT3G16100.1;AT1G52280.1;AT1G49300.2;AT1G49300.1	2029
												2.52636	1.25497	AT3G19130.1	AT3G19130.1	2036
												2.70015	0.785559	AT3G19710.1	AT3G19710.1	2043
												1.48009	-0.695899	AT3G19990.1;AT3G19990.2	AT3G19990.1;AT3G19990.2	2050
												3.00377	0.804267	AT3G20790.1	AT3G20790.1	2058
												2.38061	-2.05401	AT3G21110.3;AT3G21110.2;AT3G21110.1	AT3G21110.3;AT3G21110.2;AT3G21110.1	2062
												1.86338	2.31011	AT3G21140.1	AT3G21140.1	2063
												1.2519	0.522656	AT3G21200.1	AT3G21200.1	2064
												4.02923	1.38876	AT3G21360.1	AT3G21360.1	2067
												1.82373	2.13773	AT3G21560.1	AT3G21560.1	2068
												1.33878	0.799986	AT3G21790.1	AT3G21790.1	2071
												2.49634	-1.59254	AT3G22230.1;AT2G32220.1	AT3G22230.1	2080
												2.0574	0.492706	AT3G22960.1	AT3G22960.1	2092
												1.80509	0.690277	AT3G23490.3;AT3G23490.2;AT3G23490.1	AT3G23490.3;AT3G23490.2;AT3G23490.1	2097
												1.39049	0.859452	AT3G23570.3;AT3G23570.2;AT3G23570.1	AT3G23570.3;AT3G23570.2;AT3G23570.1	2098
												1.91333	0.3819	AT3G23810.1	AT3G23810.1	2104
												2.41372	-0.53035	AT3G23990.1	AT3G23990.1	2108
												1.37812	0.558964	AT3G24430.1	AT3G24430.1	2112
												3.16816	-1.19942	AT3G24830.1	AT3G24830.1	2115
												1.63515	-0.327197	AT3G25660.1	AT3G25660.1	2121
												1.98346	2.34231	AT3G25770.1	AT3G25770.1	2124
												2.1623	1.04879	AT3G25800.1;AT3G25800.3;AT3G25800.2	AT3G25800.1;AT3G25800.3;AT3G25800.2	2125
												5.78904	0.693671	AT3G25860.1	AT3G25860.1	2126
												1.36557	-1.04409	AT3G27300.3;AT3G27300.2;AT3G27300.1;AT3G27300.5;AT3G27300.4	AT3G27300.3;AT3G27300.2;AT3G27300.1;AT3G27300.5;AT3G27300.4	2144
												2.20851	-2.24433	AT3G27850.1;AT3G27830.2;AT3G27830.1	AT3G27850.1;AT3G27830.2;AT3G27830.1	2154
												2.68034	-2.12578	AT3G27890.1	AT3G27890.1	2155
												2.91809	1.3479	AT3G29200.1	AT3G29200.1	2171
												2.55773	0.366911	AT3G29320.1	AT3G29320.1	2173
												1.55423	0.37594	AT3G29360.2;AT3G29360.1	AT3G29360.2;AT3G29360.1	2175
												1.37992	-0.563648	AT3G44890.1	AT3G44890.1	2201
												1.34619	-0.568634	AT5G62300.2;AT5G62300.1;AT3G45030.1	AT5G62300.2;AT5G62300.1;AT3G45030.1	2205
												5.06336	2.08103	AT3G45140.1;AT3G45140.2;AT3G22400.1	AT3G45140.1;AT3G45140.2	2206
												2.54569	1.15311	AT3G46440.2;AT3G46440.1	AT3G46440.2;AT3G46440.1	2222
												2.24833	0.257447	AT3G46970.1	AT3G46970.1	2233
												1.07749	-0.755606	AT3G47370.3;AT3G47370.2;AT3G47370.1	AT3G47370.3;AT3G47370.2;AT3G47370.1	2237
												2.16657	0.368354	AT3G47520.1	AT3G47520.1	2241
												1.81441	-2.11993	AT3G47560.1;AT3G47560.3;AT3G47560.5;AT3G47560.4;AT3G47560.2;AT2G19550.1	AT3G47560.1;AT3G47560.3;AT3G47560.5;AT3G47560.4;AT3G47560.2	2242
												1.41414	0.833275	AT3G48110.1	AT3G48110.1	2253
												2.01566	-0.398883	AT3G48420.1	AT3G48420.1	2255
												2.02033	-0.464604	AT3G48720.1;AT5G63560.1;AT5G41040.2;AT5G41040.1	AT3G48720.1	2261
												3.63689	0.899921	AT3G48730.1	AT3G48730.1	2262
												1.77617	0.809516	AT3G48930.1	AT3G48930.1	2267
												1.60229	0.474686	AT3G48990.1	AT3G48990.1	2268
												1.2616	0.507397	AT3G49680.2;AT3G49680.1	AT3G49680.2;AT3G49680.1	2278
												1.05835	1.11034	AT3G50440.1	AT3G50440.1	2285
												2.4256	0.733843	AT3G51240.1;AT3G51240.2	AT3G51240.1;AT3G51240.2	2294
												1.31813	0.564492	AT3G51840.1	AT3G51840.1	2302
												1.34297	0.891655	AT3G52500.1	AT3G52500.1	2313
												2.42434	-0.803386	AT3G52720.4;AT3G52720.3;AT3G52720.1;AT3G52720.2	AT3G52720.4;AT3G52720.3;AT3G52720.1;AT3G52720.2	2318
												1.97933	1.14429	AT3G52840.2;AT3G52840.1;AT1G45130.2	AT3G52840.2;AT3G52840.1	2321
												1.33231	0.429903	AT3G52880.1;AT3G52880.2	AT3G52880.1;AT3G52880.2	2323
												2.50813	-2.74704	AT3G53020.1	AT3G53020.1	2327
												2.55538	2.53789	AT3G53130.1	AT3G53130.1	2329
												2.85118	-0.92729	AT3G53430.1	AT3G53430.1	2333
												1.72319	2.02127	AT3G53710.3;AT3G53710.2;AT3G53710.1	AT3G53710.3;AT3G53710.2;AT3G53710.1	2339
												3.03287	-1.77892	AT3G54210.1	AT3G54210.1	2351
												1.17615	0.554204	AT3G54440.1;AT3G54440.2;AT3G54440.3	AT3G54440.1;AT3G54440.2;AT3G54440.3	2354
												3.56078	1.22482	AT3G54900.1	AT3G54900.1	2363
												2.30998	1.32063	AT3G54960.1;AT3G54960.2	AT3G54960.1;AT3G54960.2	2364
												1.8318	0.869153	AT3G55220.1;AT3G55200.3;AT3G55200.2;AT3G55200.1	AT3G55220.1;AT3G55200.3;AT3G55200.2;AT3G55200.1	2373
												1.31327	-0.83127	AT3G55260.1	AT3G55260.1	2375
												2.41127	0.764248	AT3G55440.1	AT3G55440.1	2380
												1.36494	-0.52813	AT3G57050.5;AT3G57050.4;AT3G57050.2;AT3G57050.1;AT3G57050.3	AT3G57050.5;AT3G57050.4;AT3G57050.2;AT3G57050.1;AT3G57050.3	2406
												1.34508	-2.07842	AT3G58990.1	AT3G58990.1	2433
												3.49883	1.10414	AT3G59020.1;AT3G59020.2	AT3G59020.1;AT3G59020.2	2434
												1.03149	-0.647865	AT3G60190.1	AT3G60190.1	2449
												1.4718	-0.741083	AT3G60245.1;AT3G10950.1	AT3G60245.1	2452
												2.61768	-1.32815	AT3G60450.1;AT3G60450.2	AT3G60450.1;AT3G60450.2	2457
												1.23101	0.883464	AT3G60810.2;AT3G60810.1	AT3G60810.2;AT3G60810.1	2461
												1.57521	0.868761	AT3G60880.1;AT3G60880.2	AT3G60880.1;AT3G60880.2	2465
												4.28752	2.63357	AT3G60900.1	AT3G60900.1	2466
												1.96091	0.742497	AT3G62110.2;AT3G62110.1	AT3G62110.2;AT3G62110.1	2485
												2.09938	0.394792	AT3G62120.3;AT3G62120.2;AT3G62120.1	AT3G62120.3;AT3G62120.2;AT3G62120.1	2486
												1.66963	1.54889	AT3G62240.1;AT2G47090.5;AT2G47090.4;AT2G47090.2;AT2G47090.3;AT2G47090.1	AT3G62240.1;AT2G47090.5;AT2G47090.4;AT2G47090.2;AT2G47090.3;AT2G47090.1	2488
												4.52053	-0.621293	AT3G62530.1	AT3G62530.1	2493
												2.7538	-2.59555	AT3G62870.1	AT3G62870.1	2497
												1.83883	-0.703916	AT3G63460.1;AT3G63460.3;AT3G63460.2	AT3G63460.1;AT3G63460.3;AT3G63460.2	2509
												1.84765	0.633193	AT3G63540.1	AT3G63540.1	2512
												2.22779	-0.65959	AT4G00100.1	AT4G00100.1	2513
												3.25982	0.95921	AT4G01070.1;AT4G01070.2	AT4G01070.1;AT4G01070.2	2526
												1.43917	-0.574175	AT4G01310.1	AT4G01310.1	2531
												2.58948	0.889946	AT4G01690.1;AT4G01690.2	AT4G01690.1;AT4G01690.2	2535
												1.46248	-0.876131	AT4G01810.3;AT4G01810.2;AT4G01810.1	AT4G01810.3;AT4G01810.2;AT4G01810.1	2537
												0.957753	0.972514	AT4G02120.1;AT4G02120.2;AT4G02120.4;AT4G02120.3;AT4G02120.5	AT4G02120.1;AT4G02120.2;AT4G02120.4;AT4G02120.3;AT4G02120.5	2545
												1.42596	-1.03774	AT4G02230.1	AT4G02230.1	2547
												2.047	1.30809	AT4G02530.1;AT4G02530.2;AT4G02530.3	AT4G02530.1;AT4G02530.2;AT4G02530.3	2555
												2.99113	2.7884	AT4G02570.4;AT4G02570.3;AT4G02570.2;AT4G02570.1	AT4G02570.4;AT4G02570.3;AT4G02570.2;AT4G02570.1	2556
												2.12121	0.925282	AT4G02580.1	AT4G02580.1	2557
												1.46694	1.20485	AT4G02840.1;AT4G02840.2;AT3G07590.2;AT3G07590.1;AT3G07590.3	AT4G02840.1;AT4G02840.2	2560
												2.99993	-2.37393	AT4G04210.1;AT4G22150.1	AT4G04210.1	2577
												2.82426	0.858242	AT4G04350.1	AT4G04350.1	2579
												2.98657	0.808855	AT4G04610.1	AT4G04610.1	2580
												1.37508	0.751689	AT4G04910.1	AT4G04910.1	2584
												2.45135	0.786602	AT4G05160.1	AT4G05160.1	2588
												2.81108	-1.8368	AT4G05530.1	AT4G05530.1	2593
												1.99005	2.46142	AT4G08280.1;AT4G08280.3;AT4G08280.2	AT4G08280.1;AT4G08280.3;AT4G08280.2	2595
												1.59468	2.04713	AT4G08950.1	AT4G08950.1	2603
												2.4508	0.681042	AT4G09040.1;AT4G09040.2	AT4G09040.1;AT4G09040.2	2608
												1.34667	-1.71127	AT4G09570.1	AT4G09570.1	2612
												1.98223	0.43547	AT4G10320.1;AT3G23145.1	AT4G10320.1	2623
												2.06816	-1.54056	AT4G10840.1;AT4G10840.2;AT1G27500.1;AT1G27500.2	AT4G10840.1;AT4G10840.2	2630
												3.17698	-1.88352	AT4G11980.1	AT4G11980.1	2645
												2.60629	-1.12869	AT4G12420.2;AT4G12420.1	AT4G12420.2;AT4G12420.1	2650
												1.4814	0.413402	AT4G12720.3;AT4G12720.2;AT4G12720.1;AT4G12720.6;AT4G12720.4;AT4G12720.5	AT4G12720.3;AT4G12720.2;AT4G12720.1;AT4G12720.6;AT4G12720.4;AT4G12720.5	2653
												1.48064	-2.03762	AT4G12730.1	AT4G12730.1	2654
												2.20286	1.03942	AT4G13010.1	AT4G13010.1	2660
												1.79211	-1.4001	AT4G13050.1;AT3G25110.1	AT4G13050.1	2661
												1.6714	0.938981	AT4G13200.1	AT4G13200.1	2664
												1.50105	0.554428	AT4G13360.1;AT3G24360.4;AT3G24360.1	AT4G13360.1	2666
												1.98692	2.50434	AT4G13615.1	AT4G13615.1	2669
												1.73722	0.399466	AT4G13930.1	AT4G13930.1	2677
												1.23965	0.474899	AT4G14030.2;AT4G14030.1	AT4G14030.2;AT4G14030.1	2679
												2.06672	1.34743	AT4G14090.1	AT4G14090.1	2681
												1.91538	0.384391	AT4G14160.2;AT4G14160.1;AT4G14160.3;AT2G21630.1	AT4G14160.2;AT4G14160.1;AT4G14160.3	2684
												1.62102	-1.34179	AT4G14710.6;AT4G14710.2;AT4G14710.1;AT4G14710.3;AT4G14710.5;AT4G14710.4	AT4G14710.6;AT4G14710.2;AT4G14710.1;AT4G14710.3;AT4G14710.5;AT4G14710.4	2692
												1.54473	1.15272	AT4G14930.1;AT4G14930.2	AT4G14930.1;AT4G14930.2	2698
												2.26651	1.0369	AT4G15550.1	AT4G15550.1	2710
												2.52199	1.44683	AT4G16830.1;AT4G16830.3;AT4G16830.2	AT4G16830.1;AT4G16830.3;AT4G16830.2	2731
												2.73253	1.04579	AT4G17520.1	AT4G17520.1	2747
												0.984341	-1.0303	AT4G17830.1;AT4G17830.2	AT4G17830.1;AT4G17830.2	2754
												1.99883	0.403843	AT4G18810.1;AT4G18810.2	AT4G18810.1;AT4G18810.2	2767
												1.51298	0.514045	AT4G19210.1;AT3G13640.1	AT4G19210.1	2774
												2.50932	0.58494	AT4G20360.2;AT4G20360.1	AT4G20360.2;AT4G20360.1	2787
												1.41099	1.17616	AT4G21100.1	AT4G21100.1	2799
												1.33883	0.702978	AT4G21990.1;AT4G21990.2	AT4G21990.1;AT4G21990.2	2813
												1.9241	0.523854	AT4G22670.1	AT4G22670.1	2821
												1.58576	2.3668	AT4G22720.2;AT4G22720.1	AT4G22720.2;AT4G22720.1	2823
												1.99175	0.627063	AT4G22930.2;AT4G22930.1	AT4G22930.2;AT4G22930.1	2825
												2.40133	0.775496	AT4G23100.1;AT4G23100.3;AT4G23100.2	AT4G23100.1;AT4G23100.3;AT4G23100.2	2828
												2.7924	0.976484	AT4G23460.1;AT4G23460.2	AT4G23460.1;AT4G23460.2	2830
												3.74149	1.85908	AT4G23570.1;AT4G23570.2;AT4G23570.3	AT4G23570.1;AT4G23570.2;AT4G23570.3	2831
												3.07046	0.527121	AT4G23600.1;AT4G23600.3;AT4G23600.2	AT4G23600.1;AT4G23600.3;AT4G23600.2	2832
												1.24498	1.03002	AT4G23890.1	AT4G23890.1	2840
												1.81783	1.11307	AT4G23900.1;AT4G23895.3	AT4G23900.1;AT4G23895.3	2841
												1.43489	0.43981	AT4G24190.2;AT4G24190.1	AT4G24190.2;AT4G24190.1	2843
												2.41265	-1.59024	AT4G24350.3;AT4G24350.1;AT4G24350.4;AT4G24350.2;AT4G24340.1	AT4G24350.3;AT4G24350.1	2846
												2.92402	1.27399	AT4G24380.1;AT4G24380.5;AT4G24380.2;AT4G24380.6;AT4G24380.3;AT4G24380.4	AT4G24380.1;AT4G24380.5;AT4G24380.2;AT4G24380.6;AT4G24380.3	2847
												2.341	0.456434	AT4G24620.1;AT4G24620.2	AT4G24620.1;AT4G24620.2	2851
												1.58501	-0.92522	AT4G24930.1	AT4G24930.1	2859
												1.75584	0.955323	AT4G25050.1;AT4G25050.2	AT4G25050.1;AT4G25050.2	2861
												2.41634	-0.702686	AT4G25080.4;AT4G25080.5;AT4G25080.3;AT4G25080.2;AT4G25080.1;AT4G25080.6	AT4G25080.4;AT4G25080.5;AT4G25080.3;AT4G25080.2;AT4G25080.1;AT4G25080.6	2862
												1.50272	-0.91907	AT4G25370.1	AT4G25370.1	2867
												1.28317	-0.833962	AT4G25630.1	AT4G25630.1	2870
												1.65595	0.446484	AT4G26300.4;AT4G26300.2;AT4G26300.3;AT4G26300.1;AT4G26300.5	AT4G26300.4;AT4G26300.2;AT4G26300.3;AT4G26300.1;AT4G26300.5	2886
												1.37011	1.30912	AT4G26370.1;AT4G26370.3;AT4G26370.2	AT4G26370.1;AT4G26370.3;AT4G26370.2	2887
												2.39064	1.17065	AT4G26555.2;AT4G26555.1;AT4G26555.3	AT4G26555.2;AT4G26555.1;AT4G26555.3	2893
												3.11719	2.16745	AT4G26910.3;AT4G26910.2;AT4G26910.1	AT4G26910.3;AT4G26910.2;AT4G26910.1	2906
												1.71005	-0.643171	AT4G27090.1	AT4G27090.1	2911
												2.1712	2.18256	AT4G27130.1	AT4G27130.1	2912
												1.80419	-1.89604	AT4G27500.2;AT4G27500.1	AT4G27500.2;AT4G27500.1	2919
												1.80099	0.511069	AT4G27560.1;AT3G29630.2;AT3G29630.1	AT4G27560.1	2921
												2.30252	2.06507	AT4G28910.3;AT4G28910.2;AT4G28910.1	AT4G28910.3;AT4G28910.2;AT4G28910.1	2937
												3.44382	1.17768	AT4G29220.1	AT4G29220.1	2944
												1.94076	0.69202	AT4G29680.1	AT4G29680.1	2953
												2.00831	-0.732722	AT4G29810.1;AT4G29810.3;AT4G29810.2	AT4G29810.1;AT4G29810.3;AT4G29810.2	2957
												1.50306	0.418166	AT4G30310.2;AT4G30310.4;AT4G30310.1;AT4G30310.3	AT4G30310.2;AT4G30310.4;AT4G30310.1;AT4G30310.3	2968
												2.66767	1.52104	AT4G30490.1	AT4G30490.1	2969
												1.53805	0.760663	AT4G30690.1;AT4G30690.2	AT4G30690.1;AT4G30690.2	2973
												3.31781	0.891538	AT4G30720.1	AT4G30720.1	2974
												1.42392	0.490327	AT4G31300.1;AT4G31300.3;AT4G31300.2	AT4G31300.1;AT4G31300.3;AT4G31300.2	2982
												1.27213	-0.705286	AT4G31480.9;AT4G31480.8;AT4G31480.7;AT4G31480.5;AT4G31480.4;AT4G31480.2;AT4G31480.1;AT4G31480.6;AT4G31480.3	AT4G31480.9;AT4G31480.8;AT4G31480.7;AT4G31480.5;AT4G31480.4;AT4G31480.2;AT4G31480.1;AT4G31480.6;AT4G31480.3	2984
												2.29509	-0.789197	AT4G31840.1	AT4G31840.1	2991
												1.54154	-0.49917	AT4G31990.4;AT4G31990.2;AT4G31990.1;AT4G31990.3	AT4G31990.4;AT4G31990.2;AT4G31990.1;AT4G31990.3	2993
												1.74501	0.885535	AT4G32760.2;AT4G32760.1;AT4G32760.3	AT4G32760.2;AT4G32760.1;AT4G32760.3	3003
												1.64066	1.85066	AT4G32770.1	AT4G32770.1	3004
												1.96692	-0.358183	AT4G33030.1	AT4G33030.1	3010
												3.18722	0.675963	AT4G33090.1	AT4G33090.1	3012
												1.55809	-1.28846	AT4G33220.2;AT4G33220.1;AT3G43270.1	AT4G33220.2;AT4G33220.1	3013
												2.07224	1.00158	AT4G33670.1	AT4G33670.1	3024
												1.64855	0.345753	AT4G33680.1	AT4G33680.1	3025
												2.72238	0.837621	AT4G33760.1;AT4G33760.2	AT4G33760.1;AT4G33760.2	3026
												2.3976	-0.931929	AT4G34490.1;AT4G34490.2	AT4G34490.1;AT4G34490.2	3044
												2.19174	0.827455	AT4G35450.3;AT4G35450.2;AT4G35450.1;AT4G35450.5;AT4G35450.4	AT4G35450.3;AT4G35450.2;AT4G35450.1;AT4G35450.5;AT4G35450.4	3064
												1.5704	-0.571438	AT4G35630.1	AT4G35630.1	3067
												1.95226	0.438927	AT4G35830.1;AT4G35830.2	AT4G35830.1;AT4G35830.2	3069
												1.99025	-1.34699	AT4G36130.1	AT4G36130.1	3073
												1.4681	0.934609	AT4G36390.1	AT4G36390.1	3078
												1.76323	0.559729	AT4G36810.1;AT3G14510.1;AT3G14550.3;AT3G14550.2;AT3G14550.1;AT3G14530.1;AT3G29430.1	AT4G36810.1	3086
												3.05132	-1.20013	AT4G37210.1;AT4G37210.2	AT4G37210.1;AT4G37210.2	3091
												1.53435	0.519982	AT4G38630.1	AT4G38630.1	3115
												1.84463	0.867938	AT4G38710.1;AT4G38710.2	AT4G38710.1;AT4G38710.2	3117
												2.03128	0.606239	AT4G38740.1	AT4G38740.1	3118
												1.46727	0.5396	AT4G38810.2;AT4G38810.1	AT4G38810.2;AT4G38810.1	3120
												2.16411	0.345934	AT4G38970.1;AT4G38970.2	AT4G38970.1;AT4G38970.2	3123
												2.41935	0.631298	AT4G39800.1	AT4G39800.1	3140
												2.75125	3.08677	AT5G01750.1;AT5G01750.2	AT5G01750.1;AT5G01750.2	3155
												4.63867	-0.868876	AT5G02870.2;AT5G02870.1	AT5G02870.2;AT5G02870.1	3170
												1.76557	0.356024	AT5G03300.1;AT5G03300.3;AT5G03300.2	AT5G03300.1;AT5G03300.3;AT5G03300.2	3176
												1.50354	0.59243	AT5G03350.1	AT5G03350.1	3178
												2.16985	0.346027	AT5G03630.1	AT5G03630.1	3185
												2.00389	-1.78379	AT5G03690.2;AT5G03690.1;AT5G03690.4;AT5G03690.3	AT5G03690.2;AT5G03690.1;AT5G03690.4;AT5G03690.3	3187
												2.08529	-1.74049	AT5G04230.1;AT5G04230.2	AT5G04230.1;AT5G04230.2	3193
												1.71692	1.15221	AT5G04440.1;AT5G04440.2	AT5G04440.1;AT5G04440.2	3199
												1.92249	-0.274738	AT5G04590.1	AT5G04590.1	3200
												3.19199	-1.4613	AT5G04740.1;AT5G04740.2	AT5G04740.1	3202
												1.7766	1.75701	AT5G04900.1	AT5G04900.1	3206
												1.49171	0.588951	AT5G05010.2;AT5G05010.1	AT5G05010.2;AT5G05010.1	3208
												1.46864	1.12135	AT5G06110.2;AT5G06110.1	AT5G06110.2;AT5G06110.1	3221
												2.85257	0.822358	AT5G06290.1;AT5G06290.2	AT5G06290.1;AT5G06290.2	3225
												1.54076	0.42323	AT5G08300.1	AT5G08300.1	3249
												2.38117	-2.92931	AT5G08410.1;AT5G08410.2	AT5G08410.1;AT5G08410.2	3253
												1.26469	0.914719	AT5G08415.1	AT5G08415.1	3254
												1.32249	0.86497	AT5G08530.1	AT5G08530.1	3257
												2.86136	0.933235	AT5G08570.3;AT5G08570.2;AT5G08570.1;AT3G25960.1;AT3G04050.1;AT3G55650.1	AT5G08570.3;AT5G08570.2;AT5G08570.1	3259
												1.55098	0.513597	AT5G09900.1;AT5G09900.2;AT5G09900.3;AT5G64760.3;AT5G64760.2;AT5G64760.1	AT5G09900.1;AT5G09900.2;AT5G09900.3	3275
												1.50781	-1.25144	AT5G11330.1;AT5G11330.2	AT5G11330.1	3299
												3.0424	0.632561	AT5G11670.1;AT5G25880.3;AT5G25880.2;AT5G25880.1	AT5G11670.1	3308
												1.96917	0.955729	AT5G11680.1	AT5G11680.1	3309
												1.76493	-1.70356	AT5G11900.1	AT5G11900.1	3314
												1.53515	1.22792	AT5G12210.2;AT5G12210.1	AT5G12210.2;AT5G12210.1	3322
												1.53323	0.355826	AT5G13120.2;AT5G13120.1	AT5G13120.2;AT5G13120.1	3334
												2.0683	0.469814	AT5G14260.3;AT5G14260.2;AT5G14260.1;AT5G14260.4	AT5G14260.3;AT5G14260.2;AT5G14260.1;AT5G14260.4	3364
												1.71848	1.18832	AT5G14600.1	AT5G14600.1	3368
												2.1006	-0.670962	AT5G14780.3;AT5G14780.2;AT5G14780.1	AT5G14780.3;AT5G14780.2;AT5G14780.1	3373
												2.03045	-0.921735	AT5G15200.1;AT5G15200.2;AT5G39850.1	AT5G15200.1;AT5G15200.2	3379
												1.65387	0.496085	AT5G15650.1	AT5G15650.1	3386
												3.63982	1.4616	AT5G15970.1	AT5G15970.1	3391
												2.14222	0.891963	AT5G16050.2;AT5G16050.1	AT5G16050.2;AT5G16050.1	3394
												1.70303	2.18583	AT5G16470.1;AT5G16470.2;AT3G02790.1	AT5G16470.1;AT5G16470.2	3406
												1.54616	-1.48728	AT5G16990.1	AT5G16990.1	3419
												1.49084	0.638256	AT5G17020.2;AT5G17020.1	AT5G17020.2;AT5G17020.1	3421
												2.07607	0.990285	AT5G17050.1	AT5G17050.1	3422
												1.41685	0.598733	AT5G17530.5;AT5G17530.7;AT5G17530.6;AT5G17530.2;AT5G17530.1;AT5G17530.3;AT5G17530.4	AT5G17530.5;AT5G17530.7;AT5G17530.6;AT5G17530.2;AT5G17530.1;AT5G17530.3;AT5G17530.4	3427
												2.74236	1.24573	AT5G17870.1;AT5G17870.2	AT5G17870.1;AT5G17870.2	3433
												1.63563	0.835329	AT5G18400.1;AT5G18400.3;AT5G18400.2	AT5G18400.1;AT5G18400.3;AT5G18400.2	3444
												2.49333	1.63132	AT5G19350.2;AT5G19350.1	AT5G19350.2;AT5G19350.1	3459
												1.63044	-1.23883	AT5G19510.1	AT5G19510.1	3466
												1.52244	0.538402	AT5G19820.1	AT5G19820.1	3471
												3.82661	-0.89061	AT5G20010.1;AT5G55190.1;AT5G20020.1;AT5G55080.1	AT5G20010.1;AT5G55190.1;AT5G20020.1	3475
												3.05232	1.0662	AT5G20280.1;AT1G04920.1	AT5G20280.1	3482
												1.21502	-0.526915	AT5G20500.1	AT5G20500.1	3486
												1.12945	0.531198	AT5G20630.1	AT5G20630.1	3488
												4.98975	0.624079	AT5G20720.4;AT5G20720.3;AT5G20720.2;AT5G20720.1	AT5G20720.4;AT5G20720.3;AT5G20720.2;AT5G20720.1	3490
												1.43295	1.16494	AT5G20950.1;AT5G20950.2;AT5G20950.3	AT5G20950.1;AT5G20950.2;AT5G20950.3	3495
												1.88523	0.818065	AT5G20990.1;AT5G20990.3;AT5G20990.2	AT5G20990.1;AT5G20990.3;AT5G20990.2	3498
												1.82051	1.27309	AT5G21100.1	AT5G21100.1	3500
												1.29073	0.898505	AT5G22770.6;AT5G22770.5;AT5G22770.4;AT5G22770.3;AT5G22770.2;AT5G22770.1;REV__AT2G07680.6;REV__AT2G07680.4;REV__AT2G07680.1;REV__AT2G07680.5;REV__AT2G07680.3	AT5G22770.6;AT5G22770.5;AT5G22770.4;AT5G22770.3;AT5G22770.2;AT5G22770.1	3513
												2.12483	0.44423	AT5G23120.1;AT5G23120.2	AT5G23120.1;AT5G23120.2	3520
												2.57502	-1.9878	AT5G23250.1;AT5G23250.2;AT5G23250.3	AT5G23250.1;AT5G23250.2;AT5G23250.3	3523
												1.54916	0.339959	AT5G24490.1	AT5G24490.1	3539
												1.39387	0.528347	AT5G26710.1	AT5G26710.1	3559
												1.39007	-0.517921	AT5G26742.2;AT5G26742.1;AT5G26742.3	AT5G26742.2;AT5G26742.1;AT5G26742.3	3560
												3.44197	-1.1009	AT5G27850.1;AT5G27850.2	AT5G27850.1;AT5G27850.2	3577
												2.17435	-1.35678	AT5G28050.1;AT5G28050.2;AT5G28050.3	AT5G28050.1;AT5G28050.2;AT5G28050.3	3581
												1.86548	-1.43741	AT5G28060.1	AT5G28060.1	3582
												1.75317	1.07314	AT5G28830.1	AT5G28830.1	3586
												1.77542	-0.689891	AT5G32470.1	AT5G32470.1	3590
												3.49728	0.671228	AT5G35630.3;AT5G35630.2;AT5G35630.1	AT5G35630.3;AT5G35630.2;AT5G35630.1	3601
												1.44204	1.17419	AT5G35700.1;AT2G04750.1	AT5G35700.1	3602
												1.13359	0.553326	AT5G36230.1;AT5G36230.2	AT5G36230.1;AT5G36230.2	3609
												1.74412	-0.387095	AT5G36880.6;AT5G36880.5;AT5G36880.3;AT5G36880.1;AT5G36880.2;AT5G36880.4	AT5G36880.6;AT5G36880.5;AT5G36880.3;AT5G36880.1;AT5G36880.2;AT5G36880.4	3611
												2.48006	1.35522	AT5G37475.3;AT5G37475.2;AT5G37475.1	AT5G37475.3;AT5G37475.2;AT5G37475.1	3614
												2.21755	-0.57425	AT5G37830.1	AT5G37830.1	3618
												1.7941	0.53777	AT5G38420.1	AT5G38420.1	3620
												3.14478	0.568085	AT5G38430.2;AT5G38430.1	AT5G38430.2;AT5G38430.1	3621
												1.21457	0.696112	AT5G38520.1;AT5G38520.2	AT5G38520.1;AT5G38520.2	3624
												1.78719	1.06527	AT5G38940.1;AT5G38940.2	AT5G38940.1;AT5G38940.2	3629
												2.84038	0.795945	AT5G39320.1	AT5G39320.1	3633
												1.2964	0.593472	AT5G39340.1;AT5G39340.4;AT5G39340.3;AT5G39340.2;AT4G04402.1	AT5G39340.1;AT5G39340.4;AT5G39340.3;AT5G39340.2;AT4G04402.1	3634
												2.87345	-0.896603	AT5G40950.1	AT5G40950.1	3654
												2.25551	0.575817	AT5G42950.1	AT5G42950.1	3679
												1.26282	1.11355	AT5G43600.1	AT5G43600.1	3690
												2.89527	-1.1951	AT5G43830.1	AT5G43830.1	3692
												3.41809	0.996135	AT5G43960.1;AT5G43960.2	AT5G43960.1;AT5G43960.2	3695
												1.34731	1.23043	AT5G44520.1;AT5G44520.2	AT5G44520.1;AT5G44520.2	3707
												2.99224	0.911556	AT5G45390.1	AT5G45390.1	3713
												1.95604	1.1108	AT5G45680.1	AT5G45680.1	3718
												1.151	-1.03123	AT5G46070.1	AT5G46070.1	3722
												1.54985	0.347315	AT5G46290.1;AT5G46290.2	AT5G46290.1;AT5G46290.2	3726
												2.47057	1.99781	AT5G47040.1	AT5G47040.1	3738
												1.53778	-0.722823	AT5G47190.1	AT5G47190.1	3739
												3.08257	0.372466	AT5G47210.1;AT5G47210.3;AT5G47210.2	AT5G47210.1;AT5G47210.3;AT5G47210.2	3741
												2.50675	-1.46995	AT5G47690.4;AT5G47690.1;AT5G47690.2;AT5G47690.3	AT5G47690.4;AT5G47690.1;AT5G47690.2;AT5G47690.3	3747
												2.86769	1.62182	AT5G47860.1	AT5G47860.1	3754
												3.31857	-2.61114	AT5G47870.1	AT5G47870.1	3755
												2.55868	-2.4309	AT5G48020.1	AT5G48020.1	3758
												1.79589	-0.545648	AT5G48220.1;AT5G48220.3;AT5G48220.4;AT5G48220.2	AT5G48220.1;AT5G48220.3;AT5G48220.4;AT5G48220.2	3761
												1.39766	0.55038	AT5G49970.1;AT5G49970.2	AT5G49970.1;AT5G49970.2	3793
												1.84344	1.89231	AT5G49980.1	AT5G49980.1	3794
												1.18527	1.41335	AT5G51120.1;AT5G51120.3;AT5G51120.2	AT5G51120.1;AT5G51120.3;AT5G51120.2	3807
												1.63843	0.385551	AT5G52920.1	AT5G52920.1	3836
												1.88945	0.382061	AT5G53480.1	AT5G53480.1	3846
												1.57563	0.414116	AT5G53490.2;AT5G53490.1;AT5G53490.3;AT5G53490.4	AT5G53490.2;AT5G53490.1;AT5G53490.3;AT5G53490.4	3847
												2.42172	1.60816	AT5G53580.1	AT5G53580.1	3849
												1.28632	-0.694285	AT5G53850.2;AT5G53850.5;AT5G53850.1;AT5G53850.4;AT5G53850.3;AT5G53850.6	AT5G53850.2;AT5G53850.5;AT5G53850.1;AT5G53850.4;AT5G53850.3;AT5G53850.6	3852
												1.54671	0.409706	AT5G54430.4;AT5G54430.1;AT5G54430.5;AT5G54430.2	AT5G54430.4;AT5G54430.1;AT5G54430.5;AT5G54430.2	3861
												1.34765	1.20163	AT5G55130.1;AT5G55130.2;AT5G55130.3	AT5G55130.1;AT5G55130.2;AT5G55130.3	3875
												2.68485	1.57739	AT5G55160.1;AT5G55160.2	AT5G55160.1;AT5G55160.2	3876
												3.04076	0.665283	AT5G55230.1;AT5G55230.3;AT5G55230.2	AT5G55230.1;AT5G55230.3;AT5G55230.2	3878
												2.53613	-0.290248	AT5G56030.1;AT5G56030.2	AT5G56030.1;AT5G56030.2	3887
												2.70962	-2.75666	AT5G57290.2;AT5G57290.3;AT5G57290.1	AT5G57290.2;AT5G57290.3;AT5G57290.1	3904
												1.2143	1.61212	AT5G57560.1	AT5G57560.1	3908
												3.09449	0.473285	AT5G57870.1;AT5G57870.2	AT5G57870.1;AT5G57870.2	3913
												1.66215	1.74266	AT5G58060.1;AT5G58060.2;AT5G58180.2;AT5G58180.1	AT5G58060.1;AT5G58060.2	3917
												1.97894	0.976386	AT5G58200.2;AT5G58200.1	AT5G58200.2	3921
												1.98146	2.13631	AT5G58220.3;AT5G58220.2	AT5G58220.3;AT5G58220.2	3923
												1.52334	0.536896	AT5G58290.1;AT4G27680.1;AT5G53540.1	AT5G58290.1	3926
												2.8793	0.789526	AT5G59290.1;AT5G59290.2;AT5G59290.4;AT5G59290.3;AT2G28760.3;AT2G28760.2;AT2G28760.1;AT2G28760.4;AT3G53520.3;AT3G53520.2;AT3G53520.1;AT2G47650.1;AT2G47650.2;AT3G53520.4	AT5G59290.1;AT5G59290.2;AT5G59290.4;AT5G59290.3	3941
												1.72045	-0.773697	AT5G59750.2;AT5G59750.1;AT5G59750.3	AT5G59750.2;AT5G59750.1;AT5G59750.3	3948
												1.47329	0.425179	AT5G59880.2;AT5G59880.1	AT5G59880.2;AT5G59880.1	3950
												1.80458	0.528596	AT5G59890.1;AT5G59890.3;AT5G59890.2	AT5G59890.1;AT5G59890.3;AT5G59890.2	3951
												4.17782	-0.470016	AT5G62700.1;AT5G62690.1	AT5G62700.1;AT5G62690.1	3986
												4.45894	1.20648	AT5G63380.1	AT5G63380.1	3996
												3.16368	0.533947	AT5G63570.1;AT5G63570.2	AT5G63570.1;AT5G63570.2	4002
												1.30074	0.73849	AT5G64130.1;AT5G64130.3	AT5G64130.1;AT5G64130.3	4015
												0.978527	0.91533	AT5G64270.1	AT5G64270.1	4019
												2.96953	1.18658	AT5G64370.1	AT5G64370.1	4023
												1.74165	0.59399	AT5G64570.1;AT5G64570.2;AT5G64570.3;AT5G09700.1	AT5G64570.1;AT5G64570.2;AT5G64570.3	4028
												1.43874	1.34557	AT5G66030.1;AT5G66030.4;AT5G66030.3;AT5G66030.2	AT5G66030.1;AT5G66030.4;AT5G66030.3;AT5G66030.2	4048
												2.08377	-0.382761	AT5G66530.4;AT5G66530.3;AT5G66530.2;AT5G66530.1	AT5G66530.4;AT5G66530.3;AT5G66530.2;AT5G66530.1	4059
												2.93154	-1.2977	AT5G66720.2;AT5G66720.1	AT5G66720.2;AT5G66720.1	4064
												3.32521	0.538688	AT5G67360.1	AT5G67360.1	4071
												2.65345	-0.901693	ATCG00380.1	ATCG00380.1	4089
												4.13877	0.567101	ATCG00480.1	ATCG00480.1	4093
												2.97152	0.537954	ATCG00490.1;AT2G07732.1	ATCG00490.1	4094
												2.48876	0.605548	ATCG00500.1	ATCG00500.1	4095
												1.81033	-1.30145	ATCG00810.1	ATCG00810.1	4111
												1.55056	0.579571	ATCG01300.1;ATCG00840.1	ATCG01300.1;ATCG00840.1	4114
												1.36453	-1.22797	ATCG01240.1;ATCG00900.1	ATCG01240.1;ATCG00900.1	4115
												2.57169	-2.40929	ATCG01120.1	ATCG01120.1	4121
